# Supplementary material for: 6,6′-[(1E,1′E)-Oxybis(4,1-phenyl­ene)bis­(aza­nylyl­idene)bis­(methanylyl­idene)]bis­(2-methyl­phenol): supra­molecular assemblies in two dimensions mediated by weak C—H⋯N, C—H⋯O and C—H⋯π inter­actions
Source: Acta Crystallogr E Crystallogr Commun. 2018 Apr 24;74(Pt 5):687–90. doi: 10.1107/S2056989018005959 (PMC5947488; doi:10.1107/S2056989018005959)
Supplement: Supplementary file 1 [file e-74-00687-sup1.cif]

##############################################################################
#                                                                            #
# This CIF contains the data in a paper accepted for publication in          #
# Acta Crystallographica Section E. It conforms to the requirements of       #
# Notes for Authors for Acta Crystallographica Section E, and has been       #
# peer reviewed under the auspices of the IUCr Commission on Journals.       #
#                                                                            #
# Full details of the Crystallographic Information File format               #
# are given in the paper "The Crystallographic Information File (CIF):       #
# a New Standard Archive File for Crystallography" by S. R. Hall, F. H.      #
# Allen and I. D. Brown [Acta Cryst. (1991), A47, 655-685].                  #
#                                                                            #
# The current version of the core CIF dictionary is obtainable from          #
# ftp://ftp.iucr.org/pub/cif_core.dic.                                       #
#                                                                            #
# Software is freely available for graphical display of the structure(s)     #
# in this CIF. For information consult the CIF software page                 #
# http://www.iucr.org/resources/cif/software.                                #
#                                                                            #
# This file may be used for bona fide research purposes within the           #
# scientific community so long as proper attribution is given to the journal # 
# article from which it was obtained.                                        #
#                                                                            #
##############################################################################
data_I
_database_code_depnum_ccdc_archive 'CCDC 1435817'
_audit_creation_method     'SHELXL-2014/7'
_journal_date_recd_electronic     2018-03-12
_journal_date_accepted     2018-04-17
_journal_name_full     'Acta Crystallographica, Section E'
_journal_year     2018
_journal_volume     74
_journal_issue      5
_journal_page_first     687
_journal_page_last     690
_journal_paper_category     GO
_journal_paper_doi     10.1107/S2056989018005959
_journal_coeditor_code     JJ2197
_publ_contact_author_name     'Farook Adam'
_publ_contact_author_address
;
School of Chemical Sciences,
Universiti Sains Malaysia,
Penang 11800 USM,
Malaysia
;
_publ_contact_author_email     'farook@usm.my'
_publ_contact_author_fax     '(604)-6574854'
_publ_contact_author_phone     '(604)-6533888 ext 3567'
_publ_section_title
;\
6,6'-[(1<i>E</i>,1'<i>E</i>)-Oxybis(4,1-phenylene)bis(azanylylidene)\
bis(methanylylidene)]bis(2-methylphenol): supramolecular assemblies in two
dimensions mediated by weak C---H...N, C---H...O and C---H...\p interactions
;
loop_
    _publ_author_name
    _publ_author_footnote
    _publ_author_address
    'Arafath, Md. Azharul' .
;
School of Chemical Sciences,
Universiti Sains Malaysia,
Penang 11800 USM,
Malaysia
Department of Chemistry,
Shahjalal University of Science and Technology,
Sylhet 3114,
Bangladesh
;
    'Kwong, Huey Chong' .
;
School of Chemical Sciences,
Universiti Sains Malaysia,
Penang 11800 USM,
Malaysia
;
    'Adam, Farook' .
;
School of Chemical Sciences,
Universiti Sains Malaysia,
Penang 11800 USM,
Malaysia
;
    'Razali, Mohd. R.' .
;
School of Chemical Sciences,
Universiti Sains Malaysia,
Penang 11800 USM,
Malaysia
;
_publ_section_synopsis
;
The title compound is a flexible Schiff base, as illustrated by its dihedral
angles. The <i>sp</i>^2^-hybridized character of the azanylylidene groups is
confirmed by their bond lengths and bond angles. In the crystal, molecules of
the title compound are assembled into two-dimensional networks connected by
weak C---H...O, C---H...N and C---H...\p intermolecular interactions.
;
_chemical_name_systematic
;\
6,6'-[(1<i>E</i>,1'<i>E</i>)-Oxybis(4,1-phenylene)bis(azanylylidene)\
bis(methanylylidene)]bis(2-methylphenol)
;
_chemical_name_common     ?
_chemical_formula_moiety     'C28 H24 N2 O3'
_chemical_formula_sum     'C28 H24 N2 O3'
_chemical_formula_iupac     'C28 H24 N2 O3'
_chemical_formula_weight     436.49
_chemical_melting_point     ?
_shelx_space_group_comment
;
The symmetry employed for this shelxl refinement is uniquely defined
by the following loop, which should always be used as a source of
symmetry information in preference to the above space-group names.
They are only intended as comments.
;
_space_group_crystal_system     triclinic
_space_group_name_H-M_alt     'P -1'
_space_group_name_Hall     '-P 1'
loop_
    _space_group_symop_operation_xyz
    'x, y, z'
    '-x, -y, -z'
_cell_length_a     10.2293(4)
_cell_length_b     10.9623(4)
_cell_length_c     11.3087(4)
_cell_angle_alpha     108.5568(10)
_cell_angle_beta     96.7616(10)
_cell_angle_gamma     110.4087(10)
_cell_volume     1088.76(7)
_cell_formula_units_Z     2
_cell_measurement_reflns_used     9984
_cell_measurement_theta_min     2.20
_cell_measurement_theta_max     30.20
_cell_measurement_temperature     100
_exptl_crystal_description     'block'
_exptl_crystal_colour     'yellow'
_exptl_crystal_size_max     0.354
_exptl_crystal_size_mid     0.310
_exptl_crystal_size_min     0.131
_exptl_crystal_density_diffrn     1.331
_exptl_crystal_density_meas     ?
_exptl_crystal_density_method     ?
_exptl_crystal_F_000     460
_exptl_absorpt_coefficient_mu     0.087
_exptl_absorpt_correction_type     multi-scan
_exptl_absorpt_process_details
;
(SADABS; Bruker, 2012)
;
_shelx_estimated_absorpt_T_min     0.970
_shelx_estimated_absorpt_T_max     0.989
_exptl_absorpt_correction_T_min     0.9029
_exptl_absorpt_correction_T_max     0.9597
_exptl_special_details
;
 The following wavelength and cell were deduced by SADABS from the
 direction cosines etc. They are given here for emergency use only:
 CELL 0.71062   10.322   11.055   11.397  108.521   96.732  110.436
;
_diffrn_ambient_temperature     100
_diffrn_radiation_type     MoK\a
_diffrn_radiation_wavelength     0.71073
_diffrn_radiation_source     'fine-focus sealed tube'
_diffrn_radiation_monochromator     graphite
_diffrn_measurement_device_type
;
Bruker APEXII DUO CCD area-detector
;
_diffrn_measurement_method     '\f and \w scans'
_diffrn_detector_area_resol_mean     .
_diffrn_reflns_number     42726
_diffrn_reflns_av_R_equivalents     0.0294
_diffrn_reflns_theta_min     1.966
_diffrn_reflns_theta_max     30.351
_diffrn_reflns_theta_full     25.242
_diffrn_measured_fraction_theta_max     0.992
_diffrn_measured_fraction_theta_full     1.000
_diffrn_reflns_limit_h_min     -14
_diffrn_reflns_limit_h_max     14
_diffrn_reflns_limit_k_min     -15
_diffrn_reflns_limit_k_max     15
_diffrn_reflns_limit_l_min     -16
_diffrn_reflns_limit_l_max     15
_refine_special_details     ?
_reflns_number_total     6513
_reflns_number_gt     5433
_reflns_threshold_expression     'I > 2\s(I)'
_refine_ls_structure_factor_coef     Fsqd
_refine_ls_matrix_type     full
_refine_ls_R_factor_all     0.0545
_refine_ls_R_factor_gt     0.0446
_refine_ls_wR_factor_gt     0.1202
_refine_ls_wR_factor_ref     0.1311
_refine_ls_goodness_of_fit_ref     1.027
_refine_ls_restrained_S_all     1.027
_refine_ls_number_reflns     6513
_refine_ls_number_parameters     308
_refine_ls_number_restraints     0
_refine_ls_hydrogen_treatment     mixed
_refine_ls_weighting_scheme     calc
_refine_ls_weighting_details
              'w=1/[\s^2^(Fo^2^)+(0.0747P)^2^+0.3053P] where P=(Fo^2^+2Fc^2^)/3'
_atom_sites_solution_hydrogens     mixed
_atom_sites_solution_primary     ?
_atom_sites_solution_secondary     ?
_refine_ls_shift/su_max     0.001
_refine_ls_shift/su_mean     0.000
_refine_diff_density_max     0.376
_refine_diff_density_min     -0.319
_refine_ls_extinction_method     none
_refine_ls_extinction_coef     .
loop_
    _atom_type_symbol
    _atom_type_description
    _atom_type_scat_dispersion_real
    _atom_type_scat_dispersion_imag
    _atom_type_scat_source
    'C' 'C' 0.0033 0.0016
                         'International Tables Vol C Tables 4.2.6.8 and 6.1.1.4'
    'H' 'H' 0.0000 0.0000
                         'International Tables Vol C Tables 4.2.6.8 and 6.1.1.4'
    'N' 'N' 0.0061 0.0033
                         'International Tables Vol C Tables 4.2.6.8 and 6.1.1.4'
    'O' 'O' 0.0106 0.0060
                         'International Tables Vol C Tables 4.2.6.8 and 6.1.1.4'
_computing_data_collection
;
APEX2 (Bruker, 2012)
;
_computing_cell_refinement
;
SAINT (Bruker, 2012)
;
_computing_data_reduction
;
SAINT (Bruker, 2012)
;
_computing_structure_solution
;
SHELXS97 (Sheldrick, 2008)
;
_computing_structure_refinement
;
SHELXL2013 (Sheldrick, 2015)
;
_computing_molecular_graphics
;
SHELXL2013 (Sheldrick, 2015) and Mercury (Macrae <i>et al.</i>,
2006)
;
_computing_publication_material
;
SHELXL2013 (Sheldrick, 2015) and PLATON (Spek, 2009)
;
loop_
    _atom_site_type_symbol
    _atom_site_label
    _atom_site_fract_x
    _atom_site_fract_y
    _atom_site_fract_z
    _atom_site_U_iso_or_equiv
    _atom_site_adp_type
    _atom_site_calc_flag
    _atom_site_occupancy
    _atom_site_disorder_assembly
    _atom_site_disorder_group
    O O1 0.76527(8) 0.48598(7) 0.45322(7) 0.01951(16) Uani d 1 . .
    O O2 1.54997(8) 1.09474(8) 0.70552(7) 0.02197(16) Uani d 1 . .
    O O3 0.06378(8) 0.07922(8) 0.64561(7) 0.02142(16) Uani d 1 . .
    N N1 1.29823(9) 0.93739(9) 0.71785(9) 0.01841(17) Uani d 1 . .
    N N2 0.32630(9) 0.26192(9) 0.67203(8) 0.01845(17) Uani d 1 . .
    C C1 1.57792(11) 1.16561(10) 0.83396(10) 0.01812(19) Uani d 1 . .
    C C2 1.70943(11) 1.28524(11) 0.89546(11) 0.0208(2) Uani d 1 . .
    C C3 1.73960(11) 1.35727(11) 1.02776(11) 0.0237(2) Uani d 1 . .
    H H3A 1.8280 1.4382 1.0703 0.028 Uiso calc 1 . .
    C C4 1.64482(12) 1.31511(11) 1.10050(11) 0.0237(2) Uani d 1 . .
    H H4A 1.6693 1.3654 1.1912 0.028 Uiso calc 1 . .
    C C5 1.51434(11) 1.19879(11) 1.03847(10) 0.0218(2) Uani d 1 . .
    H H5A 1.4485 1.1701 1.0870 0.026 Uiso calc 1 . .
    C C6 1.47866(11) 1.12316(10) 0.90474(10) 0.01809(19) Uani d 1 . .
    C C7 1.33802(11) 1.00598(11) 0.84107(10) 0.01925(19) Uani d 1 . .
    H H7A 1.2739 0.9794 0.8916 0.023 Uiso calc 1 . .
    C C8 1.16198(10) 0.82216(10) 0.65723(10) 0.01726(19) Uani d 1 . .
    C C9 1.09958(11) 0.79317(10) 0.52934(10) 0.01908(19) Uani d 1 . .
    H H9A 1.1491 0.8497 0.4867 0.023 Uiso calc 1 . .
    C C10 0.96575(11) 0.68236(10) 0.46405(10) 0.01876(19) Uani d 1 . .
    H H10A 0.9225 0.6645 0.3778 0.023 Uiso calc 1 . .
    C C11 0.89561(10) 0.59785(10) 0.52567(9) 0.01665(18) Uani d 1 . .
    C C12 0.95985(10) 0.62060(10) 0.65062(10) 0.01793(19) Uani d 1 . .
    H H12A 0.9136 0.5592 0.6905 0.022 Uiso calc 1 . .
    C C13 1.09192(10) 0.73371(10) 0.71658(10) 0.01777(19) Uani d 1 . .
    H H13A 1.1350 0.7511 0.8028 0.021 Uiso calc 1 . .
    C C14 0.66246(10) 0.43684(10) 0.51590(9) 0.01645(18) Uani d 1 . .
    C C15 0.57873(10) 0.29247(10) 0.46457(10) 0.01831(19) Uani d 1 . .
    H H15A 0.5973 0.2321 0.3937 0.022 Uiso calc 1 . .
    C C16 0.46798(11) 0.23692(10) 0.51734(10) 0.01851(19) Uani d 1 . .
    H H16A 0.4099 0.1383 0.4817 0.022 Uiso calc 1 . .
    C C17 0.44103(10) 0.32475(10) 0.62243(9) 0.01667(18) Uani d 1 . .
    C C18 0.52465(10) 0.47018(10) 0.67105(9) 0.01735(19) Uani d 1 . .
    H H18A 0.5059 0.5310 0.7414 0.021 Uiso calc 1 . .
    C C19 0.63458(10) 0.52671(10) 0.61781(9) 0.01706(19) Uani d 1 . .
    H H19A 0.6902 0.6257 0.6506 0.020 Uiso calc 1 . .
    C C20 0.33650(11) 0.31399(11) 0.79342(10) 0.01902(19) Uani d 1 . .
    H H20A 0.4225 0.3926 0.8481 0.023 Uiso calc 1 . .
    C C21 0.22143(10) 0.25721(10) 0.85028(9) 0.01744(19) Uani d 1 . .
    C C22 0.24188(11) 0.31750(11) 0.98398(10) 0.0217(2) Uani d 1 . .
    H H22A 0.3289 0.3969 1.0353 0.026 Uiso calc 1 . .
    C C23 0.13736(12) 0.26316(12) 1.04218(11) 0.0247(2) Uani d 1 . .
    H H23A 0.1518 0.3047 1.1329 0.030 Uiso calc 1 . .
    C C24 0.01010(12) 0.14628(12) 0.96590(11) 0.0237(2) Uani d 1 . .
    H H24A -0.0613 0.1085 1.0064 0.028 Uiso calc 1 . .
    C C25 -0.01556(11) 0.08364(11) 0.83349(10) 0.0201(2) Uani d 1 . .
    C C26 0.09098(11) 0.14035(10) 0.77475(9) 0.01703(18) Uani d 1 . .
    C C27 1.81029(12) 1.33195(13) 0.81651(12) 0.0279(2) Uani d 1 . .
    H H27A 1.7559 1.3335 0.7401 0.042 Uiso calc 1 . .
    H H27B 1.8558 1.2660 0.7894 0.042 Uiso calc 1 . .
    H H27C 1.8849 1.4267 0.8686 0.042 Uiso calc 1 . .
    C C28 -0.15322(12) -0.04094(12) 0.75086(12) 0.0289(2) Uani d 1 . .
    H H28A -0.1306 -0.1120 0.6897 0.043 Uiso calc 1 . .
    H H28B -0.2132 -0.0103 0.7032 0.043 Uiso calc 1 . .
    H H28C -0.2056 -0.0817 0.8058 0.043 Uiso calc 1 . .
    H H1O3 0.153(2) 0.131(2) 0.6250(18) 0.052(5) Uiso d 1 . .
    H H1O2 1.458(2) 1.027(2) 0.6813(19) 0.056(5) Uiso d 1 . .
loop_
    _atom_site_aniso_label
    _atom_site_aniso_U_11
    _atom_site_aniso_U_22
    _atom_site_aniso_U_33
    _atom_site_aniso_U_12
    _atom_site_aniso_U_13
    _atom_site_aniso_U_23
    O1 0.0152(3) 0.0190(3) 0.0165(3) 0.0016(3) 0.0049(3) 0.0028(3)
    O2 0.0198(4) 0.0216(4) 0.0199(4) 0.0045(3) 0.0050(3) 0.0068(3)
    O3 0.0221(4) 0.0196(3) 0.0162(3) 0.0042(3) 0.0033(3) 0.0043(3)
    N1 0.0148(4) 0.0158(4) 0.0220(4) 0.0048(3) 0.0036(3) 0.0060(3)
    N2 0.0165(4) 0.0193(4) 0.0205(4) 0.0071(3) 0.0064(3) 0.0086(3)
    C1 0.0165(4) 0.0169(4) 0.0213(5) 0.0074(4) 0.0037(4) 0.0075(4)
    C2 0.0165(4) 0.0184(4) 0.0269(5) 0.0066(4) 0.0030(4) 0.0097(4)
    C3 0.0169(4) 0.0191(5) 0.0290(5) 0.0056(4) -0.0009(4) 0.0060(4)
    C4 0.0219(5) 0.0230(5) 0.0216(5) 0.0105(4) 0.0006(4) 0.0032(4)
    C5 0.0197(5) 0.0234(5) 0.0217(5) 0.0104(4) 0.0045(4) 0.0066(4)
    C6 0.0162(4) 0.0169(4) 0.0203(5) 0.0069(3) 0.0039(4) 0.0062(4)
    C7 0.0153(4) 0.0178(4) 0.0239(5) 0.0061(4) 0.0059(4) 0.0075(4)
    C8 0.0139(4) 0.0155(4) 0.0208(5) 0.0056(3) 0.0048(3) 0.0053(4)
    C9 0.0192(4) 0.0176(4) 0.0200(5) 0.0062(4) 0.0068(4) 0.0076(4)
    C10 0.0192(4) 0.0191(4) 0.0169(4) 0.0075(4) 0.0047(4) 0.0060(4)
    C11 0.0137(4) 0.0152(4) 0.0180(4) 0.0052(3) 0.0043(3) 0.0032(3)
    C12 0.0165(4) 0.0178(4) 0.0199(5) 0.0067(4) 0.0057(4) 0.0077(4)
    C13 0.0163(4) 0.0190(4) 0.0183(4) 0.0076(4) 0.0042(3) 0.0071(4)
    C14 0.0135(4) 0.0183(4) 0.0158(4) 0.0053(3) 0.0038(3) 0.0057(3)
    C15 0.0175(4) 0.0171(4) 0.0171(4) 0.0067(4) 0.0042(3) 0.0032(4)
    C16 0.0171(4) 0.0156(4) 0.0192(4) 0.0046(3) 0.0035(3) 0.0048(4)
    C17 0.0136(4) 0.0185(4) 0.0165(4) 0.0056(3) 0.0031(3) 0.0064(3)
    C18 0.0165(4) 0.0175(4) 0.0166(4) 0.0069(3) 0.0037(3) 0.0049(3)
    C19 0.0151(4) 0.0150(4) 0.0172(4) 0.0045(3) 0.0027(3) 0.0039(3)
    C20 0.0154(4) 0.0183(4) 0.0207(5) 0.0052(3) 0.0035(3) 0.0066(4)
    C21 0.0166(4) 0.0173(4) 0.0173(4) 0.0064(3) 0.0039(3) 0.0060(4)
    C22 0.0203(5) 0.0204(5) 0.0190(5) 0.0053(4) 0.0030(4) 0.0048(4)
    C23 0.0264(5) 0.0266(5) 0.0183(5) 0.0094(4) 0.0069(4) 0.0064(4)
    C24 0.0226(5) 0.0252(5) 0.0245(5) 0.0083(4) 0.0104(4) 0.0113(4)
    C25 0.0177(4) 0.0179(4) 0.0228(5) 0.0054(4) 0.0046(4) 0.0078(4)
    C26 0.0174(4) 0.0156(4) 0.0176(4) 0.0071(3) 0.0035(3) 0.0058(3)
    C27 0.0200(5) 0.0257(5) 0.0348(6) 0.0039(4) 0.0055(4) 0.0142(5)
    C28 0.0216(5) 0.0248(5) 0.0303(6) 0.0009(4) 0.0042(4) 0.0089(5)
_geom_special_details
;
 All esds (except the esd in the dihedral angle between two l.s. planes)
 are estimated using the full covariance matrix.  The cell esds are taken
 into account individually in the estimation of esds in distances, angles
 and torsion angles; correlations between esds in cell parameters are only
 used when they are defined by crystal symmetry.  An approximate (isotropic)
 treatment of cell esds is used for estimating esds involving l.s. planes.
;
loop_
    _geom_bond_atom_site_label_1
    _geom_bond_atom_site_label_2
    _geom_bond_site_symmetry_2
    _geom_bond_distance
    _geom_bond_publ_flag
    O1 C11 . 1.3841(11) ?
    O1 C14 . 1.3864(11) ?
    O2 C1 . 1.3506(13) ?
    O2 H1O2 . 0.91(2) ?
    O3 C26 . 1.3456(12) ?
    O3 H1O3 . 0.988(19) ?
    N1 C7 . 1.2880(14) ?
    N1 C8 . 1.4156(12) ?
    N2 C20 . 1.2834(13) ?
    N2 C17 . 1.4154(12) ?
    C1 C2 . 1.4078(14) ?
    C1 C6 . 1.4097(14) ?
    C2 C3 . 1.3880(16) ?
    C2 C27 . 1.5045(15) ?
    C3 C4 . 1.3956(16) ?
    C3 H3A . 0.9500 ?
    C4 C5 . 1.3866(15) ?
    C4 H4A . 0.9500 ?
    C5 C6 . 1.4030(14) ?
    C5 H5A . 0.9500 ?
    C6 C7 . 1.4549(14) ?
    C7 H7A . 0.9500 ?
    C8 C13 . 1.3954(14) ?
    C8 C9 . 1.3960(14) ?
    C9 C10 . 1.3879(14) ?
    C9 H9A . 0.9500 ?
    C10 C11 . 1.3870(14) ?
    C10 H10A . 0.9500 ?
    C11 C12 . 1.3905(14) ?
    C12 C13 . 1.3874(13) ?
    C12 H12A . 0.9500 ?
    C13 H13A . 0.9500 ?
    C14 C15 . 1.3885(13) ?
    C14 C19 . 1.3895(13) ?
    C15 C16 . 1.3855(14) ?
    C15 H15A . 0.9500 ?
    C16 C17 . 1.3962(14) ?
    C16 H16A . 0.9500 ?
    C17 C18 . 1.3985(13) ?
    C18 C19 . 1.3864(13) ?
    C18 H18A . 0.9500 ?
    C19 H19A . 0.9500 ?
    C20 C21 . 1.4521(14) ?
    C20 H20A . 0.9500 ?
    C21 C22 . 1.3998(14) ?
    C21 C26 . 1.4122(13) ?
    C22 C23 . 1.3792(15) ?
    C22 H22A . 0.9500 ?
    C23 C24 . 1.3962(15) ?
    C23 H23A . 0.9500 ?
    C24 C25 . 1.3819(15) ?
    C24 H24A . 0.9500 ?
    C25 C26 . 1.4058(14) ?
    C25 C28 . 1.5027(15) ?
    C27 H27A . 0.9800 ?
    C27 H27B . 0.9800 ?
    C27 H27C . 0.9800 ?
    C28 H28A . 0.9800 ?
    C28 H28B . 0.9800 ?
    C28 H28C . 0.9800 ?
loop_
    _geom_angle_atom_site_label_1
    _geom_angle_atom_site_label_2
    _geom_angle_atom_site_label_3
    _geom_angle_site_symmetry_1
    _geom_angle_site_symmetry_3
    _geom_angle
    _geom_angle_publ_flag
    C11 O1 C14 . . 118.92(7) ?
    C1 O2 H1O2 . . 105.6(12) ?
    C26 O3 H1O3 . . 104.7(11) ?
    C7 N1 C8 . . 121.11(9) ?
    C20 N2 C17 . . 119.51(9) ?
    O2 C1 C2 . . 117.80(9) ?
    O2 C1 C6 . . 121.55(9) ?
    C2 C1 C6 . . 120.64(9) ?
    C3 C2 C1 . . 118.03(10) ?
    C3 C2 C27 . . 122.46(10) ?
    C1 C2 C27 . . 119.49(10) ?
    C2 C3 C4 . . 122.38(10) ?
    C2 C3 H3A . . 118.8 ?
    C4 C3 H3A . . 118.8 ?
    C5 C4 C3 . . 119.06(10) ?
    C5 C4 H4A . . 120.5 ?
    C3 C4 H4A . . 120.5 ?
    C4 C5 C6 . . 120.60(10) ?
    C4 C5 H5A . . 119.7 ?
    C6 C5 H5A . . 119.7 ?
    C5 C6 C1 . . 119.24(9) ?
    C5 C6 C7 . . 119.47(9) ?
    C1 C6 C7 . . 121.25(9) ?
    N1 C7 C6 . . 121.63(9) ?
    N1 C7 H7A . . 119.2 ?
    C6 C7 H7A . . 119.2 ?
    C13 C8 C9 . . 119.20(9) ?
    C13 C8 N1 . . 123.39(9) ?
    C9 C8 N1 . . 117.33(9) ?
    C10 C9 C8 . . 120.50(9) ?
    C10 C9 H9A . . 119.7 ?
    C8 C9 H9A . . 119.7 ?
    C11 C10 C9 . . 119.52(9) ?
    C11 C10 H10A . . 120.2 ?
    C9 C10 H10A . . 120.2 ?
    O1 C11 C10 . . 116.44(9) ?
    O1 C11 C12 . . 122.74(9) ?
    C10 C11 C12 . . 120.67(9) ?
    C13 C12 C11 . . 119.50(9) ?
    C13 C12 H12A . . 120.2 ?
    C11 C12 H12A . . 120.2 ?
    C12 C13 C8 . . 120.47(9) ?
    C12 C13 H13A . . 119.8 ?
    C8 C13 H13A . . 119.8 ?
    O1 C14 C15 . . 116.46(8) ?
    O1 C14 C19 . . 122.52(9) ?
    C15 C14 C19 . . 120.80(9) ?
    C16 C15 C14 . . 119.63(9) ?
    C16 C15 H15A . . 120.2 ?
    C14 C15 H15A . . 120.2 ?
    C15 C16 C17 . . 120.52(9) ?
    C15 C16 H16A . . 119.7 ?
    C17 C16 H16A . . 119.7 ?
    C16 C17 C18 . . 118.95(9) ?
    C16 C17 N2 . . 117.94(9) ?
    C18 C17 N2 . . 123.08(9) ?
    C19 C18 C17 . . 120.84(9) ?
    C19 C18 H18A . . 119.6 ?
    C17 C18 H18A . . 119.6 ?
    C18 C19 C14 . . 119.21(9) ?
    C18 C19 H19A . . 120.4 ?
    C14 C19 H19A . . 120.4 ?
    N2 C20 C21 . . 122.42(9) ?
    N2 C20 H20A . . 118.8 ?
    C21 C20 H20A . . 118.8 ?
    C22 C21 C26 . . 119.10(9) ?
    C22 C21 C20 . . 119.12(9) ?
    C26 C21 C20 . . 121.75(9) ?
    C23 C22 C21 . . 120.85(10) ?
    C23 C22 H22A . . 119.6 ?
    C21 C22 H22A . . 119.6 ?
    C22 C23 C24 . . 119.09(10) ?
    C22 C23 H23A . . 120.5 ?
    C24 C23 H23A . . 120.5 ?
    C25 C24 C23 . . 122.23(10) ?
    C25 C24 H24A . . 118.9 ?
    C23 C24 H24A . . 118.9 ?
    C24 C25 C26 . . 118.34(9) ?
    C24 C25 C28 . . 122.39(10) ?
    C26 C25 C28 . . 119.27(9) ?
    O3 C26 C25 . . 117.66(9) ?
    O3 C26 C21 . . 121.97(9) ?
    C25 C26 C21 . . 120.37(9) ?
    C2 C27 H27A . . 109.5 ?
    C2 C27 H27B . . 109.5 ?
    H27A C27 H27B . . 109.5 ?
    C2 C27 H27C . . 109.5 ?
    H27A C27 H27C . . 109.5 ?
    H27B C27 H27C . . 109.5 ?
    C25 C28 H28A . . 109.5 ?
    C25 C28 H28B . . 109.5 ?
    H28A C28 H28B . . 109.5 ?
    C25 C28 H28C . . 109.5 ?
    H28A C28 H28C . . 109.5 ?
    H28B C28 H28C . . 109.5 ?
loop_
    _geom_torsion_atom_site_label_1
    _geom_torsion_atom_site_label_2
    _geom_torsion_atom_site_label_3
    _geom_torsion_atom_site_label_4
    _geom_torsion_site_symmetry_1
    _geom_torsion_site_symmetry_2
    _geom_torsion_site_symmetry_3
    _geom_torsion_site_symmetry_4
    _geom_torsion
    _geom_torsion_publ_flag
    O2 C1 C2 C3 . . . . -179.09(9) ?
    C6 C1 C2 C3 . . . . 1.68(14) ?
    O2 C1 C2 C27 . . . . 2.00(14) ?
    C6 C1 C2 C27 . . . . -177.23(9) ?
    C1 C2 C3 C4 . . . . 0.05(16) ?
    C27 C2 C3 C4 . . . . 178.92(10) ?
    C2 C3 C4 C5 . . . . -1.33(16) ?
    C3 C4 C5 C6 . . . . 0.88(16) ?
    C4 C5 C6 C1 . . . . 0.80(15) ?
    C4 C5 C6 C7 . . . . -176.86(9) ?
    O2 C1 C6 C5 . . . . 178.69(9) ?
    C2 C1 C6 C5 . . . . -2.11(14) ?
    O2 C1 C6 C7 . . . . -3.69(15) ?
    C2 C1 C6 C7 . . . . 175.51(9) ?
    C8 N1 C7 C6 . . . . 179.01(9) ?
    C5 C6 C7 N1 . . . . 177.01(9) ?
    C1 C6 C7 N1 . . . . -0.61(15) ?
    C7 N1 C8 C13 . . . . -30.61(15) ?
    C7 N1 C8 C9 . . . . 152.59(10) ?
    C13 C8 C9 C10 . . . . 3.47(15) ?
    N1 C8 C9 C10 . . . . -179.59(9) ?
    C8 C9 C10 C11 . . . . -1.67(15) ?
    C14 O1 C11 C10 . . . . -152.24(9) ?
    C14 O1 C11 C12 . . . . 32.17(13) ?
    C9 C10 C11 O1 . . . . -177.53(8) ?
    C9 C10 C11 C12 . . . . -1.84(15) ?
    O1 C11 C12 C13 . . . . 178.90(9) ?
    C10 C11 C12 C13 . . . . 3.49(15) ?
    C11 C12 C13 C8 . . . . -1.64(15) ?
    C9 C8 C13 C12 . . . . -1.80(15) ?
    N1 C8 C13 C12 . . . . -178.55(9) ?
    C11 O1 C14 C15 . . . . -144.71(9) ?
    C11 O1 C14 C19 . . . . 40.71(13) ?
    O1 C14 C15 C16 . . . . -176.07(8) ?
    C19 C14 C15 C16 . . . . -1.39(15) ?
    C14 C15 C16 C17 . . . . -0.68(15) ?
    C15 C16 C17 C18 . . . . 1.97(15) ?
    C15 C16 C17 N2 . . . . 179.91(9) ?
    C20 N2 C17 C16 . . . . 146.74(10) ?
    C20 N2 C17 C18 . . . . -35.40(14) ?
    C16 C17 C18 C19 . . . . -1.23(14) ?
    N2 C17 C18 C19 . . . . -179.06(9) ?
    C17 C18 C19 C14 . . . . -0.79(14) ?
    O1 C14 C19 C18 . . . . 176.47(9) ?
    C15 C14 C19 C18 . . . . 2.12(15) ?
    C17 N2 C20 C21 . . . . 178.32(9) ?
    N2 C20 C21 C22 . . . . 178.44(10) ?
    N2 C20 C21 C26 . . . . 0.19(15) ?
    C26 C21 C22 C23 . . . . 0.78(16) ?
    C20 C21 C22 C23 . . . . -177.52(10) ?
    C21 C22 C23 C24 . . . . 0.16(17) ?
    C22 C23 C24 C25 . . . . -0.62(17) ?
    C23 C24 C25 C26 . . . . 0.10(16) ?
    C23 C24 C25 C28 . . . . -179.15(11) ?
    C24 C25 C26 O3 . . . . -179.28(9) ?
    C28 C25 C26 O3 . . . . 0.00(14) ?
    C24 C25 C26 C21 . . . . 0.87(15) ?
    C28 C25 C26 C21 . . . . -179.86(9) ?
    C22 C21 C26 O3 . . . . 178.85(9) ?
    C20 C21 C26 O3 . . . . -2.90(15) ?
    C22 C21 C26 C25 . . . . -1.30(15) ?
    C20 C21 C26 C25 . . . . 176.95(9) ?
loop_
    _geom_hbond_atom_site_label_D
    _geom_hbond_atom_site_label_H
    _geom_hbond_atom_site_label_A
    _geom_hbond_site_symmetry_A
    _geom_hbond_distance_DH
    _geom_hbond_distance_HA
    _geom_hbond_distance_DA
    _geom_hbond_angle_DHA
    _geom_hbond_publ_flag
    O3 H1O3 N2 . 0.99(2) 1.73(2) 2.6441(13) 151.0(17) yes
    O2 H1O2 N1 . 0.91(2) 1.76(2) 2.6011(13) 151.4(18) yes
    C15 H15A N1 2_766 0.95 2.53 3.4211(15) 156 yes
    C4 H4A O1 1_666 0.95 2.72 3.6626(14) 171 yes
    C27 H27A Cg1 1_665 0.98 2.98 3.9242(14) 162 yes
_shelx_hkl_file
;
  -1   0   0 17.2627 0.42628   2
  -1   0   0 17.0698 0.39779   5
  -1   0   0 17.4139 0.46171   9
  -1   0   0 17.3313 0.37663   8
  -1   0   0 17.9656 0.44996   7
  -1   0   0 17.1828 0.45393   3
   1   0   0 17.4821 0.46095   9
   1   0   0 17.6301 0.38013   8
   1   0   0 17.6449 0.43237   4
   1   0   0 17.1324 0.42296   2
   1   0   0 17.5734 0.42903   6
   1   0   0 17.5205 0.42385   1
  -2   0   0 104.178 1.95628   5
  -2   0   0 102.942 2.10433   9
  -2   0   0 104.803 2.01883   2
  -2   0   0 103.779 2.08684   3
  -2   0   0 106.205 2.08188   7
   2   0   0 103.506 2.03021   4
   2   0   0 103.794 2.10412   9
   2   0   0 107.655 1.90708   8
   2   0   0 106.614 2.01500   1
   2   0   0 103.616 2.00278   2
   2   0   0 105.519 2.02713   6
  -3   0   0 -0.0564 0.06913   5
  -3   0   0 0.26989 0.13997   7
  -3   0   0 -0.1275 0.12713   3
  -3   0   0 0.11421 0.07987   2
  -3   0   0 0.07694 0.08754   9
   3   0   0 0.02726 0.07090   1
   3   0   0 0.10862 0.07764   2
   3   0   0 0.00240 0.07159   6
   3   0   0 0.14511 0.07523   8
   3   0   0 0.11394 0.09215   4
   3   0   0 -0.0537 0.07246   9
  -4   0   0 10.8036 0.49203   5
  -4   0   0 9.36757 0.50748   2
  -4   0   0 9.81482 0.56607   7
  -4   0   0 11.4527 0.62497   3
   4   0   0 10.5176 0.52025   2
   4   0   0 10.8206 0.61082   9
   4   0   0 10.2247 0.53069   1
   4   0   0 10.8568 0.42902   8
   4   0   0 10.5884 0.55694   4
   4   0   0 11.4948 0.56191   6
  -5   0   0 117.485 2.74842   7
  -5   0   0 106.520 2.68444   3
  -5   0   0 111.044 2.43046   5
  -5   0   0 114.788 2.56751   2
   5   0   0 114.243 2.56949   1
   5   0   0 110.652 2.60547   4
   5   0   0 111.935 2.52498   2
   5   0   0 111.730 2.75289   9
   5   0   0 112.128 2.26083   8
   5   0   0 110.862 2.57079   6
  -6   0   0 8.63609 0.67441   7
  -6   0   0 7.60526 0.65756   3
  -6   0   0 8.01596 0.51653   5
  -6   0   0 6.87077 0.52755   2
   6   0   0 7.58677 0.62904   9
   6   0   0 7.52762 0.42268   8
   6   0   0 6.76043 0.51271   2
   6   0   0 8.02972 0.59103   1
   6   0   0 8.01250 0.60409   4
   6   0   0 6.56422 0.52482   6
  -7   0   0 4.97360 0.57065   2
  -7   0   0 5.75624 0.72797   3
  -7   0   0 5.72168 0.48564   5
  -7   0   0 6.45933 0.76508   7
   7   0   0 6.18343 0.68087   4
   7   0   0 4.40322 0.55499   6
   7   0   0 5.28059 0.38937   8
   7   0   0 4.62401 0.63451   9
   7   0   0 5.99386 0.52372   2
   7   0   0 4.77407 0.60091   1
  -8   0   0 2.48052 0.55797   7
  -8   0   0 2.79462 0.44524   5
  -8   0   0 2.25342 0.43722   2
  -8   0   0 2.99603 0.59994   3
   8   0   0 2.73910 0.54520   9
   8   0   0 2.48797 0.49416   1
   8   0   0 2.57899 0.49265   4
   8   0   0 2.72202 0.47959   6
  -9   0   0 56.1440 1.95049   2
  -9   0   0 54.8663 2.24869   7
  -9   0   0 55.6355 2.22762   3
   9   0   0 52.6370 2.15596   9
   9   0   0 54.1618 2.03729   4
   9   0   0 56.2704 2.00888   1
   9   0   0 58.1510 2.03664   6
 -10   0   0 13.4017 1.12721   3
 -10   0   0 13.6309 1.38762   7
  10   0   0 13.7491 1.05690   1
  10   0   0 14.3120 1.14527   9
  10   0   0 12.9394 1.00122   4
  10   0   0 13.7130 0.99537   6
 -11   0   0 0.78189 0.47136   7
 -11   0   0 0.55551 0.35304   3
  11   0   0 0.70784 0.43087   4
  11   0   0 0.19921 0.39384   1
  11   0   0 0.67626 0.40421   6
 -12   0   0 13.5604 1.51640   7
 -12   0   0 13.0942 1.47509   3
  12   0   0 12.2941 1.29768   1
  12   0   0 13.4024 1.36567   4
 -13   0   0 0.49835 0.49634   7
 -13   0   0 0.67386 0.42889   3
  13  -1   0 8.25642 1.08181   4
 -13   1   0 5.33145 1.05643   7
 -13   1   0 8.35542 1.17098   3
  12  -1   0 4.79880 0.85006   1
  12  -1   0 5.46197 0.86540   4
 -12   1   0 8.14747 1.19139   7
 -12   1   0 5.24440 0.86864   3
  11  -1   0 0.24107 0.42904   1
  11  -1   0 1.03771 0.40082   6
  11  -1   0 0.87219 0.43376   9
  11  -1   0 1.14450 0.47453   4
 -11   1   0 0.26635 0.36992   2
 -11   1   0 0.94582 0.53453   7
 -11   1   0 1.01700 0.42743   3
  10  -1   0 49.8305 1.92470   6
  10  -1   0 50.9436 2.01122   4
  10  -1   0 51.0898 2.14026   9
  10  -1   0 51.3427 2.01220   1
 -10   1   0 50.7156 1.97449   2
 -10   1   0 52.2435 2.28961   7
 -10   1   0 53.4490 2.20101   3
   9  -1   0 10.9899 0.91600   9
   9  -1   0 13.3415 0.94208   1
   9  -1   0 10.0862 0.78821   6
   9  -1   0 11.5397 0.88357   4
  -9   1   0 11.8047 0.86146   2
  -9   1   0 11.3442 0.94109   3
  -9   1   0 12.2847 1.00526   7
   8  -1   0 91.0867 2.71646   9
   8  -1   0 87.8973 2.51441   4
   8  -1   0 91.4277 2.54248   1
   8  -1   0 91.9167 2.51423   6
  -8   1   0 93.6876 2.73127   3
  -8   1   0 86.3760 2.75025   7
  -8   1   0 85.6162 2.49267   2
   7  -1   0 151.906 3.71074   9
   7  -1   0 156.911 3.52597   1
   7  -1   0 160.027 3.56454   4
   7  -1   0 153.656 3.01639   8
   7  -1   0 149.817 3.47973   6
  -7   1   0 154.025 3.54475   2
  -7   1   0 153.399 3.76671   7
  -7   1   0 152.476 3.15285   5
  -7   1   0 151.678 3.67187   3
   6  -1   0 71.4891 1.96655   1
   6  -1   0 72.1493 1.97120   6
   6  -1   0 73.4975 1.99283   2
   6  -1   0 77.4095 2.18311   9
   6  -1   0 76.0911 2.01187   4
   6  -1   0 73.3889 1.64046   8
  -6   1   0 75.2485 1.72297   5
  -6   1   0 76.7151 2.04959   2
  -6   1   0 74.6372 2.09798   3
  -6   1   0 77.0625 2.20228   7
   5  -1   0 0.19793 0.13072   2
   5  -1   0 0.48913 0.19126   4
   5  -1   0 0.07019 0.11616   6
   5  -1   0 0.32117 0.16404   9
   5  -1   0 0.23019 0.13981   8
   5  -1   0 0.27137 0.18063   1
  -5   1   0 0.28993 0.10404   5
  -5   1   0 0.12130 0.13626   7
  -5   1   0 0.13201 0.12531   2
  -5   1   0 0.19737 0.18385   3
  -5   1   0 0.04721 0.12621   9
   4  -1   0 53.8030 1.41784   2
   4  -1   0 56.6113 1.53453   9
   4  -1   0 55.8768 1.41191   6
   4  -1   0 55.2188 1.19616   8
   4  -1   0 54.6320 1.39782   1
   4  -1   0 54.6984 1.39943   4
  -4   1   0 54.3100 1.51146   7
  -4   1   0 54.5882 1.44863   2
  -4   1   0 57.1829 1.47102   3
  -4   1   0 54.7120 1.17816   5
  -4   1   0 53.1780 1.52549   9
   3  -1   0 2.45414 0.24893   4
   3  -1   0 2.57552 0.21438   8
   3  -1   0 2.52356 0.27211   2
   3  -1   0 2.65948 0.27407   1
   3  -1   0 1.85904 0.24564   9
   3  -1   0 2.32220 0.24430   6
  -3   1   0 2.21873 0.13711   5
  -3   1   0 2.10296 0.26257   3
  -3   1   0 2.11696 0.26837   9
  -3   1   0 2.27327 0.28153   7
  -3   1   0 2.44976 0.27643   2
   2  -1   0 638.259 10.8598   1
   2  -1   0 653.133 10.8258   4
   2  -1   0 643.652 11.0794   8
   2  -1   0 650.022 10.9349   9
   2  -1   0 651.763 10.8475   6
   2  -1   0 653.364 10.8958   2
  -2   1   0 662.846 10.8231   3
  -2   1   0 663.644 10.9182   2
  -2   1   0 658.384 10.9279   7
  -2   1   0 656.521 10.9479   9
   1  -1   0 45.0726 0.95456   9
   1  -1   0 46.1216 0.91663   6
   1  -1   0 47.1969 0.83640   3
   1  -1   0 45.8640 0.92754   1
   1  -1   0 46.5485 0.83613   5
   1  -1   0 46.1512 0.89692   4
   1  -1   0 44.6801 0.95693   9
  -1   1   0 45.2896 0.95980   9
  -1   1   0 46.4579 0.80899   3
  -1   1   0 46.7641 0.91103   7
  -1   1   0 46.5655 0.94647   2
  -1   1   0 45.7275 0.91775   6
   0  -1   0 0.12204 0.04341   1
   0  -1   0 0.15136 0.05091   9
   0  -1   0 0.18746 0.05932   5
   0  -1   0 0.22485 0.05425   8
   0  -1   0 0.12084 0.04060   3
   0   1   0 0.06146 0.03486   4
   0   1   0 0.10028 0.03494   2
   0   1   0 0.09832 0.04154   9
   0   1   0 0.12545 0.03941   6
  -1  -1   0 95.4787 1.88577   3
  -1  -1   0 93.0814 1.88046   5
  -1  -1   0 97.4511 1.77626   7
  -1  -1   0 95.6092 1.81836   8
  -1  -1   0 96.8838 1.88696   9
   1   1   0 94.3525 1.74421   2
   1   1   0 96.1583 1.84076   4
   1   1   0 94.4322 1.82285   6
   1   1   0 98.7971 1.84705   1
   1   1   0 96.3825 1.90004   9
  -2  -1   0 91.0462 1.99481   3
  -2  -1   0 90.0311 1.82464   8
  -2  -1   0 90.0640 1.92353   5
  -2  -1   0 91.2142 1.97176   9
  -2  -1   0 92.5517 1.88078   7
   2   1   0 90.9247 1.80254   2
   2   1   0 92.1336 2.00221   9
   2   1   0 89.5646 1.88493   1
   2   1   0 92.3962 1.89949   6
  -3  -1   0 30.2688 0.94899   7
  -3  -1   0 29.0771 0.93426   5
  -3  -1   0 30.0070 1.01949   3
  -3  -1   0 29.7684 1.00874   9
   3   1   0 28.2020 0.93726   4
   3   1   0 30.4819 0.92956   1
   3   1   0 30.3039 0.85957   8
   3   1   0 27.8480 0.99898   9
   3   1   0 28.6267 0.92320   6
   3   1   0 28.8957 0.85039   2
  -4  -1   0 49.1221 1.21302   8
  -4  -1   0 45.1370 1.26321   2
  -4  -1   0 45.1213 1.45693   3
  -4  -1   0 46.3494 1.39525   7
  -4  -1   0 42.3097 1.41526   9
  -4  -1   0 46.5858 1.34770   5
   4   1   0 46.4073 1.48816   9
   4   1   0 47.3706 1.21821   8
   4   1   0 47.7067 1.26941   2
   4   1   0 44.1936 1.33871   6
   4   1   0 46.4439 1.34307   1
   4   1   0 46.7070 1.39631   4
  -5  -1   0 33.4409 1.26428   7
  -5  -1   0 33.1326 1.32810   3
  -5  -1   0 34.6227 1.14304   2
  -5  -1   0 35.5127 1.04053   8
  -5  -1   0 34.8835 1.20474   5
   5   1   0 34.4724 1.20567   1
   5   1   0 34.2688 1.22597   6
   5   1   0 35.4945 1.05278   8
   5   1   0 36.4601 1.38162   9
   5   1   0 35.4367 1.13551   2
   5   1   0 33.0566 1.24090   4
  -6  -1   0 0.24079 0.27716   3
  -6  -1   0 0.21849 0.20340   5
  -6  -1   0 0.25446 0.16797   2
  -6  -1   0 0.20885 0.20827   7
   6   1   0 0.13347 0.17626   9
   6   1   0 0.20077 0.18151   6
   6   1   0 0.32026 0.21510   1
   6   1   0 0.12041 0.14201   8
   6   1   0 0.21791 0.15976   2
   6   1   0 0.51270 0.22643   4
  -7  -1   0 7.56197 0.62212   5
  -7  -1   0 7.34722 0.81965   7
  -7  -1   0 6.46342 0.82374   3
  -7  -1   0 6.18634 0.53663   2
   7   1   0 6.56936 0.72954   4
   7   1   0 7.58345 0.75493   1
   7   1   0 7.37620 0.56430   2
   7   1   0 6.76934 0.80189   9
   7   1   0 5.59408 0.64763   6
  -8  -1   0 0.31341 0.29919   7
  -8  -1   0 -0.1744 0.18170   5
  -8  -1   0 -0.0977 0.19577   2
  -8  -1   0 0.00747 0.18675   3
   8   1   0 0.00325 0.20703   9
   8   1   0 -0.0383 0.18110   2
   8   1   0 -0.4003 0.24832   1
   8   1   0 0.13066 0.20731   6
   8   1   0 -0.0005 0.24327   4
  -9  -1   0 55.4067 2.23636   7
  -9  -1   0 52.6929 2.23790   3
   9   1   0 51.7339 2.17513   9
   9   1   0 49.1358 2.02025   4
   9   1   0 51.2804 1.96437   6
   9   1   0 50.5505 1.94329   1
 -10  -1   0 2.06978 0.54499   3
 -10  -1   0 1.69230 0.58693   7
  10   1   0 2.62469 0.63563   9
  10   1   0 2.00582 0.50452   6
  10   1   0 3.31243 0.66250   1
  10   1   0 2.95159 0.62902   4
 -11  -1   0 0.06177 0.27623   7
 -11  -1   0 0.72330 0.40016   3
  11   1   0 -0.2804 0.38883   1
  11   1   0 0.62100 0.36823   4
 -12  -1   0 25.7742 1.80820   7
 -12  -1   0 25.8707 1.78664   3
  12   1   0 25.3780 1.63934   4
  13  -2   0 8.79077 1.13593   4
  13  -2   0 7.46568 1.10299   1
 -13   2   0 7.13714 1.15097   7
 -13   2   0 6.63071 1.03085   3
  12  -2   0 10.6745 1.12733   4
  12  -2   0 7.04326 0.89888   6
  12  -2   0 9.53776 1.15422   1
 -12   2   0 10.4239 1.18258   2
 -12   2   0 11.3970 1.38778   7
 -12   2   0 10.8477 1.25553   3
  11  -2   0 -0.0440 0.29365   4
  11  -2   0 0.15281 0.27044   6
  11  -2   0 0.63041 0.39886   9
  11  -2   0 0.44781 0.41440   1
 -11   2   0 -0.2886 0.23668   7
 -11   2   0 0.14618 0.25472   3
 -11   2   0 0.30616 0.36348   9
 -11   2   0 0.03099 0.25630   2
  10  -2   0 71.5258 2.57202   9
  10  -2   0 76.0954 2.47173   4
  10  -2   0 73.1100 2.37729   6
  10  -2   0 72.2139 2.46387   1
 -10   2   0 74.7194 2.79207   7
 -10   2   0 76.6996 2.68300   9
 -10   2   0 79.2709 2.57770   2
 -10   2   0 75.4570 2.60342   3
   9  -2   0 6.31173 0.71784   6
   9  -2   0 8.02572 0.87389   1
   9  -2   0 8.28926 0.85417   4
   9  -2   0 7.22640 0.85595   9
  -9   2   0 7.27535 0.92677   7
  -9   2   0 5.95969 0.74922   2
  -9   2   0 7.53532 0.85598   3
   8  -2   0 1.71584 0.40711   9
   8  -2   0 2.26919 0.51898   1
   8  -2   0 2.45255 0.43118   6
   8  -2   0 1.83244 0.42110   4
  -8   2   0 2.52424 0.48867   3
  -8   2   0 1.79524 0.41089   2
  -8   2   0 1.74512 0.46307   7
   7  -2   0 53.1461 1.80695   9
   7  -2   0 55.0069 1.73143   1
   7  -2   0 50.6589 1.62479   6
   7  -2   0 51.8713 1.38728   8
   7  -2   0 50.7177 1.63923   4
  -7   2   0 53.1837 1.86708   7
  -7   2   0 52.0748 1.71669   3
  -7   2   0 51.2902 1.21269   5
  -7   2   0 53.9921 1.74923   2
   6  -2   0 39.1702 1.26933   4
   6  -2   0 37.8372 1.37860   9
   6  -2   0 37.4685 1.06966   8
   6  -2   0 36.2957 1.28013   1
   6  -2   0 35.9516 1.23029   6
  -6   2   0 35.3653 1.37959   7
  -6   2   0 35.4189 1.30042   2
  -6   2   0 37.2386 1.28631   3
  -6   2   0 37.5793 0.87268   5
   5  -2   0 5.37238 0.39982   4
   5  -2   0 5.53900 0.38754   8
   5  -2   0 4.97933 0.43782   9
   5  -2   0 6.13892 0.47385   1
   5  -2   0 5.15276 0.39847   6
  -5   2   0 5.27593 0.45238   7
  -5   2   0 5.29616 0.41127   3
  -5   2   0 4.64676 0.41653   9
  -5   2   0 5.50403 0.21176   5
  -5   2   0 5.15433 0.46074   9
  -5   2   0 5.28942 0.43318   2
   4  -2   0 29.8079 0.92859   6
   4  -2   0 27.5699 0.98622   9
   4  -2   0 30.0804 0.95812   1
   4  -2   0 31.0493 0.92583   4
   4  -2   0 31.5357 0.87445   8
  -4   2   0 30.7707 1.03603   7
  -4   2   0 31.7486 0.91807   3
  -4   2   0 30.4708 1.00705   2
  -4   2   0 30.4643 1.03699   9
   3  -2   0 1.13825 0.21826   8
   3  -2   0 1.13055 0.22679   1
   3  -2   0 0.89250 0.18465   9
   3  -2   0 0.91744 0.15856   6
   3  -2   0 1.12804 0.17665   4
  -3   2   0 0.98805 0.19169   9
  -3   2   0 1.29080 0.21222   9
  -3   2   0 0.91008 0.18724   2
  -3   2   0 0.68154 0.17933   7
  -3   2   0 0.60592 0.13632   3
   2  -2   0 2.34666 0.24243   1
   2  -2   0 2.74783 0.23133   9
   2  -2   0 2.27057 0.19158   6
   2  -2   0 1.93595 0.16436   5
   2  -2   0 2.52045 0.21755   9
   2  -2   0 2.25955 0.17952   4
   2  -2   0 2.29507 0.26981   8
  -2   2   0 2.12219 0.12267   3
  -2   2   0 2.36688 0.19789   6
  -2   2   0 2.28444 0.24495   9
  -2   2   0 2.10046 0.21208   7
  -2   2   0 2.18699 0.20324   9
   1  -2   0 0.79963 0.12472   1
   1  -2   0 0.72773 0.15877   8
   1  -2   0 0.60818 0.10339   4
   1  -2   0 0.70048 0.13506   5
   1  -2   0 0.71846 0.05593   3
  -1   2   0 0.96658 0.14106   2
  -1   2   0 0.77975 0.08720   7
  -1   2   0 0.78508 0.13832   9
  -1   2   0 0.71191 0.12497   6
   0  -2   0 462.456 7.90544   8
   0  -2   0 450.766 7.93140   5
   0  -2   0 456.081 7.77613   3
   0  -2   0 455.185 7.71898   7
   0  -2   0 465.945 7.91984   9
   0  -2   0 470.828 7.84330   1
   0  -2   0 485.146 7.70848   7
   0   2   0 460.330 7.81956   4
   0   2   0 464.677 7.82571   6
   0   2   0 465.073 7.73703   2
   0   2   0 469.224 7.92855   9
  -1  -2   0 0.02620 0.07024   9
  -1  -2   0 -0.3317 0.12968   5
  -1  -2   0 0.04751 0.05970   7
  -1  -2   0 0.06680 0.06877   1
  -1  -2   0 -0.0290 0.11814   3
   1   2   0 0.04634 0.07246   1
   1   2   0 0.04300 0.06242   6
   1   2   0 -0.0196 0.06725   9
   1   2   0 0.04395 0.06235   4
   1   2   0 0.03917 0.05256   2
  -2  -2   0 35.7569 1.10274   3
  -2  -2   0 35.1129 1.02349   8
  -2  -2   0 34.0332 1.10184   5
  -2  -2   0 36.5549 1.09520   9
  -2  -2   0 36.0368 0.95955   7
   2   2   0 36.4406 1.06783   4
   2   2   0 36.9593 1.06304   1
   2   2   0 37.1846 0.92081   2
   2   2   0 36.0884 1.04511   6
   2   2   0 36.5164 1.14270   9
  -3  -2   0 189.464 3.92184   3
  -3  -2   0 188.526 3.69514   7
  -3  -2   0 186.540 3.86002   5
  -3  -2   0 188.066 3.70220   8
   3   2   0 183.883 3.79974   4
   3   2   0 192.442 3.79946   6
   3   2   0 190.244 3.57308   2
   3   2   0 193.965 3.98098   9
   3   2   0 190.041 3.77565   1
  -4  -2   0 1.72131 0.27673   8
  -4  -2   0 1.75100 0.31891   7
  -4  -2   0 1.96545 0.37177   3
  -4  -2   0 2.52737 0.40041   5
   4   2   0 2.05725 0.38161   9
   4   2   0 1.94137 0.33556   4
   4   2   0 1.94905 0.32357   6
   4   2   0 2.06257 0.33606   1
   4   2   0 1.56261 0.24921   2
  -5  -2   0 16.7673 0.75063   2
  -5  -2   0 14.4959 0.90530   3
  -5  -2   0 18.0041 0.89974   7
  -5  -2   0 17.3579 0.76412   8
  -5  -2   0 16.5389 0.87960   5
   5   2   0 16.4310 0.76952   8
   5   2   0 17.4849 0.86966   1
   5   2   0 17.3577 0.98023   9
   5   2   0 17.6978 0.91990   4
   5   2   0 17.4994 0.75252   2
   5   2   0 17.2298 0.88592   6
  -6  -2   0 0.36789 0.17781   2
  -6  -2   0 0.31154 0.21031   5
  -6  -2   0 0.03837 0.20524   3
  -6  -2   0 0.45072 0.26041   7
  -6  -2   0 0.74463 0.23905   8
   6   2   0 0.31789 0.17349   8
   6   2   0 0.48843 0.20787   2
   6   2   0 0.91043 0.29926   6
   6   2   0 0.32740 0.21045   4
   6   2   0 0.34490 0.21784   1
   6   2   0 0.90715 0.33169   9
  -7  -2   0 0.16931 0.23898   3
  -7  -2   0 0.26044 0.19731   2
  -7  -2   0 0.19856 0.22225   5
  -7  -2   0 -0.0899 0.19737   7
   7   2   0 0.81693 0.26728   2
   7   2   0 0.24109 0.22686   4
   7   2   0 0.16540 0.26563   9
   7   2   0 0.34950 0.23856   6
   7   2   0 0.05324 0.24726   1
  -8  -2   0 15.3793 1.18552   3
  -8  -2   0 17.2317 1.17029   7
  -8  -2   0 16.6671 1.04232   5
   8   2   0 16.7839 1.06546   6
   8   2   0 16.5634 1.04773   1
   8   2   0 17.6084 1.14788   4
   8   2   0 15.6700 1.15166   9
  -9  -2   0 0.70972 0.41670   3
  -9  -2   0 0.77798 0.39788   7
   9   2   0 0.15772 0.33124   4
   9   2   0 1.17594 0.38621   6
   9   2   0 0.94459 0.42376   1
   9   2   0 0.79933 0.39232   9
 -10  -2   0 9.39912 1.21989   3
 -10  -2   0 8.16487 1.08183   7
  10   2   0 5.76856 0.83570   6
  10   2   0 7.25454 0.94336   1
  10   2   0 7.71498 0.99670   4
 -11  -2   0 0.97896 0.51058   7
 -11  -2   0 0.88978 0.48800   3
  11   2   0 0.78157 0.45838   4
 -12  -2   0 0.65661 0.50010   7
 -12  -2   0 0.24907 0.36017   3
  12   2   0 0.33317 0.56463   4
  14  -3   0 -0.6632 0.45727   1
  13  -3   0 15.7571 1.25392   4
  13  -3   0 15.5582 1.33164   1
 -13   3   0 14.9078 1.23691   3
 -13   3   0 12.6176 1.36432   2
 -13   3   0 12.6425 1.51881   7
  12  -3   0 0.22054 0.37234   4
  12  -3   0 0.24105 0.43658   1
  12  -3   0 -0.1983 0.31364   6
 -12   3   0 1.05502 0.41751   3
 -12   3   0 0.21685 0.39505   2
 -12   3   0 0.30606 0.43799   7
  11  -3   0 0.58983 0.33956   6
  11  -3   0 0.78536 0.50127   1
  11  -3   0 0.85929 0.39210   4
  11  -3   0 0.48244 0.39633   9
 -11   3   0 0.66992 0.36146   3
 -11   3   0 0.38314 0.33258   2
 -11   3   0 0.70085 0.40924   7
 -11   3   0 0.82618 0.42412   9
  10  -3   0 109.028 3.04259   6
  10  -3   0 108.854 3.29679   9
  10  -3   0 106.569 3.14836   1
  10  -3   0 109.624 3.08931   4
 -10   3   0 107.141 3.47084   7
 -10   3   0 110.768 3.18463   3
 -10   3   0 114.410 3.38596   9
 -10   3   0 115.153 3.31971   2
   9  -3   0 17.5435 1.00624   6
   9  -3   0 15.7855 0.98469   4
   9  -3   0 17.2181 1.04468   1
   9  -3   0 17.2764 1.09786   9
  -9   3   0 19.0031 1.16326   9
  -9   3   0 17.5257 1.19111   7
  -9   3   0 17.1204 1.02282   3
  -9   3   0 17.5213 1.09939   2
   8  -3   0 16.6299 1.00585   1
   8  -3   0 19.1538 0.85958   8
   8  -3   0 17.5511 1.04152   9
   8  -3   0 19.9318 0.98470   4
   8  -3   0 18.6161 0.95737   6
  -8   3   0 18.7100 1.05507   2
  -8   3   0 18.1534 0.97665   3
  -8   3   0 16.4425 1.06083   7
  -8   3   0 16.2477 1.02300   9
   7  -3   0 32.8695 1.31342   1
   7  -3   0 31.0868 1.33186   9
   7  -3   0 33.4320 1.23032   4
   7  -3   0 32.4513 1.09288   8
   7  -3   0 31.5841 1.20583   6
  -7   3   0 32.9822 1.23096   3
  -7   3   0 33.5852 1.35959   2
  -7   3   0 30.4049 1.33651   9
  -7   3   0 31.5775 1.38598   7
   6  -3   0 18.0138 0.76514   8
   6  -3   0 16.4481 0.77304   4
   6  -3   0 17.9914 0.88844   1
   6  -3   0 18.3031 0.91458   9
   6  -3   0 16.7538 0.79028   6
  -6   3   0 16.0426 0.87611   9
  -6   3   0 17.8102 0.90049   2
  -6   3   0 17.5252 0.77820   3
  -6   3   0 16.7801 0.88898   7
   5  -3   0 0.17260 0.20435   8
   5  -3   0 -0.0328 0.10339   6
   5  -3   0 -0.0337 0.17308   1
   5  -3   0 0.12752 0.13861   9
   5  -3   0 -0.0754 0.08744   4
  -5   3   0 -0.0128 0.09673   9
  -5   3   0 0.04830 0.11482   7
  -5   3   0 0.00626 0.10450   3
  -5   3   0 -0.0995 0.07278   2
   4  -3   0 25.2340 0.90509   1
   4  -3   0 24.8186 0.81648   4
   4  -3   0 25.3321 0.46680   5
   4  -3   0 25.8941 0.86475   8
   4  -3   0 24.7312 0.85152   6
   4  -3   0 24.9595 0.93739   9
   4  -3   0 25.0040 0.95967   9
  -4   3   0 22.0038 0.90702   9
  -4   3   0 24.6903 0.92635   2
  -4   3   0 24.4864 0.69840   3
  -4   3   0 24.4724 0.89930   7
  -4   3   0 24.2781 0.85103   6
  -4   3   0 25.3548 0.95323   9
   3  -3   0 1506.98 26.0022   8
   3  -3   0 1525.72 25.3411   9
   3  -3   0 1519.07 25.1697   6
   3  -3   0 1490.28 25.6603   1
   3  -3   0 1516.36 25.4331   5
   3  -3   0 1489.94 25.0936   4
  -3   3   0 1546.52 25.1894   6
  -3   3   0 1540.43 25.2982   2
  -3   3   0 1545.89 25.3572   9
  -3   3   0 1529.91 25.1452   7
  -3   3   0 1558.52 25.3141   3
   2  -3   0 1.22594 0.18388   4
   2  -3   0 0.88683 0.18815   9
   2  -3   0 1.29977 0.23884   8
   2  -3   0 1.36830 0.21172   6
   2  -3   0 0.60089 0.16235   5
  -2   3   0 1.35985 0.20576   6
  -2   3   0 0.68080 0.14060   7
  -2   3   0 0.70503 0.21959   2
  -2   3   0 1.45103 0.24964   9
   1  -3   0 -0.0298 0.09905   9
   1  -3   0 -0.1235 0.06641   1
   1  -3   0 0.15455 0.08751   4
   1  -3   0 -0.1313 0.05119   3
   1  -3   0 -0.3252 0.11950   8
   1  -3   0 -0.2697 0.10940   5
  -1   3   0 -0.1184 0.06406   6
  -1   3   0 0.04313 0.06918   4
  -1   3   0 -0.0068 0.06800   2
  -1   3   0 -0.2061 0.08729   9
  -1   3   0 -0.0340 0.02924   7
   0  -3   0 63.7934 1.60599   5
   0  -3   0 65.0347 1.57116   9
   0  -3   0 61.6307 1.47677   1
   0  -3   0 62.5288 1.55338   8
   0  -3   0 63.7309 1.41636   3
   0  -3   0 65.0100 1.10400   7
   0   3   0 64.1028 1.36497   2
   0   3   0 64.7728 1.47061   4
   0   3   0 63.4100 1.57069   9
   0   3   0 64.7535 1.47183   6
  -1  -3   0 63.5781 1.60861   8
  -1  -3   0 63.6484 1.55981   1
  -1  -3   0 63.4731 1.69276   5
  -1  -3   0 64.0787 1.29081   7
  -1  -3   0 63.4461 1.61273   9
   1   3   0 65.1245 1.59123   1
   1   3   0 64.7513 1.39083   2
   1   3   0 62.3752 1.53361   6
   1   3   0 61.2854 1.53910   4
   1   3   0 65.5441 1.66523   9
  -2  -3   0 915.893 15.2446   7
  -2  -3   0 898.377 15.7133   5
  -2  -3   0 886.434 15.5993   3
  -2  -3   0 914.323 15.5596   8
   2   3   0 914.294 15.5294   6
   2   3   0 939.195 15.2483   2
   2   3   0 912.087 15.7204   9
   2   3   0 921.386 15.5693   1
   2   3   0 923.980 15.5633   4
  -3  -3   0 1.26123 0.25151   7
  -3  -3   0 1.58000 0.34460   3
  -3  -3   0 1.10044 0.26118   8
  -3  -3   0 0.83814 0.27177   5
   3   3   0 1.24465 0.21398   2
   3   3   0 1.71224 0.32147   1
   3   3   0 1.31277 0.28766   4
   3   3   0 1.34372 0.30797   9
   3   3   0 1.41592 0.28787   6
  -4  -3   0 52.8710 1.55346   7
  -4  -3   0 48.4358 1.72178   3
  -4  -3   0 52.8366 1.59270   8
  -4  -3   0 52.3574 1.73782   5
   4   3   0 50.9567 1.79032   9
   4   3   0 51.7476 1.62435   1
   4   3   0 52.4179 1.65473   6
   4   3   0 52.2455 1.39958   2
   4   3   0 54.0492 1.70147   4
  -5  -3   0 1.06738 0.28482   8
  -5  -3   0 1.20126 0.26025   2
  -5  -3   0 1.21672 0.31596   7
  -5  -3   0 0.97181 0.34579   5
  -5  -3   0 1.06029 0.37563   3
   5   3   0 1.36305 0.32689   8
   5   3   0 1.15769 0.31200   1
   5   3   0 1.05795 0.28632   6
   5   3   0 0.99297 0.22598   2
   5   3   0 1.18135 0.34543   9
   5   3   0 1.15988 0.32954   4
  -6  -3   0 5.03610 0.51479   2
  -6  -3   0 5.07619 0.56484   8
  -6  -3   0 5.14914 0.68668   5
  -6  -3   0 5.56601 0.77231   3
  -6  -3   0 5.53188 0.68565   7
   6   3   0 4.20085 0.53480   8
   6   3   0 5.35607 0.45716   2
   6   3   0 5.47312 0.69244   4
   6   3   0 5.14438 0.64446   1
   6   3   0 4.88461 0.63067   6
   6   3   0 4.21570 0.65889   9
  -7  -3   0 61.8349 2.39772   3
  -7  -3   0 62.8279 2.23953   5
  -7  -3   0 64.1840 2.23287   7
   7   3   0 68.2998 2.26946   6
   7   3   0 62.8323 2.39166   9
   7   3   0 67.5166 2.18984   1
   7   3   0 66.5284 2.31067   4
  -8  -3   0 37.5231 1.77326   7
  -8  -3   0 43.0211 2.03882   3
  -8  -3   0 43.1729 1.85987   5
   8   3   0 40.7076 1.78338   6
   8   3   0 39.8561 1.84936   4
   8   3   0 42.5046 1.75833   1
   8   3   0 41.5363 1.98760   9
  -9  -3   0 16.2801 1.29343   3
  -9  -3   0 16.4641 1.24897   7
   9   3   0 15.2786 1.16954   4
   9   3   0 17.7596 1.55243   9
   9   3   0 13.4054 1.06473   1
   9   3   0 17.1682 1.19795   6
 -10  -3   0 1.41906 0.49918   7
 -10  -3   0 0.88295 0.47885   3
  10   3   0 1.42043 0.55655   4
 -11  -3   0 2.99562 0.74652   7
 -11  -3   0 2.73545 0.75635   3
  11   3   0 1.63115 0.53934   4
  14  -4   0 1.61820 0.50343   4
  14  -4   0 0.76509 0.54950   1
 -14   4   0 1.91929 0.78942   7
 -14   4   0 0.45439 0.45422   2
  13  -4   0 32.2743 1.84997   1
  13  -4   0 36.4374 1.81064   6
  13  -4   0 32.4904 1.76211   4
 -13   4   0 35.6953 1.97615   2
 -13   4   0 30.2863 1.99608   7
  12  -4   0 27.0244 1.47508   6
  12  -4   0 27.9617 1.63183   1
  12  -4   0 27.6508 1.53460   4
 -12   4   0 29.5908 1.86321   7
 -12   4   0 28.0602 1.65973   2
  11  -4   0 103.707 3.36010   9
  11  -4   0 109.736 3.19133   4
  11  -4   0 111.353 3.33550   1
  11  -4   0 107.280 3.12692   6
 -11   4   0 110.295 3.66263   7
 -11   4   0 108.388 3.42433   2
 -11   4   0 109.396 3.19582   3
 -11   4   0 111.629 3.48387   9
  10  -4   0 5.00608 0.69506   4
  10  -4   0 5.08847 0.75936   9
  10  -4   0 4.28165 0.73573   1
  10  -4   0 4.59190 0.65004   6
 -10   4   0 5.64142 0.82911   9
 -10   4   0 5.68214 0.87493   7
 -10   4   0 5.93278 0.85226   2
 -10   4   0 5.12844 0.67786   3
   9  -4   0 53.6118 1.85107   4
   9  -4   0 52.8021 2.01457   9
   9  -4   0 52.0722 1.94193   1
   9  -4   0 49.3334 1.78367   6
  -9   4   0 50.9438 1.76773   3
  -9   4   0 54.7542 2.05827   2
  -9   4   0 55.4206 2.08541   9
  -9   4   0 52.2415 2.11830   7
   8  -4   0 0.07313 0.20393   9
   8  -4   0 0.04355 0.26933   8
   8  -4   0 0.24856 0.19173   6
   8  -4   0 -0.3438 0.12555   4
   8  -4   0 -0.3697 0.26444   1
  -8   4   0 0.26532 0.22884   7
  -8   4   0 0.03109 0.15790   3
  -8   4   0 -0.1352 0.18500   9
  -8   4   0 0.12264 0.21387   2
   7  -4   0 1.52369 0.36397   9
   7  -4   0 2.10195 0.40627   8
   7  -4   0 2.31819 0.39622   4
   7  -4   0 2.32332 0.47676   1
   7  -4   0 1.64116 0.34103   6
  -7   4   0 1.52387 0.30393   3
  -7   4   0 2.63536 0.44898   9
  -7   4   0 1.68101 0.40548   7
  -7   4   0 2.18144 0.44844   2
   6  -4   0 35.5155 1.20161   4
   6  -4   0 36.8413 1.32116   1
   6  -4   0 36.0054 1.37613   9
   6  -4   0 36.4165 1.21270   8
   6  -4   0 36.0778 1.25512   6
  -6   4   0 37.0368 1.36931   7
  -6   4   0 38.0197 1.42366   9
  -6   4   0 37.7986 1.28638   6
  -6   4   0 35.9992 1.37808   2
  -6   4   0 35.4593 1.07382   3
   5  -4   0 24.6795 0.94829   8
   5  -4   0 24.5680 0.49641   5
   5  -4   0 26.1294 1.02987   1
   5  -4   0 24.5377 1.04136   9
   5  -4   0 23.6722 0.89353   4
   5  -4   0 25.4571 0.96556   6
  -5   4   0 24.7991 0.96702   6
  -5   4   0 26.3974 1.07839   2
  -5   4   0 25.4598 1.01131   7
  -5   4   0 25.5468 0.73985   3
  -5   4   0 25.1182 1.06125   9
   4  -4   0 81.6727 1.95190   6
   4  -4   0 79.2728 1.95866   8
   4  -4   0 80.1029 1.60031   5
   4  -4   0 78.6859 1.86658   4
   4  -4   0 80.6504 1.98459   1
  -4   4   0 83.0903 1.94262   7
  -4   4   0 76.0524 2.02623   2
  -4   4   0 81.1496 1.95742   6
  -4   4   0 76.7730 2.06598   9
  -4   4   0 82.8374 1.49641   3
   3  -4   0 2.59383 0.36998   8
   3  -4   0 2.74451 0.34747   1
   3  -4   0 2.36127 0.33924   9
   3  -4   0 2.45891 0.26655   5
   3  -4   0 2.70491 0.30616   4
   3  -4   0 2.54961 0.31327   6
  -3   4   0 2.51505 0.27993   7
  -3   4   0 1.94266 0.28925   6
  -3   4   0 2.93397 0.36600   2
  -3   4   0 1.64008 0.29039   9
  -3   4   0 2.21216 0.32855   9
   2  -4   0 77.0544 1.73620   4
   2  -4   0 75.2574 1.78522   5
   2  -4   0 79.5611 1.39127   3
   2  -4   0 76.4707 1.89550   8
   2  -4   0 77.1975 1.80449   1
  -2   4   0 75.6857 1.80921   6
  -2   4   0 79.9972 1.97306   9
  -2   4   0 75.5739 1.53324   7
  -2   4   0 77.3515 1.75399   4
  -2   4   0 79.6183 1.84790   2
   1  -4   0 32.3629 1.05471   5
   1  -4   0 31.5528 1.05721   8
   1  -4   0 30.6037 0.92236   4
   1  -4   0 30.1273 0.95855   1
  -1   4   0 29.6975 0.92213   4
  -1   4   0 30.4305 0.92256   2
  -1   4   0 30.7228 0.97356   6
  -1   4   0 32.6547 1.08888   9
   0  -4   0 10.9346 0.60331   9
   0  -4   0 10.8582 0.61311   8
   0  -4   0 12.6890 0.60131   1
   0  -4   0 12.2684 0.53770   3
   0  -4   0 11.1412 0.64984   5
   0   4   0 11.8559 0.49475   2
   0   4   0 12.3553 0.58168   6
   0   4   0 12.8095 0.65932   9
   0   4   0 12.2830 0.57291   4
  -1  -4   0 192.190 3.87390   1
  -1  -4   0 191.875 3.96090   8
  -1  -4   0 193.484 4.08220   5
  -1  -4   0 188.096 3.83804   3
  -1  -4   0 190.596 3.38475   7
  -1  -4   0 194.911 3.98327   9
   1   4   0 193.142 3.85966   4
   1   4   0 195.276 3.91283   1
   1   4   0 189.958 4.00670   9
   1   4   0 189.955 3.59511   2
   1   4   0 193.173 3.84485   6
  -2  -4   0 420.917 7.98491   8
  -2  -4   0 432.589 8.01194   3
  -2  -4   0 435.983 8.18817   5
  -2  -4   0 434.766 7.92437   1
  -2  -4   0 433.439 7.50827   7
   2   4   0 418.507 7.90378   6
   2   4   0 448.376 8.20066   9
   2   4   0 437.838 7.59032   2
   2   4   0 431.341 7.94842   4
   2   4   0 446.362 8.00753   1
  -3  -4   0 24.7394 1.07666   8
  -3  -4   0 25.5936 1.15395   3
  -3  -4   0 24.8403 0.89328   7
  -3  -4   0 24.4404 1.17605   5
   3   4   0 25.3492 0.85563   2
   3   4   0 27.9496 1.13034   1
   3   4   0 26.3028 1.21503   9
   3   4   0 26.7202 1.12282   4
   3   4   0 24.0169 1.05982   6
  -4  -4   0 2.71074 0.50933   3
  -4  -4   0 2.52292 0.37380   7
  -4  -4   0 2.39856 0.48155   5
  -4  -4   0 2.41619 0.42453   8
   4   4   0 2.68466 0.45005   1
   4   4   0 2.77747 0.45921   6
   4   4   0 2.74877 0.50094   9
   4   4   0 2.56357 0.44400   4
   4   4   0 2.63814 0.33859   2
  -5  -4   0 2.91930 0.55010   3
  -5  -4   0 2.52294 0.43900   8
  -5  -4   0 3.49124 0.50949   7
  -5  -4   0 2.89113 0.54704   5
   5   4   0 3.76566 0.61765   9
   5   4   0 3.57095 0.57489   4
   5   4   0 3.44940 0.55247   6
   5   4   0 3.97413 0.57440   1
  -6  -4   0 1.98020 0.46091   7
  -6  -4   0 1.32650 0.36078   8
  -6  -4   0 1.28505 0.45154   3
  -6  -4   0 2.08688 0.48518   5
   6   4   0 1.78739 0.46276   8
   6   4   0 1.62075 0.42168   4
   6   4   0 1.68165 0.43517   1
   6   4   0 0.96268 0.39259   9
   6   4   0 2.04831 0.44679   6
  -7  -4   0 32.5458 1.62475   5
  -7  -4   0 34.1301 1.55917   7
  -7  -4   0 30.1347 1.67415   3
   7   4   0 30.1623 1.66856   9
   7   4   0 28.3867 1.54047   4
   7   4   0 31.3490 1.48978   1
   7   4   0 31.4741 1.53330   6
  -8  -4   0 10.1588 1.21179   3
  -8  -4   0 12.0788 1.02345   5
  -8  -4   0 11.9043 0.96743   7
   8   4   0 10.8638 1.12312   6
   8   4   0 9.63259 1.03759   1
   8   4   0 9.91767 1.12702   4
   8   4   0 10.8968 1.23417   9
  -9  -4   0 0.73293 0.43858   3
  -9  -4   0 0.60360 0.40761   5
   9   4   0 1.39065 0.56536   4
   9   4   0 0.35497 0.42643   6
 -10  -4   0 7.64271 1.13998   3
  10   4   0 7.29891 1.09534   4
  14  -5   0 23.7653 1.64341   1
  14  -5   0 27.9412 1.68629   4
 -14   5   0 22.9270 1.83118   7
 -14   5   0 20.5530 1.61887   2
  13  -5   0 23.9520 1.52996   4
  13  -5   0 30.0014 1.75820   1
  13  -5   0 28.8979 1.60590   6
 -13   5   0 27.4303 1.58879   6
 -13   5   0 28.2960 1.90672   7
 -13   5   0 29.2797 1.82731   2
  12  -5   0 0.58236 0.36638   6
  12  -5   0 -0.0244 0.31976   4
  12  -5   0 0.54135 0.45595   1
 -12   5   0 0.26386 0.43086   7
 -12   5   0 0.28618 0.42278   2
 -12   5   0 0.04238 0.27451   6
  11  -5   0 26.7212 1.51533   1
  11  -5   0 24.1900 1.36037   4
  11  -5   0 24.4037 1.50126   9
  11  -5   0 26.6421 1.39564   6
 -11   5   0 22.5679 1.52525   7
 -11   5   0 27.3350 1.59638   9
 -11   5   0 26.2352 1.58049   2
 -11   5   0 27.6093 1.42769   6
  10  -5   0 2.14719 0.52287   1
  10  -5   0 2.48364 0.57568   9
  10  -5   0 2.20258 0.48016   6
  10  -5   0 3.23357 0.55930   4
 -10   5   0 2.70527 0.61910   9
 -10   5   0 1.83694 0.51030   2
 -10   5   0 2.73958 0.63799   7
 -10   5   0 1.88844 0.44229   6
   9  -5   0 1.28425 0.37364   4
   9  -5   0 1.40459 0.48442   1
   9  -5   0 2.02227 0.43051   6
   9  -5   0 2.36548 0.51179   9
  -9   5   0 1.68560 0.35532   3
  -9   5   0 1.69741 0.47754   9
  -9   5   0 1.98823 0.51960   2
  -9   5   0 0.97111 0.33296   6
  -9   5   0 1.50306 0.42244   7
   8  -5   0 12.1670 0.78236   4
   8  -5   0 11.9292 0.78284   6
   8  -5   0 13.3286 0.79298   8
   8  -5   0 13.5177 0.93241   1
   8  -5   0 11.2668 0.85914   9
  -8   5   0 13.7236 0.94316   2
  -8   5   0 12.3472 0.68242   3
  -8   5   0 13.9804 0.97495   7
  -8   5   0 10.7588 0.75831   6
  -8   5   0 12.6969 0.91777   9
   7  -5   0 0.47927 0.23086   4
   7  -5   0 0.71902 0.34762   1
   7  -5   0 0.43287 0.22333   9
   7  -5   0 0.46333 0.23780   6
   7  -5   0 0.15925 0.30402   8
  -7   5   0 0.68793 0.17649   3
  -7   5   0 0.37077 0.20715   9
  -7   5   0 0.43329 0.27755   2
  -7   5   0 0.35486 0.26090   7
  -7   5   0 0.55233 0.25071   6
   6  -5   0 59.1052 1.67056   4
   6  -5   0 60.8190 1.73868   8
   6  -5   0 55.1742 1.75319   1
   6  -5   0 54.8016 1.69114   6
  -6   5   0 56.9660 1.87487   2
  -6   5   0 54.1688 1.85131   9
  -6   5   0 59.1537 1.75523   6
  -6   5   0 52.1924 1.73193   7
  -6   5   0 56.0750 1.30854   3
   5  -5   0 216.391 4.43920   8
   5  -5   0 217.094 3.89374   5
   5  -5   0 219.598 4.48528   1
   5  -5   0 216.942 4.41533   6
   5  -5   0 220.565 4.33487   4
  -5   5   0 218.592 3.72623   3
  -5   5   0 214.838 4.62965   9
  -5   5   0 217.203 4.40704   7
  -5   5   0 216.870 4.59877   2
  -5   5   0 218.297 4.43134   6
   4  -5   0 358.987 6.32738   5
   4  -5   0 354.922 6.51439   4
   4  -5   0 350.876 6.65719   1
   4  -5   0 352.034 6.60968   6
   4  -5   0 351.148 6.70652   8
  -4   5   0 363.820 6.67033   6
  -4   5   0 356.417 6.86844   9
  -4   5   0 367.034 6.49668   7
  -4   5   0 360.285 6.78861   2
   3  -5   0 98.1101 2.23059   5
   3  -5   0 98.4899 2.31769   1
   3  -5   0 98.2616 2.41525   8
   3  -5   0 98.8571 2.22578   4
  -3   5   0 102.817 2.06677   7
  -3   5   0 101.943 2.35184   6
  -3   5   0 95.2027 2.47062   9
  -3   5   0 99.5424 2.38749   2
   2  -5   0 2.47247 0.39686   8
   2  -5   0 2.85421 0.36109   1
   2  -5   0 3.42440 0.37047   4
   2  -5   0 2.85845 0.18633   3
   2  -5   0 3.39894 0.41710   5
  -2   5   0 2.81904 0.17603   7
  -2   5   0 2.73097 0.39637   9
  -2   5   0 3.28954 0.39199   2
  -2   5   0 2.85494 0.37425   6
  -2   5   0 3.55993 0.38530   4
   1  -5   0 65.5412 1.82680   5
   1  -5   0 64.8440 1.71239   1
   1  -5   0 64.2045 1.46790   3
   1  -5   0 63.2696 1.82215   8
  -1   5   0 62.9570 1.65236   4
  -1   5   0 62.7948 1.82225   9
  -1   5   0 63.0871 1.60018   2
  -1   5   0 60.1486 1.66679   6
   0  -5   0 391.945 7.42408   8
   0  -5   0 399.765 7.52449   5
   0  -5   0 402.353 7.11700   3
   0  -5   0 385.656 7.26947   1
   0   5   0 396.298 7.24839   6
   0   5   0 391.420 7.22787   4
   0   5   0 396.534 7.47251   9
   0   5   0 401.742 7.02341   2
  -1  -5   0 2.45600 0.17774   7
  -1  -5   0 2.48493 0.40290   8
  -1  -5   0 2.76956 0.47700   5
  -1  -5   0 2.24177 0.35802   3
  -1  -5   0 2.59271 0.39391   1
   1   5   0 2.59885 0.30976   2
   1   5   0 1.87835 0.33980   1
   1   5   0 2.49541 0.37920   6
   1   5   0 1.77537 0.35714   9
   1   5   0 2.01647 0.34625   4
  -2  -5   0 2.81398 0.45180   3
  -2  -5   0 2.52653 0.27791   7
  -2  -5   0 1.82151 0.37966   8
  -2  -5   0 2.47893 0.40834   1
  -2  -5   0 2.16943 0.46683   5
   2   5   0 2.02301 0.39349   1
   2   5   0 2.25437 0.39170   6
   2   5   0 2.62096 0.45864   9
   2   5   0 2.83286 0.33942   2
   2   5   0 2.10077 0.37492   4
  -3  -5   0 1.15708 0.33179   3
  -3  -5   0 0.98840 0.22976   7
  -3  -5   0 0.82675 0.30166   8
  -3  -5   0 0.88607 0.32315   5
   3   5   0 1.21610 0.34859   4
   3   5   0 0.96409 0.21467   2
   3   5   0 0.88750 0.28647   1
   3   5   0 1.44613 0.35843   6
   3   5   0 1.41501 0.37901   9
  -4  -5   0 0.19418 0.20297   8
  -4  -5   0 -0.0541 0.15976   3
  -4  -5   0 -0.2006 0.19705   5
  -4  -5   0 0.04535 0.17060   7
   4   5   0 -0.0294 0.17414   6
   4   5   0 0.21370 0.19954   4
   4   5   0 -0.1226 0.16290   9
   4   5   0 0.00324 0.15783   1
  -5  -5   0 4.42868 0.64965   8
  -5  -5   0 5.34308 0.78150   3
  -5  -5   0 4.78547 0.74757   5
  -5  -5   0 5.33992 0.62249   7
   5   5   0 4.60341 0.72729   9
   5   5   0 5.40110 0.70162   1
   5   5   0 5.79430 0.77384   4
   5   5   0 3.92694 0.60583   6
  -6  -5   0 0.21017 0.22486   5
  -6  -5   0 0.12771 0.20266   3
   6   5   0 -0.0210 0.18579   6
   6   5   0 0.18679 0.28702   1
   6   5   0 -0.2086 0.17690   4
   6   5   0 0.12938 0.26995   9
  -7  -5   0 0.97017 0.35870   5
  -7  -5   0 1.14283 0.43824   3
   7   5   0 0.58603 0.32154   6
   7   5   0 0.33189 0.34857   9
   7   5   0 0.37144 0.34674   1
   7   5   0 0.40610 0.39289   4
  -8  -5   0 1.17849 0.43191   5
  -8  -5   0 0.40723 0.36146   3
   8   5   0 -0.0091 0.34226   1
   8   5   0 -0.0123 0.30591   6
   8   5   0 0.32608 0.29989   4
  -9  -5   0 7.54116 1.11044   5
  -9  -5   0 7.82047 1.17147   3
   9   5   0 6.72037 1.03117   4
 -10  -5   0 7.25582 1.19606   3
  10   5   0 4.76070 0.91157   4
  14  -6   0 -0.3685 0.39009   1
  14  -6   0 0.34112 0.42047   4
  14  -6   0 -0.0940 0.39857   6
 -14   6   0 0.25672 0.49595   2
 -14   6   0 0.02333 0.53292   7
  13  -6   0 27.7477 1.60861   6
  13  -6   0 29.0328 1.72550   1
  13  -6   0 33.9487 1.75325   4
 -13   6   0 29.2462 1.95082   7
 -13   6   0 29.3875 1.66260   6
 -13   6   0 29.6829 1.86075   2
  12  -6   0 17.1432 1.21726   6
  12  -6   0 15.0161 1.25095   1
  12  -6   0 16.4188 1.17583   4
 -12   6   0 18.3443 1.43565   2
 -12   6   0 18.5105 1.27494   6
 -12   6   0 19.3756 1.48700   7
  11  -6   0 0.33938 0.36800   9
  11  -6   0 0.53216 0.35552   6
  11  -6   0 0.28662 0.41717   1
  11  -6   0 0.25424 0.32281   4
 -11   6   0 0.09957 0.36135   2
 -11   6   0 0.44203 0.35178   9
 -11   6   0 0.37746 0.33803   6
 -11   6   0 0.32261 0.36257   7
  10  -6   0 5.61977 0.75474   6
  10  -6   0 5.25849 0.79414   9
  10  -6   0 6.59660 0.87762   1
  10  -6   0 7.02972 0.80588   4
 -10   6   0 6.01507 0.86891   7
 -10   6   0 5.17024 0.72836   6
 -10   6   0 6.50458 0.93907   2
 -10   6   0 5.77372 0.86387   9
   9  -6   0 7.09657 0.83677   1
   9  -6   0 5.64864 0.79628   9
   9  -6   0 5.08305 0.62907   8
   9  -6   0 7.62270 0.81628   6
   9  -6   0 7.56498 0.79460   4
  -9   6   0 6.08524 0.82331   7
  -9   6   0 6.09094 0.82137   9
  -9   6   0 6.26491 0.83740   2
  -9   6   0 5.89618 0.73218   6
   8  -6   0 27.2478 1.20311   4
   8  -6   0 24.5039 1.15730   8
   8  -6   0 27.3056 1.23867   6
   8  -6   0 28.0011 1.34971   1
  -8   6   0 27.1879 1.40737   2
  -8   6   0 24.9470 1.21483   6
  -8   6   0 27.4244 1.36136   7
  -8   6   0 24.3675 1.34019   9
   7  -6   0 1.00835 0.30218   6
   7  -6   0 1.24746 0.40809   1
   7  -6   0 1.48274 0.40404   8
   7  -6   0 0.88229 0.25866   4
  -7   6   0 1.19631 0.36036   9
  -7   6   0 0.99573 0.29516   6
  -7   6   0 1.29730 0.38174   2
  -7   6   0 0.69598 0.31960   7
   6  -6   0 0.39925 0.29435   8
   6  -6   0 1.13409 0.17857   5
   6  -6   0 0.86628 0.27496   6
   6  -6   0 0.41302 0.27409   1
  -6   6   0 0.66076 0.27265   6
  -6   6   0 0.59442 0.25970   7
  -6   6   0 1.28288 0.35143   9
  -6   6   0 1.18512 0.34293   2
   5  -6   0 163.100 3.45584   4
   5  -6   0 157.183 3.62074   8
   5  -6   0 158.039 3.59487   1
   5  -6   0 160.383 3.17685   5
   5  -6   0 163.177 3.56512   6
  -5   6   0 150.957 3.68874   2
  -5   6   0 163.379 3.59910   6
  -5   6   0 159.829 3.80371   9
  -5   6   0 163.076 3.42644   7
   4  -6   0 1.95376 0.31856   5
   4  -6   0 1.47100 0.36536   8
   4  -6   0 1.31435 0.29861   1
   4  -6   0 1.33378 0.28075   4
  -4   6   0 1.63916 0.35995   9
  -4   6   0 2.14295 0.29578   7
  -4   6   0 2.21401 0.39835   2
  -4   6   0 1.95584 0.36481   6
   3  -6   0 4.88129 0.45415   5
   3  -6   0 4.13081 0.45574   4
   3  -6   0 3.68398 0.52362   8
   3  -6   0 3.95832 0.14181   3
   3  -6   0 4.40840 0.49533   1
  -3   6   0 4.00396 0.49316   2
  -3   6   0 3.76464 0.42374   4
  -3   6   0 3.43865 0.49703   9
  -3   6   0 4.64800 0.52602   6
  -3   6   0 4.26388 0.27831   7
   2  -6   0 57.5303 1.73782   5
   2  -6   0 57.1197 1.58889   4
   2  -6   0 57.6237 1.27535   3
   2  -6   0 54.4221 1.77772   8
   2  -6   0 53.8573 1.63109   1
  -2   6   0 52.9665 1.63069   6
  -2   6   0 55.8527 1.81392   9
  -2   6   0 56.0310 1.59308   4
  -2   6   0 56.9976 1.04337   7
  -2   6   0 55.0237 1.60623   2
   1  -6   0 45.8890 1.24037   3
   1  -6   0 45.9131 1.48414   1
   1  -6   0 45.5987 1.59199   5
   1  -6   0 42.6108 1.56074   8
  -1   6   0 44.2069 1.32903   2
  -1   6   0 42.7132 1.42428   6
  -1   6   0 44.2450 1.42007   4
  -1   6   0 46.6572 1.61811   9
   0  -6   0 3.06922 0.52885   5
   0  -6   0 4.07568 0.56190   8
   0  -6   0 3.58736 0.43503   3
   0  -6   0 3.22765 0.46747   1
   0   6   0 3.12630 0.45321   1
   0   6   0 3.21605 0.43995   6
   0   6   0 3.45546 0.39437   2
   0   6   0 3.33539 0.49700   9
   0   6   0 3.71283 0.47881   4
  -1  -6   0 10.0290 0.69977   1
  -1  -6   0 8.43684 0.75889   5
  -1  -6   0 10.2997 0.67386   3
  -1  -6   0 10.7651 0.78615   8
   1   6   0 11.8872 0.73098   4
   1   6   0 10.7756 0.57718   2
   1   6   0 9.38682 0.73831   9
   1   6   0 10.8166 0.73572   1
   1   6   0 11.4148 0.72947   6
  -2  -6   0 13.8219 0.99630   5
  -2  -6   0 14.4714 0.88640   3
  -2  -6   0 14.0929 0.91938   8
  -2  -6   0 14.8666 0.88182   1
   2   6   0 15.1475 0.99441   9
   2   6   0 15.2822 0.89742   6
   2   6   0 13.9925 0.67958   2
   2   6   0 14.9060 0.88780   4
   2   6   0 14.9454 0.90593   1
  -3  -6   0 3.88366 0.61628   8
  -3  -6   0 3.95083 0.69887   5
  -3  -6   0 5.30346 0.70051   3
   3   6   0 4.05609 0.65502   9
   3   6   0 4.50803 0.62837   4
   3   6   0 3.87050 0.59428   1
   3   6   0 4.84670 0.65162   6
  -4  -6   0 13.2745 0.98698   3
  -4  -6   0 13.8889 0.97533   8
  -4  -6   0 12.5151 1.02538   5
   4   6   0 11.8997 0.89425   1
   4   6   0 11.5265 0.98288   9
   4   6   0 13.3181 0.94495   6
   4   6   0 12.8021 0.95694   4
  -5  -6   0 19.5886 1.20628   8
  -5  -6   0 21.5606 1.34741   3
  -5  -6   0 22.7089 1.40243   5
   5   6   0 19.5216 1.19309   1
   5   6   0 19.8082 1.26020   4
   5   6   0 21.4989 1.27120   6
   5   6   0 23.0721 1.45538   9
  -6  -6   0 0.49005 0.29332   5
  -6  -6   0 0.00153 0.27867   3
   6   6   0 0.25418 0.30500   6
   6   6   0 0.25962 0.29991   1
   6   6   0 -0.0108 0.28132   4
   6   6   0 0.55082 0.42324   9
  -7  -6   0 4.72295 0.84887   5
  -7  -6   0 3.41427 0.71823   3
   7   6   0 3.67411 0.69900   1
   7   6   0 3.25463 0.69582   6
   7   6   0 3.65080 0.79813   9
   7   6   0 4.38600 0.81726   4
  -8  -6   0 0.56606 0.45241   3
  -8  -6   0 0.51720 0.36273   5
   8   6   0 0.20316 0.40261   4
  -9  -6   0 -0.0062 0.37766   3
  -9  -6   0 1.04345 0.57034   5
   9   6   0 0.21009 0.36282   4
  14  -7   0 26.0172 1.65855   6
  14  -7   0 26.8890 1.77987   1
  14  -7   0 27.3022 1.68406   4
 -14   7   0 29.7354 2.00638   2
 -14   7   0 25.4493 1.93217   7
  13  -7   0 21.4136 1.48630   1
  13  -7   0 23.2078 1.47698   4
  13  -7   0 20.8111 1.41235   6
 -13   7   0 20.4238 1.63679   2
 -13   7   0 20.3204 1.42127   6
 -13   7   0 21.6808 1.67450   7
  12  -7   0 71.7261 2.58393   4
  12  -7   0 75.8272 2.68190   6
  12  -7   0 74.2527 2.76618   1
 -12   7   0 76.7859 2.72486   6
 -12   7   0 74.7907 3.02273   2
 -12   7   0 70.4554 2.93613   7
  11  -7   0 14.1398 1.04482   4
  11  -7   0 15.6732 1.22280   1
  11  -7   0 15.5461 1.11782   6
 -11   7   0 16.7860 1.16333   6
 -11   7   0 17.2941 1.31478   2
 -11   7   0 16.9630 1.29625   7
  10  -7   0 10.2697 1.03384   6
  10  -7   0 13.5542 0.93793   4
  10  -7   0 11.3712 1.15175   1
 -10   7   0 13.2257 1.07221   7
 -10   7   0 11.3999 0.93371   6
 -10   7   0 11.9814 1.05535   9
 -10   7   0 11.0853 1.22389   2
   9  -7   0 34.2997 1.45486   8
   9  -7   0 36.0583 1.63832   1
   9  -7   0 32.6255 1.45200   4
   9  -7   0 32.4952 1.49761   6
  -9   7   0 37.1738 1.68439   7
  -9   7   0 34.7308 1.71461   9
  -9   7   0 32.7317 1.69020   2
  -9   7   0 34.0320 1.53879   6
   8  -7   0 3.98807 0.57852   6
   8  -7   0 3.15222 0.59991   1
   8  -7   0 4.21478 0.63324   8
   8  -7   0 3.32909 0.52179   4
  -8   7   0 3.80795 0.64845   9
  -8   7   0 3.94623 0.61118   7
  -8   7   0 4.68256 0.64219   6
  -8   7   0 2.78040 0.58426   2
   7  -7   0 0.19612 0.22956   1
   7  -7   0 0.41925 0.24978   6
   7  -7   0 0.16741 0.19008   4
   7  -7   0 0.07107 0.27469   8
  -7   7   0 0.14474 0.20831   6
  -7   7   0 0.08992 0.18992   7
  -7   7   0 0.64064 0.31824   9
  -7   7   0 0.37206 0.24877   2
   6  -7   0 27.4649 1.28405   8
   6  -7   0 28.3680 0.93937   5
   6  -7   0 27.1291 1.13078   4
   6  -7   0 27.8963 1.27349   1
  -6   7   0 27.7909 1.35226   2
  -6   7   0 27.7807 1.37533   9
  -6   7   0 27.0610 1.21378   6
  -6   7   0 27.3848 1.13311   7
   5  -7   0 0.01656 0.15052   1
   5  -7   0 0.28524 0.22542   8
   5  -7   0 -0.0753 0.12244   5
   5  -7   0 0.13249 0.15514   4
  -5   7   0 0.16331 0.19283   6
  -5   7   0 0.08967 0.16686   9
  -5   7   0 0.28604 0.22880   2
  -5   7   0 0.24392 0.16938   7
   4  -7   0 56.1500 1.89903   8
   4  -7   0 55.5735 1.67695   4
   4  -7   0 54.5851 1.67360   5
   4  -7   0 56.5870 1.79440   1
  -4   7   0 58.2854 1.43809   7
  -4   7   0 56.2055 1.84102   2
  -4   7   0 59.1398 1.73472   4
  -4   7   0 53.9928 1.77104   6
  -4   7   0 53.4473 1.92945   9
   3  -7   0 18.7811 0.94179   1
   3  -7   0 19.0917 0.51411   3
   3  -7   0 17.5109 0.85485   4
   3  -7   0 18.1155 0.94948   5
   3  -7   0 17.4588 1.02699   8
  -3   7   0 18.0323 1.03167   9
  -3   7   0 17.9775 0.87490   4
  -3   7   0 17.8347 0.92556   6
  -3   7   0 19.0970 0.94299   2
  -3   7   0 17.9216 0.55466   7
   2  -7   0 14.2429 0.88491   5
   2  -7   0 15.1264 0.59233   3
   2  -7   0 14.3886 0.83441   1
   2  -7   0 14.6499 0.77393   4
   2  -7   0 12.9623 0.89724   8
  -2   7   0 15.1632 0.79392   2
  -2   7   0 14.7932 0.80154   4
  -2   7   0 12.9530 0.86526   9
  -2   7   0 14.2347 0.82536   6
   1  -7   0 66.6420 2.03844   1
   1  -7   0 67.4445 2.17966   5
   1  -7   0 67.5169 1.74155   3
   1  -7   0 68.4272 2.20355   8
  -1   7   0 70.0756 2.03731   6
  -1   7   0 66.9004 2.18973   9
  -1   7   0 69.9371 2.01417   4
  -1   7   0 67.8645 1.85064   2
   0  -7   0 -0.0025 0.14793   3
   0  -7   0 -0.1690 0.17332   8
   0  -7   0 0.06881 0.17773   1
   0  -7   0 -0.1845 0.13932   5
   0   7   0 -0.0295 0.13247   6
   0   7   0 0.00758 0.18530   1
   0   7   0 0.25049 0.18266   4
   0   7   0 0.03370 0.13082   2
   0   7   0 0.18532 0.21988   9
  -1  -7   0 13.5062 0.94366   8
  -1  -7   0 12.7235 0.80033   3
  -1  -7   0 12.3671 0.84335   1
  -1  -7   0 12.1971 0.97334   5
   1   7   0 13.4963 0.86555   4
   1   7   0 13.3622 0.94118   9
   1   7   0 14.7246 0.90351   6
   1   7   0 12.7435 0.68314   2
   1   7   0 13.6286 0.89642   1
  -2  -7   0 1.32761 0.49165   5
  -2  -7   0 1.52064 0.44267   8
  -2  -7   0 1.45628 0.38776   3
  -2  -7   0 0.98721 0.32453   1
   2   7   0 1.35613 0.40979   9
   2   7   0 1.80785 0.43073   6
   2   7   0 1.58251 0.41290   1
   2   7   0 1.45768 0.39321   4
  -3  -7   0 5.20412 0.76896   8
  -3  -7   0 7.03571 0.83877   3
  -3  -7   0 6.56836 0.90939   5
   3   7   0 5.27675 0.74501   1
   3   7   0 5.62670 0.83652   9
   3   7   0 6.29762 0.79827   4
   3   7   0 5.63213 0.74976   6
  -4  -7   0 46.4830 2.12754   5
  -4  -7   0 44.6724 1.95488   3
  -4  -7   0 46.3132 1.97436   8
   4   7   0 48.1772 2.00467   4
   4   7   0 45.2654 1.91660   6
   4   7   0 46.9438 1.92994   1
   4   7   0 41.1159 2.02907   9
  -5  -7   0 0.35754 0.34194   3
  -5  -7   0 0.38650 0.31986   5
  -5  -7   0 0.39905 0.34040   8
   5   7   0 0.40948 0.31477   1
   5   7   0 0.14855 0.27274   6
   5   7   0 -0.0367 0.38001   9
   5   7   0 0.68409 0.42223   4
  -6  -7   0 0.49689 0.39471   3
  -6  -7   0 0.87067 0.42109   5
   6   7   0 0.27167 0.34559   1
   6   7   0 0.22334 0.34796   4
   6   7   0 -0.2118 0.29626   6
  -7  -7   0 3.22851 0.72324   5
  -7  -7   0 4.76791 0.92376   3
   7   7   0 4.06737 0.81205   6
   7   7   0 3.17808 0.78811   4
  -8  -7   0 9.75059 1.35712   3
  -8  -7   0 8.85410 1.27380   5
   8   7   0 8.54249 1.17620   4
  14  -8   0 4.43970 0.85686   4
  14  -8   0 4.12302 0.80089   6
  14  -8   0 4.74321 0.92328   1
 -14   8   0 5.91708 1.16086   7
 -14   8   0 3.53517 0.91316   2
 -14   8   0 4.15816 0.82708   6
  13  -8   0 40.1287 2.01206   6
  13  -8   0 47.8096 2.26509   1
  13  -8   0 45.6632 2.10164   4
 -13   8   0 43.3183 2.37771   2
 -13   8   0 41.0215 2.29314   7
 -13   8   0 46.9197 2.17285   6
  12  -8   0 0.35232 0.37923   6
  12  -8   0 0.40529 0.39016   4
  12  -8   0 0.91583 0.45396   1
 -12   8   0 0.63849 0.42779   6
 -12   8   0 0.64048 0.49035   2
 -12   8   0 1.27630 0.51492   7
  11  -8   0 5.44531 0.79545   4
  11  -8   0 4.88451 0.75284   6
  11  -8   0 6.96586 0.97431   1
 -11   8   0 4.45554 0.80694   7
 -11   8   0 5.14312 0.94962   2
 -11   8   0 5.28263 0.82730   6
  10  -8   0 6.88009 0.83391   4
  10  -8   0 6.88125 0.94198   1
  10  -8   0 8.35198 0.93991   6
 -10   8   0 8.83136 1.05019   7
 -10   8   0 8.71545 1.12603   2
 -10   8   0 7.83277 0.92181   6
 -10   8   0 8.79692 1.08483   9
   9  -8   0 47.3028 1.96694   1
   9  -8   0 47.5915 1.89896   6
   9  -8   0 47.9494 1.86116   8
   9  -8   0 50.1535 1.86186   4
  -9   8   0 43.2279 2.05558   2
  -9   8   0 51.8210 2.02462   7
  -9   8   0 49.5652 2.13986   9
  -9   8   0 50.4564 1.97430   6
   8  -8   0 0.66564 0.34467   6
   8  -8   0 0.61939 0.35568   8
   8  -8   0 0.55449 0.26899   4
   8  -8   0 0.85165 0.39314   1
  -8   8   0 0.54472 0.38874   2
  -8   8   0 0.67222 0.30695   7
  -8   8   0 1.04751 0.40061   9
  -8   8   0 0.67606 0.31079   6
   7  -8   0 5.42204 0.64450   4
   7  -8   0 5.80282 0.74614   8
   7  -8   0 5.71678 0.73648   1
  -7   8   0 5.08812 0.61156   7
  -7   8   0 4.99223 0.76113   9
  -7   8   0 6.27452 0.74451   6
  -7   8   0 7.22223 0.91475   2
   6  -8   0 19.1304 0.95224   5
   6  -8   0 18.9154 0.98736   4
   6  -8   0 17.1072 1.10193   8
   6  -8   0 21.2225 1.13425   1
  -6   8   0 20.8211 1.11914   6
  -6   8   0 20.2351 1.18674   2
  -6   8   0 20.3056 1.22894   9
  -6   8   0 20.0663 0.94417   7
   5  -8   0 3.02936 0.49834   1
   5  -8   0 2.46929 0.40830   5
   5  -8   0 3.47880 0.49279   4
   5  -8   0 3.51753 0.60169   8
  -5   8   0 2.38294 0.51874   9
  -5   8   0 2.93930 0.48847   6
  -5   8   0 2.37312 0.47215   2
  -5   8   0 3.16268 0.39279   7
  -5   8   0 3.16905 0.49863   4
   4  -8   0 2.37179 0.55478   8
   4  -8   0 3.19100 0.48729   5
   4  -8   0 3.57469 0.49112   4
   4  -8   0 2.80469 0.48857   1
  -4   8   0 2.28721 0.48744   9
  -4   8   0 3.07065 0.47117   4
  -4   8   0 2.58778 0.47881   2
  -4   8   0 2.41833 0.45096   6
   3  -8   0 19.4816 1.07001   5
   3  -8   0 20.7646 1.07168   1
   3  -8   0 18.5319 0.94403   4
   3  -8   0 20.1610 1.16651   8
  -3   8   0 20.0814 1.02807   2
  -3   8   0 19.9283 1.06531   6
  -3   8   0 19.9317 1.17487   9
  -3   8   0 21.1179 1.01712   4
   2  -8   0 27.4637 1.36230   8
   2  -8   0 23.9520 1.24107   5
   2  -8   0 23.7501 0.95296   3
   2  -8   0 24.5428 1.20284   1
  -2   8   0 26.9345 1.22243   6
  -2   8   0 23.7388 1.07813   2
  -2   8   0 22.8864 1.27011   9
  -2   8   0 25.6435 1.16479   4
   1  -8   0 20.6977 1.23186   5
   1  -8   0 21.6912 1.25392   8
   1  -8   0 22.6850 0.93593   3
   1  -8   0 23.4683 1.18268   1
  -1   8   0 22.9931 1.01289   2
  -1   8   0 22.2929 1.13592   6
  -1   8   0 20.6432 1.07619   4
  -1   8   0 22.4965 1.26522   9
   0  -8   0 4.14060 0.60329   1
   0  -8   0 3.70333 0.62785   8
   0  -8   0 3.03337 0.63257   5
   0  -8   0 3.43513 0.49256   3
   0   8   0 4.26082 0.50307   2
   0   8   0 3.63154 0.56372   6
   0   8   0 3.18687 0.59798   9
   0   8   0 4.03826 0.58952   4
   0   8   0 3.29680 0.55122   1
  -1  -8   0 4.83731 0.68023   1
  -1  -8   0 6.30984 0.89492   5
  -1  -8   0 5.61429 0.81557   8
  -1  -8   0 4.63325 0.62462   3
   1   8   0 3.46699 0.64223   9
   1   8   0 5.25873 0.70217   6
   1   8   0 4.97349 0.68230   4
   1   8   0 6.47610 0.80100   1
  -2  -8   0 15.5839 1.13441   8
  -2  -8   0 13.0060 1.09514   5
  -2  -8   0 14.1356 1.00067   1
  -2  -8   0 14.9359 1.00237   3
   2   8   0 13.8875 1.11252   9
   2   8   0 14.0462 1.01106   6
   2   8   0 13.3030 1.00024   1
   2   8   0 14.2474 1.01514   4
  -3  -8   0 1.21412 0.42626   5
  -3  -8   0 0.26833 0.34964   8
  -3  -8   0 0.32146 0.32058   3
   3   8   0 1.00535 0.41735   4
   3   8   0 0.16588 0.31016   9
   3   8   0 0.60338 0.36230   6
   3   8   0 0.74639 0.38075   1
  -4  -8   0 5.75398 0.92536   5
  -4  -8   0 4.77570 0.76257   3
  -4  -8   0 5.77554 0.88664   8
   4   8   0 6.60036 0.90329   1
   4   8   0 6.10332 0.90806   4
   4   8   0 6.51517 0.98380   9
   4   8   0 5.67169 0.83799   6
  -5  -8   0 1.90017 0.57017   5
  -5  -8   0 0.90693 0.43012   3
   5   8   0 1.27594 0.51715   4
   5   8   0 0.78729 0.40370   6
   5   8   0 1.27011 0.47030   1
  -6  -8   0 0.76319 0.43432   3
  -6  -8   0 1.13365 0.42659   5
   6   8   0 0.21510 0.40581   6
   6   8   0 0.54416 0.47041   4
  -7  -8   0 8.47915 1.29225   5
  -7  -8   0 9.39844 1.29307   3
   7   8   0 8.03977 1.18068   4
  14  -9   0 0.13396 0.44919   6
  14  -9   0 0.21573 0.52232   4
  14  -9   0 0.44519 0.48319   1
 -14   9   0 0.08198 0.53911   7
 -14   9   0 0.47247 0.45144   6
  13  -9   0 4.90693 0.89863   6
  13  -9   0 5.51746 0.90246   4
  13  -9   0 5.51182 0.95274   1
 -13   9   0 4.57421 0.87229   6
 -13   9   0 4.50909 0.89762   7
 -13   9   0 4.89411 1.03871   2
  12  -9   0 0.88007 0.47298   1
  12  -9   0 0.66919 0.41542   6
  12  -9   0 0.47620 0.39339   4
 -12   9   0 -0.2448 0.38116   2
 -12   9   0 -0.0172 0.35112   6
 -12   9   0 0.12704 0.38162   7
  11  -9   0 38.6380 1.91322   1
  11  -9   0 37.0835 1.76333   4
  11  -9   0 41.4533 1.90748   6
 -11   9   0 39.2063 1.97591   7
 -11   9   0 39.2411 2.14923   2
 -11   9   0 39.5117 1.90661   6
  10  -9   0 12.2689 1.07617   1
  10  -9   0 11.0035 1.11425   6
  10  -9   0 12.0687 0.94767   4
  10  -9   0 13.2756 1.00241   8
 -10   9   0 13.4533 1.06854   6
 -10   9   0 11.7210 1.31908   2
 -10   9   0 13.7331 1.08376   7
   9  -9   0 17.0738 1.14478   8
   9  -9   0 16.8424 1.07157   4
   9  -9   0 15.0109 1.09797   1
  -9   9   0 17.8072 1.31455   9
  -9   9   0 18.0630 1.29973   2
  -9   9   0 19.2110 1.19120   7
  -9   9   0 16.2687 1.12770   6
   8  -9   0 0.09730 0.21135   1
   8  -9   0 0.26523 0.23985   4
   8  -9   0 -0.0686 0.28182   8
  -8   9   0 0.02611 0.27421   6
  -8   9   0 0.00095 0.23560   7
  -8   9   0 0.14372 0.27319   2
  -8   9   0 -0.0571 0.26502   9
   7  -9   0 0.84174 0.31933   4
   7  -9   0 0.68955 0.33309   1
   7  -9   0 0.71010 0.39199   8
  -7   9   0 0.15659 0.26340   6
  -7   9   0 0.70452 0.37596   2
  -7   9   0 0.95827 0.39961   9
   6  -9   0 3.96069 0.68683   8
   6  -9   0 3.20760 0.55791   1
   6  -9   0 4.48547 0.59704   4
  -6   9   0 4.88953 0.76052   9
  -6   9   0 3.02160 0.50117   4
  -6   9   0 3.14563 0.55963   6
  -6   9   0 4.04600 0.67599   2
   5  -9   0 23.6617 1.14152   5
   5  -9   0 24.5732 1.17249   4
   5  -9   0 23.6385 1.36567   8
   5  -9   0 24.1153 1.27012   1
  -5   9   0 25.2279 1.29632   6
  -5   9   0 24.1588 1.29617   2
  -5   9   0 23.8058 1.17115   4
  -5   9   0 24.7091 1.40788   9
   4  -9   0 -0.1604 0.19002   1
   4  -9   0 0.22145 0.22911   5
   4  -9   0 0.19080 0.24599   8
   4  -9   0 0.10485 0.19933   4
  -4   9   0 -0.2925 0.11136   6
  -4   9   0 -0.0313 0.20758   9
  -4   9   0 -0.0121 0.18202   2
  -4   9   0 -0.0201 0.18247   4
   3  -9   0 12.0093 0.99718   8
   3  -9   0 11.0971 0.87374   5
   3  -9   0 10.2842 0.83543   1
   3  -9   0 13.2592 0.83822   4
  -3   9   0 12.8481 1.01252   9
  -3   9   0 12.9842 0.86963   4
  -3   9   0 12.2510 0.83192   2
  -3   9   0 12.4462 0.89675   6
   2  -9   0 -0.1308 0.18529   5
   2  -9   0 0.10679 0.22583   1
   2  -9   0 -0.2517 0.13183   8
  -2   9   0 0.08349 0.16148   2
  -2   9   0 0.11286 0.23682   6
  -2   9   0 -0.0813 0.12948   9
  -2   9   0 0.07566 0.21591   4
   1  -9   0 4.34696 0.65918   1
   1  -9   0 2.18402 0.53500   8
   1  -9   0 3.28816 0.62644   5
  -1   9   0 3.48102 0.59073   6
  -1   9   0 2.80068 0.57864   1
  -1   9   0 3.20011 0.48308   2
  -1   9   0 2.68530 0.50740   4
  -1   9   0 2.79710 0.60673   9
   0  -9   0 4.11669 0.56219   3
   0  -9   0 3.40746 0.68468   8
   0  -9   0 2.70300 0.56107   1
   0  -9   0 3.09474 0.64958   5
   0   9   0 3.59775 0.60900   6
   0   9   0 3.45176 0.60680   4
   0   9   0 3.77414 0.65085   1
   0   9   0 3.45429 0.65532   9
  -1  -9   0 55.7999 2.17009   1
  -1  -9   0 57.0811 2.41148   5
  -1  -9   0 57.9317 2.02915   3
  -1  -9   0 63.3087 2.46943   8
   1   9   0 59.8060 2.24462   6
   1   9   0 56.3397 2.39784   9
   1   9   0 59.7445 2.28534   1
   1   9   0 62.5357 2.26812   4
  -2  -9   0 16.6664 1.10317   3
  -2  -9   0 18.1812 1.37559   5
  -2  -9   0 18.5485 1.33139   8
  -2  -9   0 19.0260 1.22707   1
   2   9   0 18.2487 1.23833   6
   2   9   0 17.9063 1.36254   9
   2   9   0 17.4279 1.20301   4
   2   9   0 17.3074 1.22537   1
  -3  -9   0 12.0190 1.01753   3
  -3  -9   0 13.0624 1.20935   5
  -3  -9   0 12.8780 1.12704   8
   3   9   0 12.9368 1.27629   4
   3   9   0 12.7505 1.28835   6
   3   9   0 10.9267 1.16681   1
  -4  -9   0 6.95802 0.95034   3
  -4  -9   0 6.75736 1.07500   5
  -4  -9   0 5.66644 0.95655   8
   4   9   0 5.58130 0.90393   4
   4   9   0 4.69405 0.83258   1
   4   9   0 6.40953 0.96231   6
  -5  -9   0 11.3906 1.43109   5
  -5  -9   0 11.6483 1.33157   3
   5   9   0 9.44794 1.17486   6
   5   9   0 10.7988 1.28768   4
  -6  -9   0 13.6887 1.50130   3
  -6  -9   0 14.9853 1.73538   5
   6   9   0 15.0039 1.77585   6
   6   9   0 14.5110 1.54624   4
  13 -10   0 2.65049 0.73646   1
  13 -10   0 1.88365 0.65894   6
  13 -10   0 2.70852 0.67269   4
 -13  10   0 1.63145 0.62145   7
 -13  10   0 1.99989 0.61913   6
 -13  10   0 1.83107 0.66901   2
  12 -10   0 0.02692 0.34082   4
  12 -10   0 1.06806 0.52483   1
 -12  10   0 0.27929 0.41201   6
 -12  10   0 -0.2071 0.37512   7
 -12  10   0 0.47292 0.52146   2
  11 -10   0 0.11237 0.36178   1
  11 -10   0 1.36891 0.43834   4
 -11  10   0 1.19306 0.59261   7
 -11  10   0 0.44614 0.41206   2
 -11  10   0 0.65473 0.43103   6
  10 -10   0 1.96722 0.49670   8
  10 -10   0 1.32053 0.52024   1
  10 -10   0 1.59432 0.45823   4
 -10  10   0 1.52633 0.57897   2
 -10  10   0 1.70500 0.54217   6
   9 -10   0 3.90573 0.70028   1
   9 -10   0 2.85422 0.58002   4
   9 -10   0 4.09177 0.73859   8
  -9  10   0 2.33666 0.53689   6
  -9  10   0 3.51484 0.77036   2
   8 -10   0 1.26301 0.41854   8
   8 -10   0 1.32267 0.43036   4
   8 -10   0 1.50438 0.44214   1
  -8  10   0 1.06662 0.48354   2
  -8  10   0 1.14931 0.40335   6
   7 -10   0 0.18754 0.32634   8
   7 -10   0 0.22051 0.22048   1
   7 -10   0 -0.1832 0.20156   4
  -7  10   0 -0.3080 0.23840   2
  -7  10   0 -0.1341 0.21929   6
  -7  10   0 0.08013 0.25611   4
  -7  10   0 0.02504 0.21143   9
   6 -10   0 80.7528 2.82763   8
   6 -10   0 78.9775 2.64570   1
   6 -10   0 83.4604 2.51069   4
  -6  10   0 84.0933 2.78973   2
  -6  10   0 78.2336 2.64703   6
  -6  10   0 78.4912 2.87248   9
  -6  10   0 80.5033 2.50913   4
   5 -10   0 42.2061 1.96844   8
   5 -10   0 45.2322 1.87741   1
   5 -10   0 45.2715 1.74939   4
   5 -10   0 47.5980 1.81062   5
  -5  10   0 46.1391 1.79641   4
  -5  10   0 46.0923 1.91132   6
  -5  10   0 47.1475 2.11232   9
  -5  10   0 49.7989 1.96807   2
   4 -10   0 22.0233 1.38738   8
   4 -10   0 20.2293 1.19422   5
   4 -10   0 20.1933 1.22298   1
   4 -10   0 23.3009 1.20310   4
  -4  10   0 19.9902 1.18325   2
  -4  10   0 20.6074 1.34495   9
  -4  10   0 20.4870 1.16735   4
  -4  10   0 19.9956 1.21774   6
   3 -10   0 1.59723 0.50807   8
   3 -10   0 1.84961 0.48283   5
   3 -10   0 2.19764 0.52373   1
  -3  10   0 0.98989 0.34445   2
  -3  10   0 1.47943 0.42676   6
  -3  10   0 1.66891 0.45848   4
  -3  10   0 1.48513 0.49293   9
   2 -10   0 2.93385 0.64488   8
   2 -10   0 3.12231 0.61895   1
   2 -10   0 2.46617 0.57930   5
  -2  10   0 2.92396 0.54384   4
  -2  10   0 2.85260 0.61977   9
  -2  10   0 4.19974 0.66762   6
   1 -10   0 3.83711 0.69194   1
   1 -10   0 3.90476 0.77009   8
   1 -10   0 2.58992 0.60732   5
  -1  10   0 4.50138 0.70050   6
  -1  10   0 3.22775 0.61283   4
  -1  10   0 4.01407 0.75251   1
  -1  10   0 2.97358 0.66333   9
   0 -10   0 1.23097 0.45488   5
   0 -10   0 1.16358 0.42638   1
   0 -10   0 1.27337 0.48948   8
   0  10   0 1.10939 0.45022   1
   0  10   0 0.68967 0.41044   6
   0  10   0 0.34148 0.33818   9
   0  10   0 0.76713 0.32996   4
  -1 -10   0 20.8906 1.33207   1
  -1 -10   0 16.2650 1.27946   8
  -1 -10   0 18.1103 1.40388   5
   1  10   0 19.7276 1.34078   1
   1  10   0 17.7988 1.22471   4
   1  10   0 18.2257 1.27647   6
  -2 -10   0 11.1559 1.37841   5
  -2 -10   0 12.7240 1.40247   8
   2  10   0 10.5446 1.20380   1
   2  10   0 8.95920 1.10826   6
   2  10   0 9.78052 1.12762   4
  -3 -10   0 -0.1403 0.28524   5
  -3 -10   0 0.80145 0.37691   8
  -3 -10   0 0.16276 0.29424   3
   3  10   0 0.06574 0.36440   4
   3  10   0 -0.1783 0.25756   1
   3  10   0 -0.1067 0.29515   6
  -4 -10   0 8.55725 1.50548   8
  -4 -10   0 7.94943 1.06488   3
  -4 -10   0 9.26444 1.32515   5
   4  10   0 7.98041 1.12446   4
   4  10   0 9.25893 1.20098   6
  -5 -10   0 26.2716 1.74601   3
  -5 -10   0 30.8357 2.08536   5
   5  10   0 22.7278 1.69386   4
   5  10   0 27.3911 1.83897   6
  13 -11   0 -0.1711 0.32178   4
 -13  11   0 -0.4617 0.31859   6
  12 -11   0 16.6676 1.37082   1
  12 -11   0 13.3367 1.31396   4
 -12  11   0 14.1439 1.62284   2
 -12  11   0 17.0161 1.37758   6
  11 -11   0 3.50101 0.70624   4
  11 -11   0 3.48440 0.75353   1
 -11  11   0 4.05271 0.77743   6
 -11  11   0 3.12918 0.80262   2
  10 -11   0 1.90664 0.55129   1
  10 -11   0 2.17765 0.53039   8
  10 -11   0 0.10959 0.29349   4
 -10  11   0 1.16426 0.53211   2
 -10  11   0 0.59606 0.37368   6
   9 -11   0 3.43810 0.68055   1
   9 -11   0 3.86661 0.66120   4
   9 -11   0 3.75978 0.74622   8
  -9  11   0 2.92219 0.71341   2
  -9  11   0 3.57034 0.72359   6
  -9  11   0 3.49558 0.69088   4
   8 -11   0 0.50229 0.33960   4
   8 -11   0 0.97120 0.40367   8
   8 -11   0 1.06293 0.39851   1
  -8  11   0 0.47081 0.39220   6
  -8  11   0 0.50159 0.33964   4
  -8  11   0 0.59818 0.41720   2
   7 -11   0 8.65261 1.04096   1
   7 -11   0 8.68137 1.11091   8
   7 -11   0 7.24679 0.87169   4
  -7  11   0 7.89784 1.00099   6
  -7  11   0 9.68851 1.00845   4
  -7  11   0 9.06498 1.11767   2
   6 -11   0 10.7714 1.24173   8
   6 -11   0 8.69313 1.01096   1
   6 -11   0 9.23856 0.95352   4
  -6  11   0 9.65140 1.09423   2
  -6  11   0 9.08200 1.04507   6
  -6  11   0 8.40468 0.92446   4
   5 -11   0 25.9545 1.39556   5
   5 -11   0 23.7831 1.51142   8
   5 -11   0 25.6560 1.46401   1
   5 -11   0 23.5007 1.29623   4
  -5  11   0 22.2935 1.34895   2
  -5  11   0 28.9796 1.46209   4
  -5  11   0 24.7425 1.44793   6
   4 -11   0 2.94685 0.59767   5
   4 -11   0 4.39908 0.74021   1
   4 -11   0 3.50478 0.73558   8
  -4  11   0 3.47310 0.61120   2
  -4  11   0 2.93744 0.59483   6
  -4  11   0 2.79858 0.58001   4
   3 -11   0 0.90922 0.42726   8
   3 -11   0 0.44771 0.32121   1
   3 -11   0 0.55994 0.33329   5
  -3  11   0 0.30108 0.33124   4
  -3  11   0 0.29191 0.31712   6
   2 -11   0 2.61800 0.62688   5
   2 -11   0 1.92802 0.59237   8
   2 -11   0 2.40141 0.60451   1
  -2  11   0 2.30562 0.56355   4
  -2  11   0 2.54213 0.59587   6
  -2  11   0 1.60687 0.55532   1
   1 -11   0 0.04193 0.30499   5
   1 -11   0 0.49376 0.35061   1
   1 -11   0 0.47555 0.38874   8
  -1  11   0 -0.0062 0.29382   1
  -1  11   0 0.11094 0.31553   4
  -1  11   0 0.10679 0.28733   6
   0 -11   0 0.22878 0.31039   1
   0 -11   0 1.19632 0.49037   5
   0 -11   0 0.50981 0.29731   8
   0  11   0 0.24750 0.34656   4
   0  11   0 0.54151 0.36999   6
   0  11   0 0.16236 0.33455   1
  -1 -11   0 0.81533 0.41264   1
  -1 -11   0 0.50348 0.38434   5
  -1 -11   0 1.50539 0.53687   8
   1  11   0 -0.1284 0.28363   6
   1  11   0 -0.0077 0.24978   4
   1  11   0 0.33865 0.35836   1
  -2 -11   0 0.79951 0.38793   5
  -2 -11   0 1.07930 0.49129   8
   2  11   0 0.48109 0.39179   6
   2  11   0 -0.1042 0.29086   1
   2  11   0 0.83827 0.47152   4
  -3 -11   0 1.36400 0.56038   5
  -3 -11   0 2.10073 0.66731   8
   3  11   0 1.72161 0.60159   4
   3  11   0 0.31358 0.42995   6
  -4 -11   0 3.74645 0.91797   5
   4  11   0 2.21025 0.73072   4
   4  11   0 3.56159 0.85005   6
  12 -12   0 6.56642 0.95606   4
  12 -12   0 4.05099 0.87688   1
 -12  12   0 5.83192 1.12206   2
 -12  12   0 6.02602 1.01479   6
  11 -12   0 1.61248 0.55071   1
  11 -12   0 0.66187 0.40204   4
 -11  12   0 -0.2943 0.35962   2
 -11  12   0 1.27436 0.46804   4
 -11  12   0 0.59321 0.45331   6
  10 -12   0 -0.1803 0.29953   4
  10 -12   0 0.52518 0.36232   1
  10 -12   0 2.15793 0.53312   8
 -10  12   0 0.76037 0.45182   6
 -10  12   0 0.27231 0.42939   2
 -10  12   0 0.84719 0.43696   4
   9 -12   0 12.7209 1.34849   1
   9 -12   0 9.98414 1.23211   8
   9 -12   0 10.5501 1.14077   4
  -9  12   0 10.1450 1.21610   6
  -9  12   0 9.97105 1.26787   2
  -9  12   0 9.47661 1.09020   4
   8 -12   0 1.95477 0.53437   4
   8 -12   0 3.00718 0.72333   8
   8 -12   0 2.39092 0.60316   1
  -8  12   0 2.35020 0.53712   4
  -8  12   0 2.13385 0.65729   2
  -8  12   0 2.83926 0.69351   6
   7 -12   0 0.45647 0.30806   8
   7 -12   0 0.07921 0.26312   4
   7 -12   0 -0.1851 0.23662   1
  -7  12   0 0.09512 0.31883   4
  -7  12   0 -0.2041 0.33854   6
  -7  12   0 0.01031 0.30075   2
   6 -12   0 -0.0897 0.25406   1
   6 -12   0 0.45514 0.31261   4
   6 -12   0 0.39511 0.32148   8
  -6  12   0 -0.0200 0.31727   6
  -6  12   0 0.13909 0.28478   2
  -6  12   0 -0.2940 0.27539   4
   5 -12   0 0.91834 0.36080   5
   5 -12   0 0.21624 0.31388   1
   5 -12   0 0.80525 0.41981   8
  -5  12   0 0.55178 0.43095   4
  -5  12   0 0.28517 0.30238   2
  -5  12   0 0.82780 0.41548   6
   4 -12   0 2.91257 0.73999   8
   4 -12   0 3.83133 0.73958   1
   4 -12   0 3.60826 0.71838   5
  -4  12   0 3.26732 0.67627   4
  -4  12   0 2.87858 0.67317   6
   3 -12   0 12.6906 1.14483   5
   3 -12   0 16.9845 1.42955   8
   3 -12   0 13.0566 1.34608   1
  -3  12   0 13.9622 1.16742   6
  -3  12   0 12.5151 1.04040   4
   2 -12   0 8.65745 1.27538   8
   2 -12   0 7.14542 1.08395   5
   2 -12   0 7.41947 1.04103   1
  -2  12   0 7.28083 0.97918   6
  -2  12   0 7.47944 1.10263   1
  -2  12   0 6.63129 0.92410   4
   1 -12   0 1.09359 0.44057   5
   1 -12   0 1.55098 0.55952   8
   1 -12   0 1.49026 0.51674   1
  -1  12   0 1.58653 0.52140   6
  -1  12   0 0.72931 0.48643   4
  -1  12   0 1.29655 0.50680   1
   0 -12   0 6.12004 0.94151   1
   0 -12   0 8.49583 1.22762   5
   0 -12   0 7.73186 1.16273   8
   0  12   0 9.01203 1.20338   1
   0  12   0 7.39268 1.06558   6
   0  12   0 8.16596 1.11566   4
  -1 -12   0 11.6219 1.33162   1
  -1 -12   0 10.3452 1.40288   5
  -1 -12   0 9.91118 1.36107   8
   1  12   0 8.23627 1.11817   4
   1  12   0 9.21090 1.23340   6
   1  12   0 9.05621 1.25351   1
  -2 -12   0 0.90767 0.50447   8
  -2 -12   0 1.00481 0.47702   5
   2  12   0 -0.3832 0.34010   4
   2  12   0 -0.2505 0.38471   6
  11 -13   0 1.85809 0.50016   8
  11 -13   0 1.18332 0.64475   1
  11 -13   0 0.83316 0.49866   4
 -11  13   0 1.11347 0.55479   6
 -11  13   0 0.57075 0.38533   4
 -11  13   0 1.24251 0.64996   2
  10 -13   0 0.83983 0.44427   1
  10 -13   0 0.20633 0.36071   4
 -10  13   0 0.08792 0.33345   4
 -10  13   0 -0.0083 0.43868   2
 -10  13   0 0.00285 0.28053   6
   9 -13   0 0.20104 0.32984   4
   9 -13   0 0.74382 0.37356   8
   9 -13   0 0.18403 0.26120   1
  -9  13   0 -0.2290 0.37986   6
  -9  13   0 -0.0190 0.32187   4
  -9  13   0 -0.2430 0.35654   2
   8 -13   0 4.30213 0.83022   1
   8 -13   0 4.16805 0.74274   4
   8 -13   0 5.34574 0.96439   8
  -8  13   0 3.92264 0.83485   6
  -8  13   0 4.97916 0.82608   4
  -8  13   0 3.75806 0.82438   2
   7 -13   0 3.19053 0.72781   8
   7 -13   0 2.07086 0.61532   1
   7 -13   0 1.80205 0.54287   4
  -7  13   0 1.92209 0.60222   6
  -7  13   0 1.49590 0.50845   4
  -7  13   0 1.64209 0.59164   2
   6 -13   0 2.56015 0.67307   8
   6 -13   0 1.88372 0.58541   1
  -6  13   0 2.62226 0.66483   4
  -6  13   0 2.43907 0.64861   2
  -6  13   0 1.62969 0.54988   6
   5 -13   0 2.58217 0.64008   1
   5 -13   0 2.96942 0.76110   8
  -5  13   0 2.92997 0.68514   4
  -5  13   0 2.20505 0.63598   6
   4 -13   0 22.1990 1.52329   5
   4 -13   0 20.0741 1.48112   1
   4 -13   0 24.7200 1.80496   8
  -4  13   0 25.0153 1.54417   4
  -4  13   0 23.9712 1.58087   6
   3 -13   0 17.5253 1.38855   1
   3 -13   0 18.9769 1.46132   5
   3 -13   0 17.5547 1.54969   8
  -3  13   0 18.3086 1.49847   1
  -3  13   0 15.8545 1.28359   4
  -3  13   0 18.4859 1.40429   6
   2 -13   0 1.49866 0.50114   5
   2 -13   0 0.94739 0.52734   8
   2 -13   0 1.10751 0.49928   1
  -2  13   0 0.59167 0.45401   4
  -2  13   0 1.03885 0.54309   6
  -2  13   0 0.72044 0.50780   1
   1 -13   0 9.27175 1.21275   1
   1 -13   0 10.2773 1.44481   8
   1 -13   0 11.2641 1.41763   5
  -1  13   0 8.63275 1.13896   4
  -1  13   0 10.3908 1.29601   1
  -1  13   0 5.83262 0.99456   6
   0 -13   0 5.03166 1.05196   8
   0 -13   0 6.73792 1.17463   5
   0 -13   0 4.50695 0.88026   1
   0  13   0 4.22954 0.87793   4
   0  13   0 4.73454 0.92018   6
   0  13   0 4.10098 0.90538   1
   1  13   0 8.11649 1.23431   6
   9 -14   0 1.37310 0.50428   8
   9 -14   0 0.33282 0.40613   4
   9 -14   0 0.42356 0.42112   1
  -9  14   0 0.37579 0.35254   4
  -9  14   0 0.03797 0.46064   2
  -9  14   0 0.45132 0.57292   6
   8 -14   0 1.21231 0.55320   1
   8 -14   0 1.72218 0.50757   4
   8 -14   0 2.27395 0.58445   8
  -8  14   0 0.02354 0.44428   2
  -8  14   0 0.73496 0.52986   6
  -8  14   0 0.22479 0.40305   4
   7 -14   0 5.09137 0.96059   8
   7 -14   0 4.44491 0.94880   1
  -7  14   0 4.38796 0.89359   4
  -7  14   0 2.55881 0.68020   6
   6 -14   0 1.84041 0.60426   1
   6 -14   0 2.57869 0.70576   8
  -6  14   0 0.67362 0.48023   6
  -6  14   0 1.15490 0.53045   4
   5 -14   0 0.80728 0.54606   8
   5 -14   0 -0.1039 0.36734   1
  -5  14   0 -0.2996 0.34103   4
  -5  14   0 0.01609 0.41525   6
   4 -14   0 10.4854 1.47754   8
   4 -14   0 8.06537 1.16828   1
   4 -14   0 9.15885 1.19448   5
  -4  14   0 10.4275 1.25728   4
  -4  14   0 9.50451 1.27259   6
  -4  14   0 7.61839 1.20639   1
   3 -14   0 3.31608 0.76169   5
   3 -14   0 5.78299 1.09106   8
   3 -14   0 3.31781 0.78638   1
  -3  14   0 3.98953 0.83187   4
  -3  14   0 3.56902 0.87593   6
  -3  14   0 3.43974 0.88492   1
   2 -14   0 0.93702 0.55702   1
   2 -14   0 3.37152 0.73612   5
   2 -14   0 1.92965 0.65572   8
  -2  14   0 1.85020 0.66792   1
  -2  14   0 1.51833 0.55457   4
  -2  14   0 0.74754 0.59025   6
  -5  15  -1 10.5610 1.70411   1
  -1  14  -1 0.53332 0.56566   4
  -1  14  -1 0.46876 0.47159   6
  -1  14  -1 -0.0040 0.43035   1
   1 -14   1 0.22415 0.45809   1
   1 -14   1 0.73232 0.50227   8
   1 -14   1 0.83052 0.43562   5
  -2  14  -1 -0.4478 0.35496   1
  -2  14  -1 0.04833 0.43747   6
  -2  14  -1 -0.2529 0.35104   4
   2 -14   1 0.15225 0.32423   8
   2 -14   1 -0.2817 0.39918   1
   2 -14   1 0.68689 0.38437   5
  -3  14  -1 0.58279 0.44496   6
  -3  14  -1 0.45653 0.48401   1
  -3  14  -1 0.69025 0.44536   4
   3 -14   1 1.46423 0.58573   8
   3 -14   1 1.41418 0.57666   5
   3 -14   1 1.76908 0.62791   1
  -4  14  -1 17.1989 1.36924   4
  -4  14  -1 15.2674 1.53687   6
  -4  14  -1 16.1639 1.76406   1
   4 -14   1 16.5447 1.36658   5
   4 -14   1 14.0733 1.66856   8
   4 -14   1 15.4472 1.60671   1
  -5  14  -1 4.51126 0.86344   4
  -5  14  -1 2.44263 0.64525   6
   5 -14   1 3.23589 0.85549   8
   5 -14   1 1.94842 0.63555   1
  -6  14  -1 5.49194 0.90565   4
  -6  14  -1 4.01143 0.80138   6
   6 -14   1 4.02491 0.94563   8
   6 -14   1 5.50049 0.95259   1
  -7  14  -1 -0.2307 0.33336   4
  -7  14  -1 -0.0116 0.41677   6
   7 -14   1 0.05530 0.36288   4
   7 -14   1 0.47017 0.40849   8
   7 -14   1 -0.2011 0.32195   1
  -8  14  -1 0.27800 0.44670   6
  -8  14  -1 0.03933 0.42312   2
  -8  14  -1 -0.0516 0.32308   4
   8 -14   1 0.22234 0.35161   4
   8 -14   1 0.20879 0.35441   1
   8 -14   1 1.55562 0.51348   8
  -9  14  -1 17.3724 1.45127   6
  -9  14  -1 20.5822 1.45854   4
  -9  14  -1 17.2056 1.49233   2
   9 -14   1 18.4463 1.50618   8
   9 -14   1 20.3150 1.42682   4
   9 -14   1 19.7203 1.53582   1
 -10  14  -1 0.51054 0.56623   2
 -10  14  -1 1.60405 0.64526   4
  10 -14   1 1.93103 0.53221   8
  10 -14   1 1.38674 0.62796   4
   1  13  -1 7.43287 1.12179   4
   1  13  -1 6.87199 1.15591   1
   1  13  -1 6.36624 1.09018   6
  -1 -13   1 6.40529 1.16018   8
  -1 -13   1 8.34800 1.34687   5
   0  13  -1 18.9279 1.47697   4
   0  13  -1 17.6706 1.51521   1
   0  13  -1 18.2677 1.45206   6
   0 -13   1 18.6698 1.58729   5
   0 -13   1 18.5494 1.61250   8
   0 -13   1 17.9500 1.44968   1
  -1  13  -1 13.2358 1.42405   6
  -1  13  -1 15.0552 1.49017   4
  -1  13  -1 15.2550 1.61087   1
   1 -13   1 14.6102 1.66377   8
   1 -13   1 13.7066 1.48104   1
   1 -13   1 15.8302 1.43166   5
  -2  13  -1 6.45504 0.99913   4
  -2  13  -1 5.50426 0.89122   6
  -2  13  -1 4.65933 0.92853   1
   2 -13   1 6.24422 1.07773   8
   2 -13   1 5.14653 0.93960   1
   2 -13   1 5.45244 0.96313   5
  -3  13  -1 10.1384 1.16392   4
  -3  13  -1 12.4856 1.35331   6
  -3  13  -1 13.0979 1.52003   1
   3 -13   1 13.5772 1.45750   1
   3 -13   1 18.2944 1.53984   8
   3 -13   1 14.8485 1.28100   5
  -4  13  -1 14.3528 1.41214   4
  -4  13  -1 14.5499 1.21484   6
   4 -13   1 15.2586 1.38942   8
   4 -13   1 14.7818 1.22540   5
   4 -13   1 15.1683 1.27891   1
  -5  13  -1 -0.2482 0.29898   4
  -5  13  -1 0.30477 0.30095   6
   5 -13   1 0.37223 0.33002   8
   5 -13   1 0.94577 0.40309   1
  -6  13  -1 0.52972 0.46857   2
  -6  13  -1 0.06205 0.31093   4
  -6  13  -1 -0.2538 0.30542   6
   6 -13   1 0.22535 0.28029   8
   6 -13   1 0.32980 0.34541   1
   6 -13   1 0.98112 0.44846   4
  -7  13  -1 4.02779 0.75182   4
  -7  13  -1 3.15404 0.73251   6
  -7  13  -1 2.38438 0.66041   2
   7 -13   1 2.92341 0.60501   4
   7 -13   1 3.39911 0.72616   8
   7 -13   1 3.99750 0.78691   1
  -8  13  -1 22.9909 1.47010   4
  -8  13  -1 20.2760 1.51604   2
  -8  13  -1 21.8535 1.55717   6
   8 -13   1 23.0443 1.43219   4
   8 -13   1 26.4829 1.73603   8
   8 -13   1 26.8878 1.67762   1
  -9  13  -1 3.22828 0.68467   4
  -9  13  -1 2.72197 0.72917   6
  -9  13  -1 2.44217 0.68870   2
   9 -13   1 3.24287 0.70820   8
   9 -13   1 2.09330 0.60738   4
   9 -13   1 3.47435 0.75198   1
 -10  13  -1 0.44778 0.37770   4
 -10  13  -1 0.15885 0.37801   6
 -10  13  -1 -0.1774 0.39456   2
  10 -13   1 -0.5587 0.30064   4
  10 -13   1 0.29880 0.39248   1
  10 -13   1 1.46626 0.43712   8
 -11  13  -1 0.01046 0.36041   6
 -11  13  -1 0.12827 0.37033   4
 -11  13  -1 0.26324 0.36414   2
  11 -13   1 0.68621 0.42643   1
  11 -13   1 -0.0123 0.37012   4
   3  12  -1 20.1410 1.58889   6
   3  12  -1 20.8603 2.18305   4
  -3 -12   1 23.4704 1.83756   8
  -3 -12   1 24.3933 1.97855   5
   2  12  -1 1.55276 0.56866   1
   2  12  -1 1.57303 0.60559   6
   2  12  -1 1.52609 0.52425   4
  -2 -12   1 1.99094 0.67366   8
  -2 -12   1 0.96585 0.51577   5
   1  12  -1 0.22991 0.32466   6
   1  12  -1 -0.4352 0.29493   4
   1  12  -1 -0.1090 0.33131   1
  -1 -12   1 0.69970 0.41153   5
  -1 -12   1 0.79685 0.45947   8
  -1 -12   1 -0.2988 0.29792   1
   0  12  -1 0.00737 0.31520   6
   0  12  -1 -0.0233 0.33068   1
   0  12  -1 -0.1784 0.32662   4
   0 -12   1 0.51362 0.40772   5
   0 -12   1 0.18402 0.30996   8
   0 -12   1 -0.0535 0.31289   1
  -1  12  -1 43.1173 2.03474   4
  -1  12  -1 39.1797 2.08314   1
  -1  12  -1 40.3262 1.96734   6
   1 -12   1 38.5652 2.10734   5
   1 -12   1 37.6700 1.98482   1
   1 -12   1 42.1564 2.27881   8
  -2  12  -1 6.56348 0.99946   1
  -2  12  -1 6.19442 0.87874   4
  -2  12  -1 5.70665 0.86424   6
   2 -12   1 6.49976 0.99055   1
   2 -12   1 6.97472 1.08254   8
   2 -12   1 7.26509 1.04677   5
  -3  12  -1 11.6614 1.22287   6
  -3  12  -1 11.1219 1.17176   4
   3 -12   1 11.6982 1.28136   1
   3 -12   1 11.3243 1.36590   8
   3 -12   1 10.1740 1.19993   5
  -4  12  -1 -0.0269 0.27898   4
  -4  12  -1 -0.2127 0.21475   6
   4 -12   1 0.51204 0.29511   1
   4 -12   1 0.31792 0.39610   8
   4 -12   1 0.72828 0.33839   5
  -5  12  -1 2.24756 0.56436   6
  -5  12  -1 3.16375 0.62741   4
  -5  12  -1 2.90486 0.60460   2
   5 -12   1 2.69803 0.64335   5
   5 -12   1 3.81118 0.65444   4
   5 -12   1 4.79439 0.86333   8
   5 -12   1 4.06680 0.78569   1
  -6  12  -1 0.55856 0.41427   6
  -6  12  -1 0.97189 0.42879   2
  -6  12  -1 0.05715 0.31202   4
   6 -12   1 0.48463 0.28112   4
   6 -12   1 0.86120 0.44880   8
   6 -12   1 0.48871 0.36290   1
  -7  12  -1 14.5892 1.08251   4
  -7  12  -1 14.9193 1.21357   6
  -7  12  -1 14.4724 1.19844   2
   7 -12   1 15.8062 1.19289   1
   7 -12   1 15.2565 1.08470   4
   7 -12   1 17.8739 1.36051   8
  -8  12  -1 1.78889 0.55240   6
  -8  12  -1 1.48041 0.48298   4
  -8  12  -1 2.07501 0.62698   2
   8 -12   1 1.77267 0.49840   4
   8 -12   1 2.34838 0.60540   8
   8 -12   1 1.93974 0.54489   1
  -9  12  -1 12.2831 1.41127   2
  -9  12  -1 11.7035 1.22881   4
  -9  12  -1 14.6734 1.22156   6
   9 -12   1 10.1096 1.11304   4
   9 -12   1 13.7748 1.18713   1
   9 -12   1 13.0277 1.13893   8
 -10  12  -1 0.71442 0.43701   2
 -10  12  -1 1.51847 0.52164   4
 -10  12  -1 1.12430 0.51051   6
  10 -12   1 0.86371 0.45516   1
  10 -12   1 3.08288 0.63581   8
  10 -12   1 0.98547 0.35881   4
 -11  12  -1 0.95883 0.50819   6
 -11  12  -1 1.63048 0.62205   2
  11 -12   1 1.53237 0.54252   4
  11 -12   1 2.09787 0.62411   1
 -12  12  -1 15.1037 1.54087   6
 -12  12  -1 13.6727 1.68917   2
  12 -12   1 16.1506 1.35480   1
  12 -12   1 14.8440 1.45984   4
   4  11  -1 6.92986 1.35788   1
   4  11  -1 6.92167 1.10277   4
   4  11  -1 6.65259 1.18989   6
  -4 -11   1 8.04799 1.23022   8
  -4 -11   1 7.80379 1.25990   5
   3  11  -1 0.20643 0.41015   1
   3  11  -1 0.03131 0.38258   4
   3  11  -1 -0.0715 0.36485   6
  -3 -11   1 0.82334 0.49242   8
  -3 -11   1 0.27425 0.35924   5
   2  11  -1 4.71464 0.89716   1
   2  11  -1 3.27957 0.70351   6
   2  11  -1 3.66750 0.77395   4
  -2 -11   1 4.64681 0.92866   5
  -2 -11   1 4.30685 0.86201   8
   1  11  -1 3.57471 0.71855   6
   1  11  -1 3.68271 0.76646   1
   1  11  -1 2.95312 0.66937   4
  -1 -11   1 3.27913 0.75418   5
  -1 -11   1 3.86983 0.76030   1
  -1 -11   1 5.19977 0.95390   8
   0  11  -1 14.7257 1.22441   1
   0  11  -1 14.5090 1.15661   4
   0  11  -1 11.5790 1.20915   6
   0 -11   1 15.9493 1.33296   8
   0 -11   1 16.1497 1.23479   1
   0 -11   1 14.6018 1.26782   5
  -1  11  -1 8.81233 1.02500   4
  -1  11  -1 9.40839 1.13908   1
  -1  11  -1 8.24854 0.98238   6
   1 -11   1 7.74661 1.08924   8
   1 -11   1 7.85695 1.08166   5
   1 -11   1 9.09933 1.07553   1
  -2  11  -1 21.5533 1.30023   4
  -2  11  -1 17.4141 1.32657   9
  -2  11  -1 19.4455 1.37002   1
  -2  11  -1 21.1602 1.29083   6
   2 -11   1 18.8661 1.33772   5
   2 -11   1 19.2284 1.30560   1
   2 -11   1 19.3360 1.44416   8
  -3  11  -1 1.37474 0.49479   9
  -3  11  -1 1.04274 0.40222   4
  -3  11  -1 0.93224 0.38814   6
   3 -11   1 1.24769 0.51733   8
   3 -11   1 1.05013 0.43876   1
   3 -11   1 1.15193 0.41898   5
  -4  11  -1 5.34989 0.74036   2
  -4  11  -1 4.44529 0.80354   9
  -4  11  -1 4.56153 0.71291   4
  -4  11  -1 6.49042 0.85236   6
   4 -11   1 5.11349 0.77606   1
   4 -11   1 5.86904 0.80192   5
   4 -11   1 4.79183 0.70436   4
   4 -11   1 4.61403 0.81581   8
  -5  11  -1 10.6338 1.03243   4
  -5  11  -1 12.4615 0.97733   2
  -5  11  -1 11.1120 1.44356   9
  -5  11  -1 9.30474 1.05263   6
   5 -11   1 10.9900 0.88344   5
   5 -11   1 10.4155 1.20198   8
   5 -11   1 11.0665 0.88531   4
   5 -11   1 10.7350 1.14400   1
  -6  11  -1 15.6115 1.14876   6
  -6  11  -1 13.4504 0.99427   4
  -6  11  -1 15.5073 1.14493   2
   6 -11   1 14.0860 1.08060   1
   6 -11   1 14.4436 1.18524   8
   6 -11   1 11.6126 0.91909   4
  -7  11  -1 0.59267 0.33762   4
  -7  11  -1 1.03585 0.45570   6
  -7  11  -1 1.11029 0.46483   2
   7 -11   1 1.66520 0.50150   8
   7 -11   1 1.40420 0.48205   1
   7 -11   1 0.85407 0.37048   4
  -8  11  -1 0.09520 0.30599   2
  -8  11  -1 0.14206 0.21494   4
  -8  11  -1 -0.0814 0.31017   6
   8 -11   1 -0.0905 0.29376   1
   8 -11   1 0.07615 0.20779   4
   8 -11   1 0.51793 0.34197   8
  -9  11  -1 1.03068 0.49134   2
  -9  11  -1 0.90535 0.43347   6
   9 -11   1 1.85515 0.48986   4
   9 -11   1 1.03127 0.46901   1
   9 -11   1 1.45365 0.45152   8
 -10  11  -1 -0.1165 0.24152   6
 -10  11  -1 0.53849 0.40673   2
  10 -11   1 2.07589 0.49668   8
  10 -11   1 0.77393 0.42332   1
  10 -11   1 0.64083 0.37522   4
 -11  11  -1 25.9314 1.63586   6
 -11  11  -1 23.5428 1.74800   2
  11 -11   1 24.3295 1.48408   4
  11 -11   1 25.6549 1.61494   1
 -12  11  -1 10.2578 1.25451   6
 -12  11  -1 11.1833 1.47133   2
  12 -11   1 9.34493 1.11425   4
  12 -11   1 9.55211 1.17776   1
 -13  11  -1 0.15099 0.43684   6
  13 -11   1 0.95560 0.49018   1
  13 -11   1 0.22211 0.43932   4
  13 -11   1 0.24447 0.48688   6
  -6 -10   1 3.24497 0.80137   3
  -6 -10   1 3.14418 1.00805   5
   5  10  -1 2.17496 0.94803   1
   5  10  -1 1.30231 0.59908   4
  -5 -10   1 3.17636 0.83574   5
  -5 -10   1 1.99655 0.57255   3
   4  10  -1 0.47324 0.40619   1
   4  10  -1 0.42132 0.46294   4
   4  10  -1 0.12561 0.36759   6
  -4 -10   1 0.92628 0.42343   3
  -4 -10   1 1.40367 0.56568   5
  -4 -10   1 0.76925 0.46928   8
   3  10  -1 4.28612 0.81246   4
   3  10  -1 4.71287 0.80426   6
   3  10  -1 3.77245 0.77505   1
  -3 -10   1 5.14728 0.93076   5
  -3 -10   1 5.82398 0.84045   3
  -3 -10   1 5.11195 0.92798   8
   2  10  -1 6.97503 0.96561   4
   2  10  -1 9.01180 1.05663   6
   2  10  -1 6.05559 1.12870   9
   2  10  -1 8.26456 1.07291   1
  -2 -10   1 9.02260 1.18532   8
  -2 -10   1 7.32294 1.08669   5
  -2 -10   1 7.24943 0.88989   3
   1  10  -1 34.5719 1.85519   9
   1  10  -1 32.4495 1.63176   6
   1  10  -1 32.4271 1.74032   1
   1  10  -1 30.3044 1.62675   4
  -1 -10   1 30.7984 1.78290   8
  -1 -10   1 35.8254 1.93408   5
  -1 -10   1 30.0746 1.63835   1
   0  10  -1 24.5769 1.34913   6
   0  10  -1 25.5377 1.48116   1
   0  10  -1 25.2757 1.39924   4
   0  10  -1 22.8544 1.46549   9
   0 -10   1 27.7471 1.50516   1
   0 -10   1 23.4425 1.51820   5
   0 -10   1 23.7626 1.54023   8
  -1  10  -1 40.1852 1.72706   4
  -1  10  -1 37.8798 1.68437   6
  -1  10  -1 42.1890 1.94347   9
  -1  10  -1 40.3996 1.88501   1
   1 -10   1 37.4850 1.77626   1
   1 -10   1 36.3385 1.89334   8
   1 -10   1 38.6542 1.88523   5
  -2  10  -1 2.68891 0.52464   6
  -2  10  -1 2.93911 0.55819   4
  -2  10  -1 2.95053 0.61586   9
   2 -10   1 2.77076 0.57615   1
   2 -10   1 2.25269 0.58157   8
   2 -10   1 2.34586 0.54633   5
  -3  10  -1 4.98678 0.76779   9
  -3  10  -1 4.99944 0.71998   4
  -3  10  -1 5.78765 0.71337   2
  -3  10  -1 3.92130 0.63759   6
   3 -10   1 4.16402 0.73818   8
   3 -10   1 4.96046 0.74749   5
   3 -10   1 4.21861 0.67676   1
  -4  10  -1 33.2724 1.55145   6
  -4  10  -1 32.8417 1.49088   2
  -4  10  -1 36.4358 1.77513   9
  -4  10  -1 30.6759 1.44198   4
   4 -10   1 32.9212 1.51351   5
   4 -10   1 32.2638 1.67613   8
   4 -10   1 32.3841 1.57400   1
   4 -10   1 31.3253 1.42465   4
  -5  10  -1 38.3956 1.68425   6
  -5  10  -1 35.1191 1.61794   2
  -5  10  -1 36.3045 1.55916   4
  -5  10  -1 33.9129 1.76164   9
   5 -10   1 34.7094 1.73173   8
   5 -10   1 36.2042 1.64606   1
   5 -10   1 36.3846 1.53168   5
   5 -10   1 35.7332 1.52548   4
  -6  10  -1 80.2521 2.52330   4
  -6  10  -1 83.4254 2.92896   9
  -6  10  -1 82.3367 2.73182   2
  -6  10  -1 82.9386 2.67450   6
   6 -10   1 84.0396 2.70382   1
   6 -10   1 79.4972 2.76675   8
   6 -10   1 80.2346 2.49575   4
  -7  10  -1 2.53877 0.54205   6
  -7  10  -1 4.02698 0.64159   4
  -7  10  -1 3.73623 0.72116   9
  -7  10  -1 2.59563 0.63682   2
   7 -10   1 4.29351 0.71590   1
   7 -10   1 3.33082 0.65042   8
   7 -10   1 2.91014 0.52501   4
  -8  10  -1 0.08020 0.22186   2
  -8  10  -1 -0.4089 0.24190   6
   8 -10   1 0.06187 0.26627   8
   8 -10   1 -0.2879 0.20512   4
   8 -10   1 0.17909 0.29010   1
  -9  10  -1 0.11426 0.29252   6
  -9  10  -1 0.01386 0.32548   2
   9 -10   1 -0.1388 0.27149   1
   9 -10   1 0.71198 0.34249   8
   9 -10   1 -0.0312 0.18281   4
 -10  10  -1 2.42189 0.69031   2
 -10  10  -1 2.30232 0.56417   6
 -10  10  -1 2.20725 0.58262   7
  10 -10   1 2.23947 0.58418   1
  10 -10   1 2.73566 0.58924   4
  10 -10   1 2.76057 0.62782   6
 -11  10  -1 24.9564 1.57895   7
 -11  10  -1 24.8477 1.74866   2
 -11  10  -1 25.2564 1.56746   6
  11 -10   1 23.1374 1.38766   4
  11 -10   1 23.7776 1.53012   1
  11 -10   1 23.0801 1.48050   6
 -12  10  -1 0.60561 0.51486   2
 -12  10  -1 0.26949 0.41284   6
 -12  10  -1 0.84273 0.46336   7
  12 -10   1 0.42771 0.41184   4
  12 -10   1 0.79291 0.48071   1
  12 -10   1 0.27617 0.41277   6
 -13  10  -1 9.56911 1.32869   7
 -13  10  -1 6.81216 1.04136   6
 -13  10  -1 9.43091 1.41035   2
  13 -10   1 8.10368 1.10423   4
  13 -10   1 6.62469 1.03999   1
  13 -10   1 7.70981 1.09708   6
  -7  -9   1 4.90115 0.91691   3
  -7  -9   1 4.42357 0.95368   5
   6   9  -1 2.56798 0.69060   4
  -6  -9   1 4.58199 0.92986   5
  -6  -9   1 3.31195 0.74578   3
   5   9  -1 -0.1443 0.25292   4
   5   9  -1 -0.0944 0.32054   6
   5   9  -1 0.09908 0.32139   1
  -5  -9   1 0.25256 0.44600   8
  -5  -9   1 0.77524 0.40366   3
  -5  -9   1 1.30311 0.51466   5
   4   9  -1 0.84250 0.42420   1
   4   9  -1 0.30047 0.44610   9
   4   9  -1 0.44563 0.37077   6
   4   9  -1 0.59083 0.43547   4
  -4  -9   1 0.65725 0.38423   3
  -4  -9   1 0.67910 0.38463   8
  -4  -9   1 1.25473 0.48295   5
   3   9  -1 0.97677 0.46354   1
   3   9  -1 2.67074 0.63247   4
   3   9  -1 2.23570 0.54995   6
   3   9  -1 2.12552 0.60388   9
  -3  -9   1 2.12813 0.58585   8
  -3  -9   1 2.35478 0.55450   3
  -3  -9   1 3.08643 0.73275   5
   2   9  -1 3.66465 0.74022   9
   2   9  -1 2.85346 0.58593   4
   2   9  -1 3.53049 0.68602   1
   2   9  -1 2.04144 0.48246   6
  -2  -9   1 2.71738 0.67977   5
  -2  -9   1 2.23836 0.53997   1
  -2  -9   1 3.69887 0.62042   3
  -2  -9   1 2.41535 0.61025   8
   1   9  -1 13.8811 1.06034   9
   1   9  -1 15.9013 1.06583   4
   1   9  -1 14.0269 0.99066   6
   1   9  -1 12.3659 1.01383   1
  -1  -9   1 13.1990 0.89023   3
  -1  -9   1 12.7981 1.08863   8
  -1  -9   1 13.1022 1.10525   5
  -1  -9   1 14.3619 1.02903   1
   0   9  -1 9.51856 1.01259   1
   0   9  -1 9.05701 0.76250   6
   0   9  -1 9.35798 0.94645   4
   0   9  -1 10.3507 0.90944   9
   0  -9   1 9.20326 0.67849   3
   0  -9   1 8.10883 1.00309   5
   0  -9   1 8.14844 0.90863   1
   0  -9   1 8.23666 1.00940   8
  -1   9  -1 1.63357 0.47624   1
  -1   9  -1 1.75295 0.50696   2
  -1   9  -1 1.81995 0.43017   6
  -1   9  -1 2.18793 0.50624   9
  -1   9  -1 1.97156 0.45224   4
   1  -9   1 2.40433 0.57253   8
   1  -9   1 1.75884 0.45637   1
   1  -9   1 1.17902 0.40669   5
  -2   9  -1 0.30621 0.21001   2
  -2   9  -1 0.02834 0.19063   4
  -2   9  -1 0.25455 0.22957   6
  -2   9  -1 -0.2939 0.15369   9
   2  -9   1 0.14180 0.24152   5
   2  -9   1 0.32917 0.26152   8
   2  -9   1 0.27347 0.24381   1
  -3   9  -1 37.8328 1.72397   9
  -3   9  -1 37.0600 1.47419   2
  -3   9  -1 38.6454 1.53371   4
  -3   9  -1 39.9431 1.59146   6
   3  -9   1 36.0916 1.70686   8
   3  -9   1 38.3365 1.49725   4
   3  -9   1 41.8572 1.67100   1
   3  -9   1 38.8275 1.62013   5
  -4   9  -1 3.56883 0.55228   4
  -4   9  -1 3.32044 0.54241   2
  -4   9  -1 3.21237 0.61005   9
  -4   9  -1 2.96972 0.53023   6
   4  -9   1 1.99235 0.53023   8
   4  -9   1 2.77058 0.51950   1
   4  -9   1 2.56705 0.47609   5
   4  -9   1 2.22543 0.44680   4
  -5   9  -1 20.2587 1.16400   2
  -5   9  -1 22.2112 1.33001   9
  -5   9  -1 20.4762 1.14789   6
  -5   9  -1 20.8280 1.09015   4
   5  -9   1 19.9654 1.15021   1
   5  -9   1 21.6076 1.24484   8
   5  -9   1 19.5892 1.00886   5
   5  -9   1 23.2124 1.12996   4
  -6   9  -1 -0.2768 0.22568   2
  -6   9  -1 0.09424 0.23491   6
  -6   9  -1 0.48480 0.32494   9
  -6   9  -1 0.03146 0.17896   4
   6  -9   1 -0.0871 0.18903   8
   6  -9   1 0.02172 0.19852   1
   6  -9   1 0.10562 0.20838   4
  -7   9  -1 0.33521 0.33123   2
  -7   9  -1 0.00190 0.25736   9
  -7   9  -1 0.08867 0.24395   7
  -7   9  -1 -0.0189 0.19437   6
   7  -9   1 0.59184 0.28106   1
   7  -9   1 0.36555 0.28691   8
   7  -9   1 0.44228 0.25783   4
  -8   9  -1 1.38778 0.42836   6
  -8   9  -1 0.90315 0.41839   2
  -8   9  -1 1.39695 0.46239   9
  -8   9  -1 0.78045 0.32290   7
   8  -9   1 0.59375 0.33390   8
   8  -9   1 1.42535 0.40677   4
   8  -9   1 1.27647 0.41844   1
   8  -9   1 1.76030 0.47578   6
  -9   9  -1 11.0503 1.10895   6
  -9   9  -1 8.97887 1.12920   2
  -9   9  -1 9.23850 0.98275   7
  -9   9  -1 11.6338 1.08944   9
   9  -9   1 7.34453 0.85550   4
   9  -9   1 10.1273 1.09884   1
   9  -9   1 9.68593 0.83924   8
   9  -9   1 10.3091 1.05999   6
 -10   9  -1 1.54714 0.48866   7
 -10   9  -1 0.94611 0.39544   6
 -10   9  -1 1.15870 0.47971   2
  10  -9   1 1.21334 0.44131   4
  10  -9   1 0.91954 0.37332   6
  10  -9   1 1.75887 0.50024   1
 -11   9  -1 4.07595 0.75492   6
 -11   9  -1 4.22678 0.85328   2
 -11   9  -1 4.97994 0.85509   7
  11  -9   1 5.52106 0.84177   6
  11  -9   1 4.98192 0.80452   4
  11  -9   1 4.94852 0.85463   1
 -12   9  -1 0.34092 0.39958   6
 -12   9  -1 -0.6922 0.34223   2
 -12   9  -1 0.46465 0.41227   7
  12  -9   1 -0.0206 0.34851   1
  12  -9   1 0.12897 0.35800   6
  12  -9   1 -0.5222 0.28488   4
 -13   9  -1 1.65048 0.72542   2
 -13   9  -1 4.13080 0.83713   6
 -13   9  -1 2.23586 0.70559   7
  13  -9   1 2.73091 0.69331   4
  13  -9   1 2.85470 0.73622   1
  13  -9   1 2.24695 0.63209   6
  14  -9   1 4.62748 0.89335   6
  -8  -8   1 2.22148 0.72506   3
  -8  -8   1 2.00580 0.66880   5
   7   8  -1 6.41123 1.03249   4
  -7  -8   1 6.50297 1.11966   5
  -7  -8   1 6.60968 1.09042   3
   6   8  -1 -0.0547 0.23691   4
   6   8  -1 -0.0197 0.35542   1
   6   8  -1 -0.4783 0.36500   6
  -6  -8   1 0.53465 0.31959   3
  -6  -8   1 0.35373 0.34208   5
   5   8  -1 0.12013 0.28696   6
   5   8  -1 -0.0806 0.33293   9
   5   8  -1 -0.5928 0.23743   4
   5   8  -1 -0.0817 0.34404   1
  -5  -8   1 0.44999 0.33331   8
  -5  -8   1 0.42625 0.28269   5
  -5  -8   1 0.06769 0.28679   3
   4   8  -1 3.31562 0.62350   6
   4   8  -1 2.28657 0.57251   4
   4   8  -1 4.24127 0.75108   1
   4   8  -1 4.20991 0.78433   9
  -4  -8   1 2.81035 0.59508   3
  -4  -8   1 3.96978 0.79116   5
  -4  -8   1 3.04439 0.65834   8
   3   8  -1 16.2952 1.15819   1
   3   8  -1 15.1813 1.05342   6
   3   8  -1 17.5585 1.16376   4
   3   8  -1 16.2817 1.19801   9
  -3  -8   1 16.8115 1.21626   8
  -3  -8   1 16.2134 1.24015   5
  -3  -8   1 16.8292 1.11999   3
   2   8  -1 26.8095 1.33889   6
   2   8  -1 28.7877 1.40325   4
   2   8  -1 28.3369 1.46298   1
   2   8  -1 25.7059 1.45232   9
  -2  -8   1 26.9493 1.32887   3
  -2  -8   1 29.5855 1.61595   5
  -2  -8   1 28.1995 1.42915   1
  -2  -8   1 26.7624 1.48923   8
   1   8  -1 14.4096 0.93782   4
   1   8  -1 16.5202 0.98067   6
   1   8  -1 14.5911 1.02174   9
   1   8  -1 13.8636 0.99105   1
  -1  -8   1 15.7406 1.10870   5
  -1  -8   1 14.9779 0.89810   3
  -1  -8   1 14.7292 1.05781   8
  -1  -8   1 15.6928 1.02352   1
   0   8  -1 25.0008 1.18704   6
   0   8  -1 24.8510 1.21490   4
   0   8  -1 26.7045 1.35715   9
   0   8  -1 28.0972 1.01904   2
   0   8  -1 27.0915 1.35594   1
   0  -8   1 25.8255 1.29666   1
   0  -8   1 24.4609 1.35251   8
   0  -8   1 26.3515 1.11529   3
   0  -8   1 24.5728 1.34398   5
  -1   8  -1 37.2400 1.26677   2
  -1   8  -1 38.5343 1.62840   9
  -1   8  -1 37.4674 1.45716   6
  -1   8  -1 41.6392 1.53901   4
   1  -8   1 37.9953 1.68798   8
   1  -8   1 39.6755 1.28537   3
   1  -8   1 38.5957 1.64969   5
   1  -8   1 39.5709 1.58450   1
  -2   8  -1 68.6827 1.95730   2
  -2   8  -1 69.7301 2.08580   4
  -2   8  -1 66.3952 2.08044   6
  -2   8  -1 70.3247 2.30506   9
   2  -8   1 69.9141 2.33043   8
   2  -8   1 69.9895 2.23312   5
   2  -8   1 70.1923 2.04923   4
   2  -8   1 69.3459 2.18332   1
   2  -8   1 70.9513 1.71528   3
  -3   8  -1 11.5035 0.86896   9
  -3   8  -1 13.6624 0.83728   6
  -3   8  -1 12.5089 0.78065   2
  -3   8  -1 13.2765 0.80428   4
   3  -8   1 11.9795 0.80585   5
   3  -8   1 13.7154 0.79686   4
   3  -8   1 13.5128 0.86171   1
   3  -8   1 11.4597 0.86026   8
  -4   8  -1 18.4186 0.69597   7
  -4   8  -1 19.0494 1.14081   9
  -4   8  -1 18.3272 0.94866   4
  -4   8  -1 17.8224 0.98926   6
  -4   8  -1 20.8832 1.05911   2
   4  -8   1 18.7265 1.02477   1
   4  -8   1 18.3366 0.93760   4
   4  -8   1 17.6889 1.08622   8
   4  -8   1 19.9739 0.98576   5
  -5   8  -1 -0.0197 0.12694   4
  -5   8  -1 -0.0798 0.17586   2
  -5   8  -1 -0.0584 0.16260   6
  -5   8  -1 0.05558 0.19662   9
  -5   8  -1 0.00768 0.14372   7
   5  -8   1 0.81142 0.34530   8
   5  -8   1 -0.1051 0.17236   1
   5  -8   1 0.47032 0.21496   5
   5  -8   1 0.13721 0.14260   4
  -6   8  -1 26.2807 1.26516   6
  -6   8  -1 25.3362 1.32266   2
  -6   8  -1 28.4436 1.45656   9
  -6   8  -1 26.1691 1.10947   7
   6  -8   1 25.9445 1.25266   1
   6  -8   1 24.9344 1.15022   4
   6  -8   1 30.2989 1.37129   8
  -7   8  -1 24.4192 1.17923   7
  -7   8  -1 22.9141 1.30806   2
  -7   8  -1 22.5631 1.20708   6
  -7   8  -1 22.2534 1.32467   9
   7  -8   1 22.5107 1.20048   8
   7  -8   1 22.6117 1.22334   1
   7  -8   1 24.0057 1.14960   4
   7  -8   1 24.5973 1.23356   6
  -8   8  -1 40.4363 1.84538   2
  -8   8  -1 41.6301 1.69106   7
  -8   8  -1 37.6953 1.64655   6
  -8   8  -1 40.4333 1.87028   9
   8  -8   1 39.8872 1.68956   1
   8  -8   1 40.6862 1.67043   6
   8  -8   1 38.5373 1.58549   8
   8  -8   1 41.1253 1.60721   4
  -9   8  -1 1.36913 0.43341   6
  -9   8  -1 1.28333 0.46467   7
  -9   8  -1 0.88068 0.40993   2
  -9   8  -1 0.42737 0.32474   9
   9  -8   1 0.55712 0.34250   6
   9  -8   1 0.56340 0.27007   8
   9  -8   1 1.21983 0.43193   1
   9  -8   1 0.62974 0.33849   4
 -10   8  -1 3.45522 0.70699   7
 -10   8  -1 3.95668 0.68827   6
 -10   8  -1 4.75697 0.93533   9
 -10   8  -1 5.62746 0.92035   2
  10  -8   1 3.83667 0.66558   6
  10  -8   1 4.43726 0.76035   1
  10  -8   1 3.50498 0.62625   4
 -11   8  -1 0.64022 0.42078   6
 -11   8  -1 0.95175 0.46318   7
 -11   8  -1 0.09756 0.27104   2
  11  -8   1 0.58921 0.39507   6
  11  -8   1 0.31298 0.31909   4
  11  -8   1 0.61759 0.41063   1
 -12   8  -1 0.22544 0.38469   6
 -12   8  -1 0.22679 0.41922   2
 -12   8  -1 0.29188 0.33987   7
  12  -8   1 0.19185 0.34145   6
  12  -8   1 0.15910 0.33635   4
  12  -8   1 0.09627 0.27486   1
 -13   8  -1 5.80345 0.96820   6
 -13   8  -1 9.11300 1.31054   7
 -13   8  -1 6.07448 1.07757   2
  13  -8   1 6.70025 1.01286   6
  13  -8   1 7.00730 1.04982   1
  13  -8   1 6.00771 0.95225   4
 -14   8  -1 1.08317 0.61998   6
 -14   8  -1 1.15888 0.65655   2
 -14   8  -1 2.60209 0.80731   7
  14  -8   1 1.80114 0.71246   4
  14  -8   1 1.88435 0.67134   1
  14  -8   1 1.19084 0.63941   6
  -9  -7   1 1.93213 0.66678   5
   8   7  -1 30.4736 1.87544   4
  -8  -7   1 31.6994 1.98139   5
  -8  -7   1 30.9205 1.97449   3
   7   7  -1 0.37561 0.39357   1
   7   7  -1 0.54835 0.47002   4
  -7  -7   1 1.05179 0.50357   3
  -7  -7   1 0.56597 0.32466   5
   6   7  -1 1.67010 0.52662   1
   6   7  -1 2.07406 0.57454   4
   6   7  -1 1.59625 0.48776   6
  -6  -7   1 1.61726 0.52799   3
  -6  -7   1 1.04614 0.45366   5
   5   7  -1 -0.1043 0.23036   9
   5   7  -1 0.19259 0.26005   6
   5   7  -1 0.13875 0.27495   1
   5   7  -1 0.05379 0.25215   4
  -5  -7   1 -0.1325 0.25614   3
  -5  -7   1 0.20176 0.30403   8
  -5  -7   1 0.55440 0.38427   5
   4   7  -1 -0.0316 0.24678   4
   4   7  -1 0.07250 0.26908   1
   4   7  -1 0.66663 0.32989   6
   4   7  -1 0.26262 0.25973   9
  -4  -7   1 0.43371 0.31247   8
  -4  -7   1 0.43953 0.35099   5
  -4  -7   1 0.36444 0.28464   3
   3   7  -1 2.78447 0.54416   1
   3   7  -1 2.97755 0.52487   6
   3   7  -1 3.00756 0.54195   4
   3   7  -1 2.09300 0.51109   9
  -3  -7   1 1.56722 0.43249   3
  -3  -7   1 2.06705 0.49951   8
  -3  -7   1 2.61007 0.60155   5
   2   7  -1 16.2241 1.02889   1
   2   7  -1 13.8920 0.88876   6
   2   7  -1 15.9030 0.96464   4
   2   7  -1 16.7251 1.07092   9
  -2  -7   1 16.6983 1.10969   5
  -2  -7   1 15.5243 0.94478   3
  -2  -7   1 16.0681 1.00048   1
  -2  -7   1 15.4533 1.05528   8
   1   7  -1 1.24202 0.35417   1
   1   7  -1 1.06419 0.21497   2
   1   7  -1 0.83032 0.30424   4
   1   7  -1 1.25622 0.35301   9
   1   7  -1 1.35109 0.33612   6
  -1  -7   1 1.33964 0.32849   3
  -1  -7   1 0.31331 0.26873   5
  -1  -7   1 0.88173 0.35903   8
  -1  -7   1 1.08450 0.31108   1
   0   7  -1 99.9232 2.75570   1
   0   7  -1 98.4889 2.74866   9
   0   7  -1 99.2517 2.55356   6
   0   7  -1 103.630 2.63033   4
   0   7  -1 100.030 2.23771   2
   0  -7   1 98.6721 2.42881   3
   0  -7   1 100.227 2.71926   1
   0  -7   1 93.9465 2.80424   8
   0  -7   1 98.3924 2.82804   5
  -1   7  -1 29.7763 1.32352   9
  -1   7  -1 31.5194 1.07268   2
  -1   7  -1 29.8227 1.20535   4
  -1   7  -1 31.5080 1.22039   6
   1  -7   1 32.4830 1.37656   5
   1  -7   1 31.1707 1.28428   1
   1  -7   1 30.9915 1.04220   3
   1  -7   1 31.5552 1.39897   8
  -2   7  -1 0.42493 0.18469   4
  -2   7  -1 0.59959 0.21877   2
  -2   7  -1 1.21918 0.30463   6
  -2   7  -1 0.66798 0.26174   9
   2  -7   1 0.68097 0.16450   3
   2  -7   1 0.05517 0.19880   8
   2  -7   1 0.27762 0.17508   1
   2  -7   1 0.51856 0.21123   4
   2  -7   1 0.27952 0.21512   5
  -3   7  -1 0.33950 0.18449   6
  -3   7  -1 0.51267 0.21395   2
  -3   7  -1 0.13252 0.21074   9
  -3   7  -1 0.41676 0.19882   4
  -3   7  -1 0.27646 0.10028   7
   3  -7   1 0.32531 0.09885   3
   3  -7   1 -0.0612 0.19857   8
   3  -7   1 0.14649 0.17722   1
   3  -7   1 0.92293 0.26517   4
   3  -7   1 0.17985 0.19413   5
  -4   7  -1 19.0986 0.98739   2
  -4   7  -1 20.3840 0.94287   4
  -4   7  -1 21.7320 1.12458   9
  -4   7  -1 21.5917 1.01429   6
  -4   7  -1 20.5834 0.77193   7
   4  -7   1 18.7533 0.95429   1
   4  -7   1 20.4303 0.92395   4
   4  -7   1 19.6762 1.05448   8
   4  -7   1 20.8934 0.90072   5
  -5   7  -1 3.83432 0.57100   9
  -5   7  -1 4.01226 0.53693   6
  -5   7  -1 4.28479 0.47805   7
  -5   7  -1 3.50004 0.52484   2
   5  -7   1 4.42313 0.38049   5
   5  -7   1 3.81817 0.51187   6
   5  -7   1 3.90032 0.55565   8
   5  -7   1 4.25001 0.50949   4
   5  -7   1 3.01458 0.48932   1
  -6   7  -1 10.7043 0.82045   2
  -6   7  -1 10.5862 0.70148   7
  -6   7  -1 9.24946 0.70902   6
  -6   7  -1 10.1020 0.80690   9
   6  -7   1 11.0097 0.78129   8
   6  -7   1 10.2814 0.74151   6
   6  -7   1 9.37226 0.64758   4
   6  -7   1 10.3908 0.74435   1
  -7   7  -1 -0.2195 0.16735   6
  -7   7  -1 -0.4381 0.15230   7
  -7   7  -1 -0.0322 0.14947   9
  -7   7  -1 0.08734 0.18792   2
   7  -7   1 0.01961 0.20140   6
   7  -7   1 0.23004 0.29791   1
   7  -7   1 0.25694 0.20952   4
   7  -7   1 0.45881 0.26800   8
  -8   7  -1 18.1745 1.07916   6
  -8   7  -1 19.6657 1.22118   2
  -8   7  -1 16.9728 1.07496   7
  -8   7  -1 21.4577 1.27216   9
   8  -7   1 17.2528 0.96206   8
   8  -7   1 16.8219 1.03886   6
   8  -7   1 18.4021 1.10698   1
   8  -7   1 19.7385 1.04090   4
  -9   7  -1 2.36767 0.54352   9
  -9   7  -1 2.97195 0.62167   2
  -9   7  -1 1.61449 0.47528   7
  -9   7  -1 2.37702 0.52570   6
   9  -7   1 2.27530 0.49334   4
   9  -7   1 1.78088 0.46519   1
   9  -7   1 2.82370 0.77942   8
   9  -7   1 2.03959 0.53389   9
   9  -7   1 2.35647 0.51778   6
 -10   7  -1 -0.5360 0.25393   2
 -10   7  -1 0.40289 0.35177   9
 -10   7  -1 0.62521 0.38639   7
 -10   7  -1 0.09496 0.24519   6
  10  -7   1 0.14524 0.27529   6
  10  -7   1 0.04058 0.31681   9
  10  -7   1 1.11260 0.44207   1
  10  -7   1 -0.1896 0.24173   4
 -11   7  -1 -0.0155 0.31323   6
 -11   7  -1 0.00049 0.27596   7
 -11   7  -1 -0.2729 0.20838   2
  11  -7   1 0.02738 0.32109   1
  11  -7   1 0.32456 0.32775   4
  11  -7   1 0.17657 0.31854   6
 -12   7  -1 4.33128 0.79786   6
 -12   7  -1 5.74365 0.99429   2
 -12   7  -1 4.62655 0.92021   7
  12  -7   1 5.08821 0.81933   4
  12  -7   1 5.72995 0.90983   1
  12  -7   1 6.29561 0.91917   6
 -13   7  -1 221.777 6.01322   2
 -13   7  -1 212.318 5.98686   7
 -13   7  -1 203.528 5.42998   6
  13  -7   1 207.105 5.40368   6
  13  -7   1 214.321 5.42947   4
  13  -7   1 213.974 5.53089   1
 -14   7  -1 7.88248 1.10785   6
 -14   7  -1 8.38759 1.30186   7
 -14   7  -1 7.48014 1.22564   2
  14  -7   1 9.98163 1.24010   1
  14  -7   1 7.00079 1.05841   6
  14  -7   1 7.84249 1.13118   4
   9   6  -1 0.39567 0.46254   4
  -9  -6   1 0.91268 0.46480   5
  -9  -6   1 0.78842 0.47790   3
   8   6  -1 26.0301 1.56261   1
   8   6  -1 22.7540 1.56022   4
  -8  -6   1 20.2410 1.52758   3
  -8  -6   1 23.4278 1.61128   5
   7   6  -1 0.73784 0.37801   6
   7   6  -1 1.42818 0.46544   4
   7   6  -1 0.84555 0.42805   1
  -7  -6   1 0.70439 0.38799   5
  -7  -6   1 0.68944 0.43623   3
   6   6  -1 10.0563 1.07712   4
   6   6  -1 9.69114 1.05180   1
   6   6  -1 10.1976 0.92363   8
   6   6  -1 9.63142 1.12157   9
   6   6  -1 11.5122 0.93339   6
  -6  -6   1 9.89095 1.14311   3
  -6  -6   1 9.51449 1.14936   5
  -6  -6   1 11.1469 0.91833   8
   5   6  -1 2.08794 0.47251   6
   5   6  -1 0.89390 0.37649   4
   5   6  -1 1.61196 0.44507   1
   5   6  -1 1.60037 0.47718   9
  -5  -6   1 3.27436 0.60992   8
  -5  -6   1 1.27858 0.44703   3
  -5  -6   1 1.84622 0.52149   5
   4   6  -1 0.61901 0.29590   1
   4   6  -1 0.35372 0.27892   9
   4   6  -1 0.21008 0.27486   4
   4   6  -1 0.32755 0.23725   6
  -4  -6   1 0.83052 0.33647   8
  -4  -6   1 0.36866 0.31298   5
  -4  -6   1 0.49333 0.26936   3
   3   6  -1 0.22215 0.20256   9
   3   6  -1 0.67269 0.30024   1
   3   6  -1 0.28755 0.22325   6
   3   6  -1 0.42460 0.21692   4
  -3  -6   1 0.12604 0.17910   3
  -3  -6   1 0.27864 0.25728   8
  -3  -6   1 0.35523 0.31391   5
   2   6  -1 13.5422 0.53978   2
   2   6  -1 12.2275 0.80158   4
   2   6  -1 13.7434 0.88453   1
   2   6  -1 12.9489 0.86451   9
   2   6  -1 13.0793 0.78183   6
  -2  -6   1 14.0368 0.91112   8
  -2  -6   1 12.7043 0.80739   3
  -2  -6   1 13.1026 0.93132   5
  -2  -6   1 12.4664 0.82098   1
  -2  -6   1 14.8022 0.54143   7
   1   6  -1 0.31202 0.18038   1
   1   6  -1 0.14719 0.16240   6
   1   6  -1 0.34541 0.19858   9
   1   6  -1 0.29076 0.12634   2
   1   6  -1 0.55245 0.21140   4
  -1  -6   1 0.53321 0.08430   7
  -1  -6   1 0.31485 0.18314   1
  -1  -6   1 0.58853 0.23586   8
  -1  -6   1 0.16068 0.23126   5
  -1  -6   1 0.45891 0.22839   3
   0   6  -1 343.409 6.58420   4
   0   6  -1 356.168 6.81059   1
   0   6  -1 343.999 6.53591   6
   0   6  -1 349.851 6.78749   9
   0   6  -1 354.178 6.21016   2
   0  -6   1 347.972 6.88188   5
   0  -6   1 343.765 6.42623   3
   0  -6   1 350.097 6.74432   1
   0  -6   1 343.168 6.88553   8
  -1   6  -1 104.471 2.30425   2
  -1   6  -1 102.740 2.46787   4
  -1   6  -1 99.5438 2.60939   9
  -1   6  -1 103.698 2.47363   6
   1  -6   1 105.846 2.24527   3
   1  -6   1 102.154 2.54732   1
   1  -6   1 100.195 2.64973   8
   1  -6   1 105.222 2.64554   5
  -2   6  -1 0.16959 0.06135   7
  -2   6  -1 0.12518 0.15815   9
  -2   6  -1 0.28548 0.14819   2
  -2   6  -1 0.17680 0.15035   4
  -2   6  -1 0.10269 0.14665   6
   2  -6   1 0.30310 0.10372   3
   2  -6   1 0.46636 0.19444   1
   2  -6   1 0.14337 0.13830   4
   2  -6   1 0.14143 0.15330   5
   2  -6   1 0.30028 0.18202   8
  -3   6  -1 50.7449 1.21993   7
  -3   6  -1 52.6865 1.51255   4
  -3   6  -1 48.5702 1.52112   6
  -3   6  -1 50.3468 1.53886   2
  -3   6  -1 51.4189 1.68782   9
   3  -6   1 50.1260 1.03131   3
   3  -6   1 47.8724 1.44622   5
   3  -6   1 52.6099 1.57168   1
   3  -6   1 51.6458 1.47866   4
   3  -6   1 49.9294 1.63636   8
  -4   6  -1 51.5943 1.58589   6
  -4   6  -1 49.4472 1.35471   7
  -4   6  -1 48.9457 1.69084   9
  -4   6  -1 47.1105 1.57663   2
   4  -6   1 50.5921 1.61956   8
   4  -6   1 51.4964 1.38081   5
   4  -6   1 48.8468 1.54486   1
   4  -6   1 48.5504 1.46319   4
   4  -6   1 50.5436 1.55085   6
  -5   6  -1 531.580 8.75571   3
  -5   6  -1 522.924 9.91668   9
  -5   6  -1 528.672 9.66004   6
  -5   6  -1 532.990 9.81310   2
  -5   6  -1 533.073 9.49327   7
   5  -6   1 533.958 9.65888   6
   5  -6   1 523.125 9.65891   1
   5  -6   1 531.494 9.52944   4
   5  -6   1 536.491 9.11381   5
   5  -6   1 531.156 9.65495   8
  -6   6  -1 23.1568 1.05462   7
  -6   6  -1 23.8469 0.70044   3
  -6   6  -1 23.0448 1.19301   9
  -6   6  -1 23.1365 1.15641   2
  -6   6  -1 22.6283 1.06940   6
   6  -6   1 24.7722 1.04807   4
   6  -6   1 22.6962 1.06005   6
   6  -6   1 23.0079 1.09283   1
   6  -6   1 24.2549 1.04933   8
  -7   6  -1 1.04050 0.21616   3
  -7   6  -1 1.03944 0.32343   7
  -7   6  -1 0.32013 0.27373   2
  -7   6  -1 0.64210 0.26618   6
  -7   6  -1 1.12226 0.34520   9
   7  -6   1 0.67725 0.26600   4
   7  -6   1 0.67645 0.33643   1
   7  -6   1 1.05497 0.32582   9
   7  -6   1 0.78854 0.30127   8
   7  -6   1 0.39341 0.25204   6
  -8   6  -1 1.25265 0.36632   2
  -8   6  -1 1.32700 0.36670   6
  -8   6  -1 0.71450 0.32180   9
  -8   6  -1 1.09453 0.38577   7
   8  -6   1 0.65365 0.32873   9
   8  -6   1 1.85057 0.41068   4
   8  -6   1 1.45259 0.34333   8
   8  -6   1 1.71396 0.45801   1
   8  -6   1 1.97978 0.41441   6
  -9   6  -1 9.25739 0.92845   6
  -9   6  -1 9.62847 1.05115   9
  -9   6  -1 8.05877 0.96121   2
  -9   6  -1 8.53120 0.97640   7
   9  -6   1 8.45595 0.84765   4
   9  -6   1 9.89051 0.81008   6
   9  -6   1 8.91843 1.00697   9
   9  -6   1 7.60641 0.86164   1
 -10   6  -1 1.89803 0.54495   2
 -10   6  -1 1.37521 0.46503   6
 -10   6  -1 1.66144 0.52320   9
 -10   6  -1 2.08179 0.56148   7
  10  -6   1 1.18697 0.46462   1
  10  -6   1 2.09917 0.45876   4
  10  -6   1 1.62710 0.44759   6
  10  -6   1 1.45229 0.47354   9
 -11   6  -1 0.45020 0.31787   6
 -11   6  -1 -0.1541 0.31689   7
 -11   6  -1 0.15827 0.38262   2
  11  -6   1 0.05533 0.21696   4
  11  -6   1 0.09655 0.27511   6
  11  -6   1 0.95451 0.46750   1
 -12   6  -1 76.6738 2.74061   6
 -12   6  -1 78.7560 3.14270   7
 -12   6  -1 73.2544 2.93472   2
  12  -6   1 74.7947 2.68506   6
  12  -6   1 74.7107 2.65305   4
  12  -6   1 75.9899 2.76116   1
 -13   6  -1 16.6523 1.44802   2
 -13   6  -1 14.0904 1.60979   7
 -13   6  -1 14.1227 1.39488   6
  13  -6   1 15.6722 1.30654   1
  13  -6   1 13.9457 1.18798   6
  13  -6   1 14.1193 1.37910   4
 -14   6  -1 2.09049 0.65359   6
 -14   6  -1 1.56642 0.71408   7
 -14   6  -1 2.54916 0.72912   2
  14  -6   1 1.94015 0.61308   4
  14  -6   1 1.97223 0.65736   6
  14  -6   1 1.51118 0.58467   1
  10   5  -1 0.58469 0.47798   4
 -10  -5   1 0.76902 0.49505   3
   9   5  -1 3.33818 0.76355   1
   9   5  -1 3.88163 0.80218   4
  -9  -5   1 2.75580 0.71705   3
  -9  -5   1 4.13581 0.80465   5
   8   5  -1 13.5015 1.33324   4
   8   5  -1 14.2987 1.16080   1
  -8  -5   1 15.8496 1.32438   3
  -8  -5   1 14.4517 1.18553   5
   7   5  -1 2.70185 0.58739   1
   7   5  -1 2.94047 0.64431   9
   7   5  -1 2.70042 0.53983   6
   7   5  -1 0.96875 0.42826   4
  -7  -5   1 2.08485 0.56659   3
  -7  -5   1 3.12503 0.65572   5
   6   5  -1 6.00239 0.80807   4
   6   5  -1 8.15345 0.90341   8
   6   5  -1 6.23397 0.76813   6
   6   5  -1 5.83705 0.82440   9
   6   5  -1 6.60736 0.83633   1
  -6  -5   1 6.66221 0.92154   3
  -6  -5   1 5.33728 0.79686   5
  -6  -5   1 6.68467 0.74329   7
  -6  -5   1 6.96109 0.81834   8
   5   5  -1 11.9639 0.90099   4
   5   5  -1 11.4852 0.86742   1
   5   5  -1 11.2222 0.89701   9
   5   5  -1 9.57569 0.77649   6
  -5  -5   1 11.5858 0.87461   8
  -5  -5   1 9.29930 1.02510   5
  -5  -5   1 8.73246 0.97677   3
  -5  -5   1 9.59111 0.67239   7
   4   5  -1 28.9828 1.37284   9
   4   5  -1 28.2417 1.23211   6
   4   5  -1 25.1920 1.25476   1
   4   5  -1 26.7921 1.26808   4
  -4  -5   1 26.0797 1.27423   8
  -4  -5   1 26.5991 1.35297   5
  -4  -5   1 27.3120 1.32157   3
  -4  -5   1 28.4257 1.06904   7
   3   5  -1 -0.0465 0.16743   1
   3   5  -1 -0.0589 0.12989   6
   3   5  -1 -0.0319 0.08234   2
   3   5  -1 -0.0186 0.11546   4
   3   5  -1 -0.1747 0.11302   9
  -3  -5   1 0.02951 0.13782   3
  -3  -5   1 -0.0655 0.09002   7
  -3  -5   1 -0.1218 0.11730   5
  -3  -5   1 -0.2506 0.12963   8
   2   5  -1 20.9541 1.00400   1
   2   5  -1 20.0162 0.94373   4
   2   5  -1 19.4195 0.97762   9
   2   5  -1 19.2739 0.88089   6
   2   5  -1 20.9540 0.62887   2
  -2  -5   1 18.2997 0.92862   1
  -2  -5   1 20.5670 1.06290   5
  -2  -5   1 19.9090 0.67012   7
  -2  -5   1 19.6371 0.93625   3
  -2  -5   1 21.2793 1.04806   8
   1   5  -1 119.354 2.33470   2
   1   5  -1 121.812 2.85923   9
   1   5  -1 117.627 2.86265   1
   1   5  -1 120.500 2.76102   4
   1   5  -1 119.977 2.67285   6
  -1  -5   1 121.403 2.98150   5
  -1  -5   1 122.306 2.20287   7
  -1  -5   1 121.339 2.85167   1
  -1  -5   1 121.776 2.74331   3
  -1  -5   1 114.665 2.90227   8
   0   5  -1 41.4612 1.33876   1
   0   5  -1 39.2669 0.99813   2
   0   5  -1 36.3374 1.18520   4
   0   5  -1 37.6556 1.16272   6
   0   5  -1 36.8430 1.26568   9
   0  -5   1 35.8218 1.24257   1
   0  -5   1 36.2597 1.31665   5
   0  -5   1 36.4555 1.11075   3
   0  -5   1 37.0745 1.33853   8
  -1   5  -1 15.3594 0.68673   6
  -1   5  -1 14.7252 0.66913   4
  -1   5  -1 15.1602 0.76103   9
  -1   5  -1 16.1380 0.63108   2
   1  -5   1 14.7371 0.76801   8
   1  -5   1 15.6266 0.67286   4
   1  -5   1 13.9779 0.81503   9
   1  -5   1 13.9580 0.72272   5
   1  -5   1 16.3947 0.58823   3
   1  -5   1 15.5482 0.72510   1
  -2   5  -1 2.19405 0.30770   4
  -2   5  -1 2.06637 0.30409   6
  -2   5  -1 1.47581 0.29982   9
  -2   5  -1 1.95053 0.29212   2
  -2   5  -1 1.98145 0.16577   7
   2  -5   1 1.85747 0.16183   3
   2  -5   1 1.94757 0.34410   8
   2  -5   1 1.96465 0.28987   4
   2  -5   1 2.66482 0.34994   1
   2  -5   1 1.70263 0.27998   5
  -3   5  -1 79.7879 1.98723   2
  -3   5  -1 80.5956 1.74396   7
  -3   5  -1 77.9540 2.10279   9
  -3   5  -1 78.0664 1.95866   6
  -3   5  -1 78.1109 1.44633   3
   3  -5   1 77.1668 1.87312   4
   3  -5   1 77.4997 2.01626   8
   3  -5   1 80.4943 1.83892   5
   3  -5   1 79.0665 1.94500   6
   3  -5   1 81.1768 1.47356   3
   3  -5   1 78.9845 1.96845   1
  -4   5  -1 153.546 3.45992   9
  -4   5  -1 143.160 3.29439   2
  -4   5  -1 155.173 3.27904   6
  -4   5  -1 152.917 3.13128   7
  -4   5  -1 155.249 2.69807   3
   4  -5   1 151.326 3.26416   1
   4  -5   1 150.156 2.90104   5
   4  -5   1 151.212 3.16719   4
   4  -5   1 150.283 3.24643   6
   4  -5   1 151.483 3.25527   8
  -5   5  -1 5.51895 0.51652   9
  -5   5  -1 5.22356 0.58683   2
  -5   5  -1 4.85032 0.52378   6
  -5   5  -1 5.37606 0.55065   7
  -5   5  -1 5.73029 0.33692   3
   5  -5   1 5.73427 0.26130   5
   5  -5   1 6.07282 0.53636   9
   5  -5   1 5.35084 0.56360   1
   5  -5   1 6.11794 0.49783   6
   5  -5   1 5.33249 0.45653   8
   5  -5   1 5.32360 0.43875   4
  -6   5  -1 107.139 2.79618   2
  -6   5  -1 106.731 2.66227   6
  -6   5  -1 104.990 2.83906   9
  -6   5  -1 104.642 2.27132   3
  -6   5  -1 106.767 2.70179   7
   6  -5   1 107.679 2.67402   1
   6  -5   1 109.291 2.49473   8
   6  -5   1 103.752 2.54669   4
   6  -5   1 106.200 2.63818   6
   6  -5   1 101.045 2.78432   9
  -7   5  -1 3.96573 0.60504   9
  -7   5  -1 3.63622 0.54990   7
  -7   5  -1 4.97173 0.48363   3
  -7   5  -1 4.01032 0.53130   6
  -7   5  -1 4.68152 0.64776   2
   7  -5   1 3.89096 0.58187   9
   7  -5   1 3.94279 0.48785   4
   7  -5   1 3.87773 0.56546   1
   7  -5   1 4.59324 0.51703   8
   7  -5   1 4.30135 0.53826   6
  -8   5  -1 2.20916 0.47241   7
  -8   5  -1 2.63976 0.41958   3
  -8   5  -1 2.16580 0.48363   9
  -8   5  -1 2.25579 0.50577   2
   8  -5   1 2.95174 0.45648   4
   8  -5   1 2.27372 0.42754   6
   8  -5   1 2.60792 0.50531   9
   8  -5   1 2.50784 0.50907   1
   8  -5   1 2.39169 0.38719   8
  -9   5  -1 0.74658 0.35727   7
  -9   5  -1 0.77015 0.36856   9
  -9   5  -1 0.45096 0.31154   2
  -9   5  -1 1.55166 0.37134   3
   9  -5   1 0.48638 0.23236   4
   9  -5   1 0.03963 0.23468   9
   9  -5   1 1.36720 0.43603   1
   9  -5   1 0.92408 0.34725   6
 -10   5  -1 4.40504 0.80464   7
 -10   5  -1 4.51534 0.76503   9
 -10   5  -1 4.50581 0.62074   3
 -10   5  -1 4.07106 0.73668   2
  10  -5   1 3.90442 0.63380   4
  10  -5   1 5.18139 0.74935   1
  10  -5   1 3.39960 0.59847   6
  10  -5   1 4.35879 0.76139   9
 -11   5  -1 0.74596 0.46388   7
 -11   5  -1 -0.0216 0.34577   2
 -11   5  -1 0.27853 0.35045   9
  11  -5   1 0.13087 0.35674   9
  11  -5   1 0.28516 0.33596   4
  11  -5   1 0.50230 0.34179   6
  11  -5   1 0.50779 0.44600   1
 -12   5  -1 20.6194 1.44898   2
 -12   5  -1 18.7504 1.52102   7
  12  -5   1 18.1147 1.30445   1
  12  -5   1 19.9059 1.33266   4
  12  -5   1 16.8464 1.21272   6
 -13   5  -1 2.05046 0.65803   2
 -13   5  -1 1.31408 0.57597   7
  13  -5   1 1.47920 0.55043   4
  13  -5   1 1.87173 0.58129   6
  13  -5   1 3.10607 0.74286   1
 -14   5  -1 3.54481 1.09247   7
 -14   5  -1 4.07119 0.89039   2
  14  -5   1 2.85593 0.86475   4
  14  -5   1 5.46788 0.95207   1
  14  -5   1 4.70863 0.89657   6
  11   4  -1 6.85122 1.09964   4
 -11  -4   1 7.37346 1.23372   3
  10   4  -1 10.5307 1.24870   4
  10   4  -1 8.69359 1.10085   1
 -10  -4   1 9.80672 1.29990   3
   9   4  -1 -0.2084 0.30648   1
   9   4  -1 0.20043 0.33755   4
  -9  -4   1 0.13544 0.29526   5
  -9  -4   1 0.16383 0.32227   3
  -9  -4   1 0.23739 0.31196   7
   8   4  -1 2.12672 0.49945   6
   8   4  -1 0.99890 0.39866   4
   8   4  -1 2.49638 0.55921   1
  -8  -4   1 2.53373 0.57367   5
  -8  -4   1 2.22798 0.59625   3
  -8  -4   1 2.38289 0.54261   7
   7   4  -1 25.0611 1.42439   9
   7   4  -1 25.4293 1.40596   4
   7   4  -1 23.9843 1.27430   6
   7   4  -1 27.0578 1.40445   1
  -7  -4   1 25.6779 1.42792   5
  -7  -4   1 25.0192 1.47409   3
  -7  -4   1 26.2159 1.33074   7
   6   4  -1 0.12768 0.23109   8
   6   4  -1 -0.0220 0.24383   4
   6   4  -1 0.25601 0.22962   6
   6   4  -1 -0.0414 0.23365   9
   6   4  -1 0.41532 0.28111   1
  -6  -4   1 0.10710 0.20145   8
  -6  -4   1 0.44482 0.33861   3
  -6  -4   1 0.16086 0.20320   7
  -6  -4   1 -0.1047 0.19703   5
   5   4  -1 40.8612 1.59403   4
   5   4  -1 36.2250 1.51588   1
   5   4  -1 38.4379 1.54034   8
   5   4  -1 37.7321 1.60717   9
   5   4  -1 40.3950 1.48544   6
  -5  -4   1 38.4090 1.40224   7
  -5  -4   1 41.5365 1.67774   5
  -5  -4   1 39.5765 1.51060   8
  -5  -4   1 39.3421 1.66646   3
   4   4  -1 5.68366 0.58659   6
   4   4  -1 6.60746 0.69358   1
   4   4  -1 5.58075 0.63462   9
   4   4  -1 5.61009 0.63554   4
   4   4  -1 5.78548 0.32005   2
  -4  -4   1 5.32359 0.32084   2
  -4  -4   1 5.26278 0.53061   7
  -4  -4   1 5.87109 0.64572   8
  -4  -4   1 3.88217 0.58087   3
  -4  -4   1 5.31975 0.66914   5
   3   4  -1 0.41686 0.18407   4
   3   4  -1 0.32103 0.19739   1
   3   4  -1 0.11442 0.13005   6
   3   4  -1 0.27236 0.09761   2
   3   4  -1 0.14264 0.16117   9
  -3  -4   1 0.11744 0.17426   3
  -3  -4   1 0.13612 0.11607   7
  -3  -4   1 0.10088 0.14787   8
  -3  -4   1 0.08733 0.14188   5
   2   4  -1 1.62503 0.29908   4
   2   4  -1 1.29631 0.15389   2
   2   4  -1 1.48779 0.26461   6
   2   4  -1 1.11535 0.27781   1
   2   4  -1 1.46348 0.29994   9
  -2  -4   1 1.77995 0.23083   7
  -2  -4   1 1.06327 0.27201   3
  -2  -4   1 1.58531 0.32432   8
  -2  -4   1 1.07449 0.24946   1
  -2  -4   1 1.47817 0.27521   9
  -2  -4   1 0.99366 0.29083   5
   1   4  -1 26.1590 1.00991   1
   1   4  -1 26.7733 0.95319   4
   1   4  -1 26.9900 0.98862   9
   1   4  -1 28.6848 0.91987   6
   1   4  -1 28.6509 0.70517   2
  -1  -4   1 29.3097 0.98409   3
  -1  -4   1 28.9787 0.70038   7
  -1  -4   1 27.3371 1.05285   8
  -1  -4   1 29.3547 1.09883   5
  -1  -4   1 28.8595 1.02966   1
   0   4  -1 415.428 6.92415   2
   0   4  -1 412.927 7.30504   9
   0   4  -1 406.271 7.19081   4
   0   4  -1 408.420 7.14390   6
   0   4  -1 382.113 6.64460   7
   0  -4   1 403.481 7.27956   1
   0  -4   1 397.262 7.38396   8
   0  -4   1 409.894 7.10392   3
   0  -4   1 415.390 6.62959   7
   0  -4   1 407.802 7.38185   5
  -1   4  -1 58.1770 1.40563   4
  -1   4  -1 58.2147 1.53155   9
  -1   4  -1 59.0469 1.34851   2
  -1   4  -1 57.6636 1.05602   7
   1  -4   1 58.9580 1.26188   3
   1  -4   1 56.6967 1.38424   4
   1  -4   1 58.2628 1.49468   5
   1  -4   1 56.5595 1.45645   1
   1  -4   1 47.2376 1.42182   9
   1  -4   1 58.4884 1.54744   8
  -2   4  -1 235.884 4.42146   6
  -2   4  -1 239.109 4.56258   9
  -2   4  -1 231.122 4.39055   2
  -2   4  -1 240.386 4.58486   9
  -2   4  -1 237.926 4.16380   7
   2  -4   1 232.804 4.35247   5
   2  -4   1 238.964 4.40962   6
   2  -4   1 233.868 4.35041   4
   2  -4   1 236.359 4.05709   3
   2  -4   1 234.917 4.43319   1
   2  -4   1 239.810 4.52725   8
  -3   4  -1 21.8117 0.89794   9
  -3   4  -1 21.6905 0.80942   6
  -3   4  -1 22.0346 0.83789   2
  -3   4  -1 21.9327 0.74518   7
  -3   4  -1 22.2054 0.55987   3
   3  -4   1 22.5482 0.82490   8
   3  -4   1 21.7066 0.66250   5
   3  -4   1 22.3849 0.77657   4
   3  -4   1 22.1989 0.81271   6
   3  -4   1 22.5594 0.82571   1
  -4   4  -1 557.774 9.89926   6
  -4   4  -1 549.701 10.0822   9
  -4   4  -1 582.498 9.52561   3
  -4   4  -1 575.961 9.88404   7
  -4   4  -1 556.619 9.98803   2
   4  -4   1 561.591 9.88749   1
   4  -4   1 572.485 9.36045   5
   4  -4   1 559.282 10.0778   9
   4  -4   1 567.023 9.78541   8
   4  -4   1 550.023 9.77843   4
   4  -4   1 571.516 9.90078   6
  -5   4  -1 11.4154 0.69595   2
  -5   4  -1 10.7310 0.53369   3
  -5   4  -1 10.8511 0.66415   7
  -5   4  -1 13.6022 0.77233   9
   5  -4   1 11.8058 0.72709   9
   5  -4   1 11.5150 0.58262   8
   5  -4   1 12.2225 0.66149   1
   5  -4   1 12.2216 0.62192   4
   5  -4   1 12.2991 0.66032   6
  -6   4  -1 5.54499 0.61284   7
  -6   4  -1 5.51848 0.63496   9
  -6   4  -1 5.53635 0.44820   3
  -6   4  -1 4.61631 0.55565   2
   6  -4   1 5.73359 0.47616   6
   6  -4   1 4.89993 0.40464   8
   6  -4   1 5.20586 0.56495   1
   6  -4   1 5.99890 0.66132   9
   6  -4   1 4.07444 0.47044   4
  -7   4  -1 4.75802 0.62312   9
  -7   4  -1 4.81799 0.54061   3
  -7   4  -1 4.52371 0.63764   7
  -7   4  -1 4.19043 0.58617   2
   7  -4   1 3.64452 0.54360   1
   7  -4   1 4.97446 0.63316   9
   7  -4   1 4.67930 0.55833   6
   7  -4   1 4.10024 0.44816   8
   7  -4   1 5.39604 0.57508   4
  -8   4  -1 15.3239 1.03431   9
  -8   4  -1 15.4947 1.04295   7
  -8   4  -1 16.5401 0.91657   3
  -8   4  -1 16.6893 1.03017   2
   8  -4   1 17.5569 0.94950   4
   8  -4   1 16.0619 0.98242   1
   8  -4   1 16.1425 0.93352   6
   8  -4   1 15.1527 1.01473   9
  -9   4  -1 34.7933 1.66135   7
  -9   4  -1 34.6502 1.45797   3
  -9   4  -1 36.6327 1.64337   2
  -9   4  -1 32.6520 1.61621   9
   9  -4   1 35.5967 1.50311   6
   9  -4   1 33.8661 1.48265   1
   9  -4   1 33.9823 1.44895   4
   9  -4   1 35.0259 1.64740   9
 -10   4  -1 81.2179 2.73614   2
 -10   4  -1 85.3816 2.88924   9
 -10   4  -1 80.0732 2.87063   7
 -10   4  -1 76.5882 2.50159   3
  10  -4   1 72.5123 2.43276   4
  10  -4   1 79.4044 2.53820   6
  10  -4   1 79.0064 2.56682   1
  10  -4   1 82.3547 2.81849   9
 -11   4  -1 14.2357 1.49779   7
 -11   4  -1 13.2096 1.09115   2
 -11   4  -1 15.0850 1.22528   9
 -11   4  -1 12.8956 1.00334   3
  11  -4   1 17.0866 1.19253   1
  11  -4   1 17.1573 1.13253   6
  11  -4   1 12.7717 0.97238   4
  11  -4   1 14.3697 1.18942   9
 -12   4  -1 14.4190 1.22681   2
 -12   4  -1 14.3264 1.12024   3
 -12   4  -1 16.4138 1.69193   7
  12  -4   1 13.6265 1.10523   4
  12  -4   1 10.6949 1.12289   6
  12  -4   1 14.4206 1.18069   1
 -13   4  -1 -0.2042 0.43537   7
 -13   4  -1 -0.1432 0.36002   2
  13  -4   1 0.19900 0.35782   6
  13  -4   1 -0.4683 0.36296   1
  13  -4   1 0.08204 0.37114   4
 -14   4  -1 1.08925 0.55766   2
  11   3  -1 1.02070 0.53886   4
  11   3  -1 0.83119 0.64866   1
 -11  -3   1 0.91055 0.47760   7
 -11  -3   1 0.71363 0.38998   3
  10   3  -1 16.1923 1.24807   4
  10   3  -1 15.9520 1.23206   1
 -10  -3   1 16.7915 1.30805   7
 -10  -3   1 16.9749 1.38086   3
   9   3  -1 4.29302 0.75408   4
   9   3  -1 5.03893 0.79646   1
  -9  -3   1 4.12203 0.76722   3
  -9  -3   1 4.21535 0.72900   5
  -9  -3   1 5.86715 0.88351   7
   8   3  -1 78.4640 2.66189   4
   8   3  -1 79.7572 2.58749   1
   8   3  -1 81.4737 2.50823   6
   8   3  -1 77.6213 2.69566   9
  -8  -3   1 72.9557 2.54844   5
  -8  -3   1 78.2348 2.83056   3
  -8  -3   1 78.0352 2.62784   7
   7   3  -1 122.467 3.36140   1
   7   3  -1 126.648 3.27497   6
   7   3  -1 130.840 3.54819   9
   7   3  -1 128.418 3.47367   4
  -7  -3   1 132.317 3.44973   7
  -7  -3   1 130.679 3.15491   8
  -7  -3   1 128.874 3.67160   3
  -7  -3   1 124.282 3.44204   5
   6   3  -1 58.8473 1.97155   4
   6   3  -1 54.6371 1.90390   1
   6   3  -1 56.2365 1.99348   9
   6   3  -1 53.7546 1.76769   8
   6   3  -1 56.6145 1.82150   6
  -6  -3   1 53.6082 1.85607   7
  -6  -3   1 52.8339 1.92394   5
  -6  -3   1 56.5020 1.76831   8
  -6  -3   1 53.7604 2.04278   3
   5   3  -1 1.71778 0.38251   4
   5   3  -1 2.68876 0.46676   9
   5   3  -1 1.70476 0.33250   6
   5   3  -1 1.71132 0.36686   8
   5   3  -1 2.48527 0.43028   1
   5   3  -1 2.35477 0.28559   2
  -5  -3   1 2.67209 0.50461   3
  -5  -3   1 1.47406 0.37247   5
  -5  -3   1 2.09660 0.27784   2
  -5  -3   1 2.12274 0.38876   8
  -5  -3   1 3.17793 0.47351   7
   4   3  -1 14.8003 0.53662   2
   4   3  -1 15.4846 0.84434   9
   4   3  -1 13.8028 0.71772   6
   4   3  -1 15.0183 0.81254   4
   4   3  -1 15.4286 0.82921   1
  -4  -3   1 14.5974 0.73676   7
  -4  -3   1 12.6015 0.72520   8
  -4  -3   1 14.0749 0.83890   3
  -4  -3   1 15.9147 0.56565   2
  -4  -3   1 13.1991 0.80075   5
   3   3  -1 58.9158 1.68608   4
   3   3  -1 61.2980 1.73531   9
   3   3  -1 59.4430 1.26855   2
   3   3  -1 60.6981 1.73848   1
   3   3  -1 60.4598 1.59672   6
  -3  -3   1 62.0778 1.56114   7
  -3  -3   1 60.0105 1.71424   8
  -3  -3   1 60.3390 1.75683   3
  -3  -3   1 60.6098 1.77982   5
  -3  -3   1 61.8657 1.29115   2
   2   3  -1 61.5719 1.63356   9
   2   3  -1 65.6427 1.55081   6
   2   3  -1 63.1388 1.62440   4
   2   3  -1 65.7088 1.23825   2
   2   3  -1 66.0596 1.71820   1
  -2  -3   1 61.4850 1.66709   3
  -2  -3   1 63.4701 1.70854   8
  -2  -3   1 63.0488 1.73989   5
  -2  -3   1 62.5575 1.44619   7
  -2  -3   1 65.2483 1.59667   9
   1   3  -1 9.35880 0.46886   9
   1   3  -1 9.04652 0.45634   4
   1   3  -1 9.18006 0.41388   6
   1   3  -1 8.49903 0.48727   1
   1   3  -1 9.75453 0.28330   2
  -1  -3   1 9.19369 0.49036   1
  -1  -3   1 9.59402 0.34250   7
  -1  -3   1 8.17905 0.49327   5
  -1  -3   1 8.66360 0.49854   8
  -1  -3   1 9.32514 0.45691   9
  -1  -3   1 8.12620 0.45016   3
   0   3  -1 75.8464 1.44374   2
   0   3  -1 73.1448 1.61213   4
   0   3  -1 75.6502 1.67587   9
   0   3  -1 72.3819 1.57159   6
   0  -3   1 73.7965 1.68206   1
   0  -3   1 75.0644 1.67071   9
   0  -3   1 74.7136 1.73674   5
   0  -3   1 72.8057 1.74482   8
   0  -3   1 75.9329 1.33216   7
   0  -3   1 74.0807 1.57496   3
  -1   3  -1 63.0311 1.38413   4
  -1   3  -1 63.0769 1.48880   9
  -1   3  -1 61.8230 1.20295   7
  -1   3  -1 64.5539 1.35881   2
   1  -3   1 62.7901 1.48839   8
   1  -3   1 61.0494 1.41914   1
   1  -3   1 63.5818 1.37975   4
   1  -3   1 63.2230 1.48243   9
   1  -3   1 60.8943 1.42496   5
   1  -3   1 63.5697 1.26562   3
   1  -3   1 64.1971 1.21100   7
  -2   3  -1 9436.45 156.492   6
  -2   3  -1 9613.01 157.859   9
  -2   3  -1 9999.99 156.066   7
  -2   3  -1 9951.16 157.973   9
  -2   3  -1 9854.36 156.969   2
   2  -3   1 8897.56 156.328   1
   2  -3   1 9921.81 156.942   8
   2  -3   1 9696.73 157.826   9
   2  -3   1 8112.38 155.818   4
   2  -3   1 9417.53 156.323   6
  -3   3  -1 88.5183 2.01549   2
  -3   3  -1 88.5819 2.07033   9
  -3   3  -1 87.2573 1.74983   3
  -3   3  -1 87.2440 1.93368   7
   3  -3   1 84.8310 1.91828   6
   3  -3   1 88.5051 1.61234   5
   3  -3   1 88.2064 1.99117   2
   3  -3   1 84.3577 2.05958   9
   3  -3   1 84.8853 1.91053   1
   3  -3   1 86.0912 1.84309   8
   3  -3   1 88.8330 2.06344   9
   3  -3   1 88.3585 1.87930   4
  -4   3  -1 1.81587 0.28540   7
  -4   3  -1 1.83343 0.32294   9
  -4   3  -1 1.59137 0.27852   2
  -4   3  -1 1.60775 0.29714   9
  -4   3  -1 1.42753 0.24637   3
   4  -3   1 1.63972 0.28532   2
   4  -3   1 1.39497 0.27862   9
   4  -3   1 1.66235 0.23715   8
   4  -3   1 1.55603 0.27617   1
   4  -3   1 1.83789 0.25809   4
   4  -3   1 1.80446 0.27495   6
  -5   3  -1 4.64816 0.45464   3
  -5   3  -1 4.26175 0.49231   7
  -5   3  -1 4.27311 0.51568   9
  -5   3  -1 4.44745 0.50881   2
   5  -3   1 4.53038 0.33611   8
   5  -3   1 4.18084 0.47703   2
   5  -3   1 4.16363 0.44027   6
   5  -3   1 4.48106 0.51692   9
   5  -3   1 4.67355 0.49000   1
   5  -3   1 4.27036 0.42747   4
  -6   3  -1 3.92875 0.53252   7
  -6   3  -1 4.41259 0.54671   2
  -6   3  -1 4.30577 0.50522   3
  -6   3  -1 3.96120 0.53385   9
   6  -3   1 3.77262 0.46324   6
   6  -3   1 3.38464 0.49000   2
   6  -3   1 4.85076 0.54297   1
   6  -3   1 2.93555 0.39592   4
   6  -3   1 4.37427 0.34366   8
   6  -3   1 4.16579 0.53180   9
  -7   3  -1 47.6475 1.72641   2
  -7   3  -1 49.5030 1.83189   9
  -7   3  -1 50.4243 1.65974   3
  -7   3  -1 51.7080 1.82774   7
   7  -3   1 51.4400 1.65151   1
   7  -3   1 48.5374 1.63936   6
   7  -3   1 51.7133 1.83638   9
   7  -3   1 50.2362 1.73292   2
   7  -3   1 49.2336 1.60412   4
   7  -3   1 50.6613 1.27786   8
  -8   3  -1 19.0371 1.08359   2
  -8   3  -1 19.2666 1.15895   7
  -8   3  -1 17.4372 1.01306   3
  -8   3  -1 15.9622 1.05742   9
   8  -3   1 16.7369 0.99101   1
   8  -3   1 15.2603 0.91933   6
   8  -3   1 17.8955 0.95431   4
   8  -3   1 16.0143 1.03083   9
  -9   3  -1 10.0922 0.83055   3
  -9   3  -1 8.51854 1.00986   7
  -9   3  -1 9.22205 0.97068   2
  -9   3  -1 11.0643 0.94874   9
   9  -3   1 11.0851 0.91794   9
   9  -3   1 12.2110 0.86442   6
   9  -3   1 10.1654 0.84756   1
   9  -3   1 9.49818 0.77665   4
 -10   3  -1 9.68664 1.00004   3
 -10   3  -1 8.24577 0.96613   2
 -10   3  -1 8.58549 1.04037   9
 -10   3  -1 6.97221 0.97850   7
  10  -3   1 7.42364 0.94824   9
  10  -3   1 7.48255 0.90355   1
  10  -3   1 7.43629 0.86114   6
  10  -3   1 7.87339 0.89910   4
 -11   3  -1 12.0605 1.01920   3
 -11   3  -1 11.9419 1.04878   2
 -11   3  -1 9.86754 1.24783   7
 -11   3  -1 14.2591 1.19003   9
  11  -3   1 10.4534 1.06252   4
  11  -3   1 9.84399 1.00910   6
  11  -3   1 9.69931 1.14592   9
  11  -3   1 11.3994 1.14503   1
 -12   3  -1 2.48584 0.59498   3
 -12   3  -1 1.31836 0.64236   7
 -12   3  -1 1.41529 0.56458   2
  12  -3   1 1.02346 0.53600   1
  12  -3   1 1.93857 0.49875   4
  12  -3   1 1.13337 0.46491   6
 -13   3  -1 1.09492 0.49248   2
 -13   3  -1 1.25874 0.52691   3
 -13   3  -1 1.33289 0.57362   7
  13  -3   1 1.65406 0.54846   4
  13  -3   1 0.98413 0.49431   6
  12   2  -1 5.76307 0.93184   4
 -12  -2   1 5.84559 1.05408   3
 -12  -2   1 5.53796 1.03316   7
  11   2  -1 7.79944 1.04406   4
  11   2  -1 11.2879 1.24430   1
 -11  -2   1 8.15412 1.15256   7
 -11  -2   1 8.83594 1.21827   3
  10   2  -1 12.7093 1.27150   4
  10   2  -1 12.0034 1.21852   1
 -10  -2   1 14.1140 1.18546   7
 -10  -2   1 11.8183 1.31279   3
   9   2  -1 0.34416 0.35796   9
   9   2  -1 0.36910 0.34481   4
   9   2  -1 0.67744 0.40206   1
   9   2  -1 0.36073 0.32563   6
  -9  -2   1 0.57856 0.35018   3
  -9  -2   1 0.61308 0.38995   7
   8   2  -1 115.680 3.08571   6
   8   2  -1 122.370 3.33601   4
   8   2  -1 117.329 3.23033   1
   8   2  -1 114.425 3.33319   9
  -8  -2   1 113.742 3.47365   3
  -8  -2   1 115.515 3.35314   7
  -8  -2   1 120.104 3.22633   5
   7   2  -1 47.0117 1.73502   1
   7   2  -1 44.6137 1.49704   8
   7   2  -1 46.1981 1.76808   4
   7   2  -1 44.6214 1.75973   9
   7   2  -1 41.0343 1.55830   6
  -7  -2   1 44.1042 1.40091   2
  -7  -2   1 46.4779 1.80867   7
  -7  -2   1 44.5539 1.86433   3
  -7  -2   1 45.6255 1.70502   5
   6   2  -1 67.2407 2.06287   1
   6   2  -1 69.1469 1.96490   6
   6   2  -1 65.5825 2.09650   9
   6   2  -1 66.8236 1.87726   8
   6   2  -1 66.5968 2.07555   4
  -6  -2   1 67.0687 2.21065   3
  -6  -2   1 66.3299 2.09097   7
  -6  -2   1 65.9493 2.04440   5
  -6  -2   1 65.2815 1.71747   2
  -6  -2   1 68.7573 1.88020   8
   5   2  -1 7.95055 0.54660   6
   5   2  -1 8.71178 0.62868   1
   5   2  -1 8.00044 0.44896   2
   5   2  -1 7.43086 0.58500   9
   5   2  -1 7.97001 0.60565   4
   5   2  -1 8.71170 0.57005   8
  -5  -2   1 7.67577 0.59293   7
  -5  -2   1 7.23139 0.56891   5
  -5  -2   1 8.08271 0.45811   2
  -5  -2   1 7.26924 0.63571   3
  -5  -2   1 7.86552 0.52899   8
   4   2  -1 156.708 3.39172   1
   4   2  -1 158.073 3.23013   6
   4   2  -1 159.181 2.96136   2
   4   2  -1 152.090 3.36828   9
   4   2  -1 155.061 3.35769   4
   4   2  -1 152.001 3.29000   8
  -4  -2   1 152.907 3.31055   7
  -4  -2   1 152.921 3.46465   3
  -4  -2   1 158.189 2.97936   2
  -4  -2   1 152.935 3.25525   8
  -4  -2   1 155.058 3.38277   5
   3   2  -1 4.97493 0.25591   2
   3   2  -1 5.23781 0.39382   9
   3   2  -1 4.54080 0.36407   4
   3   2  -1 4.95797 0.34465   6
   3   2  -1 5.97041 0.42455   1
  -3  -2   1 5.52505 0.40532   8
  -3  -2   1 5.12934 0.36891   9
  -3  -2   1 5.07098 0.43123   3
  -3  -2   1 5.28640 0.26966   2
  -3  -2   1 4.55745 0.39293   5
  -3  -2   1 4.83640 0.36588   7
   2   2  -1 124.972 2.55542   4
   2   2  -1 125.958 2.44648   6
   2   2  -1 123.768 2.54231   9
   2   2  -1 128.223 2.64951   1
   2   2  -1 124.638 2.19276   2
  -2  -2   1 127.843 2.63134   8
  -2  -2   1 127.180 2.64352   3
  -2  -2   1 125.075 2.20174   2
  -2  -2   1 123.632 2.64215   5
  -2  -2   1 124.063 2.48525   9
  -2  -2   1 126.114 2.46384   7
   1   2  -1 1.18693 0.15839   9
   1   2  -1 1.06881 0.13439   6
   1   2  -1 1.22826 0.17194   4
   1   2  -1 0.93142 0.16947   1
  -1  -2   1 1.19104 0.14148   7
  -1  -2   1 1.35874 0.21244   8
  -1  -2   1 1.48492 0.21356   3
  -1  -2   1 1.27124 0.16035   9
  -1  -2   1 1.42392 0.19810   1
  -1  -2   1 0.88196 0.19023   5
   0   2  -1 672.887 11.5164   6
   0   2  -1 689.669 11.7256   2
   0   2  -1 695.574 11.6849   9
   0   2  -1 681.259 11.3674   4
   0  -2   1 676.929 11.3537   4
   0  -2   1 712.763 11.5836   7
   0  -2   1 682.118 11.5149   8
   0  -2   1 687.298 11.3741   3
   0  -2   1 671.605 11.3923   9
   0  -2   1 695.705 11.4559   1
   0  -2   1 684.539 11.4881   5
  -1   2  -1 35.7436 0.85870   2
  -1   2  -1 35.5225 0.79685   7
  -1   2  -1 36.3315 0.90701   9
  -1   2  -1 35.8961 0.84959   6
  -1   2  -1 35.8181 0.90717   9
   1  -2   1 36.6830 0.85788   1
   1  -2   1 38.3868 0.81512   7
   1  -2   1 38.7583 0.84027   4
   1  -2   1 35.8756 0.84666   6
   1  -2   1 35.7070 0.90621   9
   1  -2   1 36.6126 0.88372   8
   1  -2   1 37.1672 0.91175   9
   1  -2   1 36.4476 0.83776   5
   1  -2   1 37.4843 0.78560   3
  -2   2  -1 0.65587 0.15828   9
  -2   2  -1 0.81455 0.16611   2
  -2   2  -1 0.92976 0.15119   3
  -2   2  -1 0.83660 0.16511   7
   2  -2   1 0.86089 0.09666   5
   2  -2   1 0.70935 0.15154   9
   2  -2   1 0.90468 0.14517   4
   2  -2   1 0.76814 0.15609   2
   2  -2   1 0.83514 0.16919   1
   2  -2   1 0.76320 0.14970   6
   2  -2   1 0.67133 0.14541   8
  -3   2  -1 165.937 3.29780   9
  -3   2  -1 156.967 3.15449   7
  -3   2  -1 157.393 3.19415   2
  -3   2  -1 161.004 3.05643   3
  -3   2  -1 161.183 2.70731   5
   3  -2   1 158.787 3.17114   2
   3  -2   1 159.886 2.85991   8
   3  -2   1 158.998 3.02248   4
   3  -2   1 160.847 3.24122   9
   3  -2   1 155.217 3.08705   6
   3  -2   1 157.882 3.04054   1
  -4   2  -1 0.29154 0.13888   7
  -4   2  -1 0.43929 0.07773   5
  -4   2  -1 0.30842 0.18417   3
  -4   2  -1 0.28978 0.13553   9
  -4   2  -1 0.55048 0.17449   2
   4  -2   1 0.51988 0.19252   9
   4  -2   1 0.49750 0.15124   6
   4  -2   1 0.62081 0.14140   8
   4  -2   1 0.33295 0.15725   2
   4  -2   1 0.38145 0.13991   4
   4  -2   1 0.45493 0.17281   1
  -5   2  -1 12.7929 0.40459   5
  -5   2  -1 12.1507 0.69766   2
  -5   2  -1 12.0365 0.69993   7
  -5   2  -1 12.5674 0.68806   3
   5  -2   1 12.9359 0.46622   8
   5  -2   1 12.6028 0.63472   1
   5  -2   1 11.1300 0.62740   6
   5  -2   1 11.7736 0.72122   9
   5  -2   1 11.0635 0.60083   4
   5  -2   1 12.1387 0.68280   2
  -6   2  -1 22.0834 0.64852   5
  -6   2  -1 20.3786 0.99396   2
  -6   2  -1 20.8127 0.99080   3
  -6   2  -1 21.4457 1.06339   7
   6  -2   1 21.3617 0.99347   2
   6  -2   1 21.6179 0.95953   6
   6  -2   1 20.5185 0.65357   8
   6  -2   1 21.4361 0.92064   4
   6  -2   1 22.2713 0.94050   1
   6  -2   1 22.2836 1.08349   9
  -7   2  -1 49.3936 1.21553   5
  -7   2  -1 49.6099 1.73084   2
  -7   2  -1 47.1402 1.78312   7
  -7   2  -1 47.7902 1.70629   3
   7  -2   1 49.4261 1.62397   4
   7  -2   1 48.7978 1.64662   6
   7  -2   1 48.9509 1.68814   2
   7  -2   1 49.8874 1.82762   9
   7  -2   1 47.6095 1.58408   1
  -8   2  -1 -0.0596 0.25608   7
  -8   2  -1 -0.1094 0.21098   3
  -8   2  -1 -0.0787 0.18796   2
   8  -2   1 -0.0634 0.18193   9
   8  -2   1 0.10613 0.17355   4
   8  -2   1 -0.0310 0.18054   2
   8  -2   1 -0.1035 0.17431   6
   8  -2   1 0.00594 0.26894   1
  -9   2  -1 9.05472 0.79962   2
  -9   2  -1 8.96698 0.95613   3
  -9   2  -1 8.56594 0.98429   7
   9  -2   1 8.22204 0.85043   1
   9  -2   1 7.66781 0.91066   9
   9  -2   1 9.50581 0.90969   4
   9  -2   1 9.55588 0.78954   6
 -10   2  -1 0.19613 0.35392   7
 -10   2  -1 -0.0958 0.25682   3
 -10   2  -1 0.02393 0.27847   2
  10  -2   1 -0.2936 0.27967   1
  10  -2   1 0.01588 0.28464   9
  10  -2   1 -0.0435 0.24219   6
  10  -2   1 0.08949 0.21071   4
 -11   2  -1 15.2847 1.27680   7
 -11   2  -1 16.3541 1.23730   3
 -11   2  -1 15.6025 1.16174   2
  11  -2   1 15.6775 1.14161   4
  11  -2   1 14.1561 1.08614   6
  11  -2   1 15.8149 1.74429   9
  11  -2   1 15.2102 1.13151   1
 -12   2  -1 14.5436 1.23274   3
 -12   2  -1 12.5285 1.51818   7
 -12   2  -1 13.8575 1.38770   2
  12  -2   1 14.6368 1.17755   6
  12  -2   1 15.6962 1.17073   4
  12  -2   1 12.4951 1.26403   1
 -13   2  -1 6.33956 1.01558   3
 -13   2  -1 8.07855 1.26928   7
  13  -2   1 7.56687 1.07275   4
  12   1  -1 12.6016 1.34670   1
  12   1  -1 11.2507 1.26954   4
 -12  -1   1 11.3939 1.37691   3
 -12  -1   1 13.9785 1.59812   7
  11   1  -1 1.77633 0.56411   4
  11   1  -1 2.48838 0.68652   1
 -11  -1   1 1.08020 0.52050   7
 -11  -1   1 2.32617 0.58048   3
  10   1  -1 1.06064 0.37456   4
  10   1  -1 1.66747 0.52473   1
  10   1  -1 0.88465 0.35808   6
 -10  -1   1 1.16723 0.47731   7
 -10  -1   1 1.09421 0.45375   3
   9   1  -1 3.37859 0.64972   1
   9   1  -1 2.55561 0.55354   4
   9   1  -1 4.28757 0.62883   6
   9   1  -1 3.04241 0.60020   9
  -9  -1   1 3.21912 0.66584   3
  -9  -1   1 3.07930 0.62495   7
   8   1  -1 108.266 3.02555   4
   8   1  -1 111.125 3.09906   9
   8   1  -1 108.949 2.84562   6
   8   1  -1 111.285 3.01711   1
  -8  -1   1 102.418 3.15506   3
  -8  -1   1 101.150 3.11235   7
  -8  -1   1 112.054 2.88061   5
  -8  -1   1 101.371 2.67234   2
   7   1  -1 1.78649 0.33434   8
   7   1  -1 1.79334 0.40214   9
   7   1  -1 2.52197 0.42461   6
   7   1  -1 2.34257 0.47301   1
   7   1  -1 2.53582 0.47650   4
  -7  -1   1 2.15830 0.36468   2
  -7  -1   1 1.72460 0.36743   5
  -7  -1   1 2.25175 0.48053   3
  -7  -1   1 2.35923 0.49620   7
   6   1  -1 4.74130 0.50795   6
   6   1  -1 3.97435 0.52352   9
   6   1  -1 5.82033 0.62007   4
   6   1  -1 4.24994 0.45593   8
   6   1  -1 5.20906 0.58924   1
  -6  -1   1 4.90476 0.61994   7
  -6  -1   1 4.41524 0.59080   3
  -6  -1   1 5.43510 0.48580   5
  -6  -1   1 5.58989 0.44187   2
   5   1  -1 39.9838 1.19875   8
   5   1  -1 39.5187 1.33018   1
   5   1  -1 37.3037 1.31152   9
   5   1  -1 37.7085 1.20720   6
   5   1  -1 39.1675 1.31883   4
  -5  -1   1 38.3783 1.31904   9
  -5  -1   1 37.6247 1.35814   7
  -5  -1   1 38.1855 1.25652   5
  -5  -1   1 37.6551 1.38239   3
  -5  -1   1 38.4828 1.13477   2
   4   1  -1 92.5813 2.06612   8
   4   1  -1 86.6973 2.13489   9
   4   1  -1 89.9691 2.17575   1
   4   1  -1 90.4137 2.03556   6
   4   1  -1 90.3245 2.14900   4
  -4  -1   1 91.9351 2.13080   5
  -4  -1   1 93.0183 2.22552   7
  -4  -1   1 91.6708 2.26219   3
  -4  -1   1 90.1911 1.93996   2
  -4  -1   1 92.2819 2.05244   8
  -4  -1   1 92.6581 2.16437   9
   3   1  -1 9.19638 0.47606   4
   3   1  -1 9.32485 0.45869   8
   3   1  -1 9.53954 0.42308   6
   3   1  -1 8.47461 0.44912   9
   3   1  -1 8.68352 0.48074   1
  -3  -1   1 9.21083 0.37385   2
  -3  -1   1 8.61611 0.46087   5
  -3  -1   1 8.61788 0.44783   9
  -3  -1   1 10.2236 0.53186   3
  -3  -1   1 8.84330 0.48245   7
  -3  -1   1 8.32599 0.42745   8
   2   1  -1 10.0998 0.45876   1
   2   1  -1 10.6952 0.43110   4
   2   1  -1 10.1260 0.36156   6
   2   1  -1 10.3395 0.45255   8
   2   1  -1 9.57316 0.39663   9
  -2  -1   1 10.5415 0.44448   8
  -2  -1   1 10.3236 0.43664   7
  -2  -1   1 10.4780 0.39801   9
  -2  -1   1 10.2351 0.31626   2
  -2  -1   1 9.79014 0.44352   5
  -2  -1   1 10.0433 0.47307   3
   1   1  -1 0.47994 0.07137   9
   1   1  -1 0.61435 0.09811   4
   1   1  -1 0.54090 0.06808   6
   1   1  -1 0.60453 0.12220   8
   1   1  -1 0.37981 0.10151   1
  -1  -1   1 0.46611 0.11063   8
  -1  -1   1 0.58098 0.11193   3
  -1  -1   1 0.51589 0.09620   7
  -1  -1   1 0.72926 0.05134   2
  -1  -1   1 0.52588 0.07063   9
  -1  -1   1 0.39289 0.10030   5
   0   1  -1 2.42008 0.12090   9
   0   1  -1 2.35220 0.11284   4
   0   1  -1 2.30013 0.11665   9
   0   1  -1 2.18829 0.13839   1
   0  -1   1 2.61008 0.14584   3
   0  -1   1 2.23501 0.10938   4
   0  -1   1 2.41713 0.11981   9
   0  -1   1 2.62447 0.14525   1
   0  -1   1 2.34236 0.14728   5
   0  -1   1 2.27814 0.12010   2
   0  -1   1 2.59785 0.16228   8
   0  -1   1 2.35090 0.11805   9
   0  -1   1 2.41697 0.13046   7
   0  -1   1 2.55053 0.10858   6
  -1   1  -1 243.246 4.15263   7
  -1   1  -1 234.175 4.10381   3
  -1   1  -1 236.048 4.03937   5
  -1   1  -1 240.066 4.21148   9
   1  -1   1 242.729 4.06466   5
   1  -1   1 243.022 4.13738   6
   1  -1   1 238.892 4.06434   4
   1  -1   1 241.536 4.13535   3
   1  -1   1 242.812 4.19754   2
   1  -1   1 238.029 4.04881   1
   1  -1   1 243.368 4.16054   7
   1  -1   1 240.123 4.03290   8
  -2   1  -1 445.435 7.55832   7
  -2   1  -1 427.988 7.62918   9
  -2   1  -1 432.540 7.31453   5
  -2   1  -1 442.411 7.52855   3
   2  -1   1 446.921 7.58571   2
   2  -1   1 434.250 7.51285   6
   2  -1   1 433.040 7.41920   4
   2  -1   1 440.084 7.38040   1
   2  -1   1 446.875 7.38871   8
   2  -1   1 445.146 7.64322   9
  -3   1  -1 2.66776 0.23043   5
  -3   1  -1 2.01336 0.28395   2
  -3   1  -1 3.11847 0.36177   3
  -3   1  -1 3.20601 0.35347   7
  -3   1  -1 2.94640 0.35410   9
   3  -1   1 3.27888 0.16048   8
   3  -1   1 2.63757 0.33111   9
   3  -1   1 2.30654 0.28743   2
   3  -1   1 2.79372 0.27064   1
   3  -1   1 2.89384 0.28414   4
   3  -1   1 2.11163 0.27556   6
  -4   1  -1 5.96646 0.46155   7
  -4   1  -1 5.91176 0.47540   3
  -4   1  -1 6.08638 0.32667   5
  -4   1  -1 5.62954 0.41881   2
  -4   1  -1 3.80210 0.45573   9
   4  -1   1 5.41541 0.37743   4
   4  -1   1 5.80171 0.42749   2
   4  -1   1 5.84258 0.24036   8
   4  -1   1 6.08453 0.38901   1
   4  -1   1 5.21769 0.39042   6
   4  -1   1 5.53402 0.46528   9
  -5   1  -1 48.4023 1.21645   5
  -5   1  -1 49.0202 1.56040   7
  -5   1  -1 48.6069 1.51123   2
  -5   1  -1 46.1192 1.52447   3
   5  -1   1 46.4118 1.59456   9
   5  -1   1 46.5888 1.45923   6
   5  -1   1 48.8395 1.42961   4
   5  -1   1 48.5907 1.35958   1
   5  -1   1 46.5865 1.46353   2
   5  -1   1 46.4924 0.99627   8
  -6   1  -1 15.5923 0.91566   7
  -6   1  -1 15.1716 0.90519   3
  -6   1  -1 15.7160 0.85405   2
  -6   1  -1 15.3281 0.64936   5
   6  -1   1 15.0810 0.49779   8
   6  -1   1 16.3879 0.85527   6
   6  -1   1 16.3581 0.83287   4
   6  -1   1 14.8790 0.91356   9
   6  -1   1 15.7883 0.83636   2
   6  -1   1 16.0002 0.78430   1
  -7   1  -1 32.3079 1.07950   5
  -7   1  -1 32.1772 1.34361   2
  -7   1  -1 33.5788 1.47038   7
  -7   1  -1 32.8502 1.43929   3
   7  -1   1 33.0525 1.26176   1
   7  -1   1 31.6947 1.47058   9
   7  -1   1 31.9882 1.30900   4
   7  -1   1 32.5136 1.33817   6
   7  -1   1 33.0604 1.33835   2
  -8   1  -1 19.2397 1.16851   7
  -8   1  -1 19.8422 1.18834   3
  -8   1  -1 20.4072 1.10482   2
   8  -1   1 18.1923 1.16910   9
   8  -1   1 19.2029 1.05207   2
   8  -1   1 20.1562 1.10271   6
   8  -1   1 19.3643 1.05423   4
   8  -1   1 20.4000 1.05469   1
  -9   1  -1 10.8405 1.11915   7
  -9   1  -1 10.3011 0.83721   2
  -9   1  -1 9.88943 1.07457   3
   9  -1   1 9.91264 0.83257   1
   9  -1   1 9.61786 0.94895   6
   9  -1   1 9.60259 1.07181   9
   9  -1   1 8.75039 0.92243   4
   9  -1   1 11.2941 0.85551   2
 -10   1  -1 2.05953 0.54444   3
 -10   1  -1 1.15878 0.39831   2
 -10   1  -1 1.50087 0.55050   7
  10  -1   1 1.46030 0.46531   4
  10  -1   1 1.85595 0.55529   9
  10  -1   1 1.09274 0.48777   1
  10  -1   1 2.75354 0.56960   6
 -11   1  -1 -0.1105 0.32050   7
 -11   1  -1 0.16944 0.27281   3
 -11   1  -1 -0.3439 0.29029   2
  11  -1   1 -0.4305 0.26144   6
  11  -1   1 -0.2119 0.34338   1
  11  -1   1 0.20727 0.34424   4
 -12   1  -1 5.59772 1.03481   7
 -12   1  -1 8.14265 1.14634   3
  12  -1   1 8.66735 1.09355   4
  12  -1   1 6.56381 0.94395   6
 -13   1  -1 0.98161 0.59041   7
 -13   1  -1 0.87344 0.48102   3
  13  -1   1 0.00672 0.38838   4
  13   0  -1 6.17139 0.99576   4
  13   0  -1 4.66867 0.95711   1
 -13   0   1 4.91893 0.95743   7
 -13   0   1 5.13197 0.97031   3
  12   0  -1 9.62599 1.16162   4
  12   0  -1 7.35692 1.05631   1
 -12   0   1 10.3320 1.34167   7
 -12   0   1 10.7964 1.30546   3
  11   0  -1 12.3545 1.21090   4
  11   0  -1 11.7978 1.19624   1
 -11   0   1 11.6496 1.29583   3
 -11   0   1 11.7921 1.35586   7
  10   0  -1 1.63581 0.52698   1
  10   0  -1 1.57468 0.41894   6
  10   0  -1 1.16074 0.40212   4
  10   0  -1 0.81074 0.42959   9
 -10   0   1 1.35127 0.44267   3
 -10   0   1 1.21694 0.49242   7
   9   0  -1 1.62473 0.43052   9
   9   0  -1 0.88239 0.37952   4
   9   0  -1 1.20678 0.45206   1
   9   0  -1 0.84438 0.30512   6
  -9   0   1 0.51207 0.26631   2
  -9   0   1 1.41838 0.45268   3
  -9   0   1 0.81036 0.40591   7
   8   0  -1 194.284 4.49637   9
   8   0  -1 196.261 4.26400   6
   8   0  -1 187.324 4.39243   1
   8   0  -1 194.133 4.42827   4
  -8   0   1 198.093 4.15843   5
  -8   0   1 196.023 4.27703   2
  -8   0   1 188.095 4.67111   7
  -8   0   1 193.921 4.64642   3
   7   0  -1 19.8343 1.03280   9
   7   0  -1 19.8581 1.01297   4
   7   0  -1 17.4153 0.88524   6
   7   0  -1 20.0172 0.82104   8
   7   0  -1 20.6231 1.04600   1
  -7   0   1 19.5536 0.91997   2
  -7   0   1 20.9743 1.14830   7
  -7   0   1 19.0067 0.87060   5
  -7   0   1 19.1345 1.05505   3
   6   0  -1 52.8195 1.62320   4
   6   0  -1 51.4057 1.62742   1
   6   0  -1 50.6796 1.38689   8
   6   0  -1 52.0302 1.65141   9
   6   0  -1 50.0199 1.49435   6
  -6   0   1 49.2483 1.72136   7
  -6   0   1 53.1201 1.47772   5
  -6   0   1 50.5172 1.69189   3
  -6   0   1 51.2123 1.50724   2
   5   0  -1 24.5395 0.97065   1
   5   0  -1 23.6934 0.95725   9
   5   0  -1 23.4593 0.85647   6
   5   0  -1 24.9828 0.94872   4
   5   0  -1 24.9815 0.84027   8
  -5   0   1 24.2422 0.87659   2
  -5   0   1 24.7904 1.01981   3
  -5   0   1 25.5343 0.87214   5
  -5   0   1 22.5807 1.00366   7
   4   0  -1 66.6670 1.68019   9
   4   0  -1 70.3575 1.59098   8
   4   0  -1 68.5489 1.67699   4
   4   0  -1 69.0963 1.58565   6
   4   0  -1 69.1187 1.72122   1
  -4   0   1 69.6314 1.72244   9
  -4   0   1 70.2994 1.61782   2
  -4   0   1 69.4505 1.58934   5
  -4   0   1 69.9897 1.81316   7
  -4   0   1 66.9594 1.74384   3
   3   0  -1 0.74205 0.15203   8
   3   0  -1 0.72414 0.16705   4
   3   0  -1 0.78353 0.15175   9
   3   0  -1 0.78389 0.18089   1
   3   0  -1 0.90832 0.14321   6
  -3   0   1 0.84146 0.18647   3
  -3   0   1 0.87002 0.15892   9
  -3   0   1 0.75496 0.19570   7
  -3   0   1 0.95238 0.16510   2
  -3   0   1 0.87533 0.15408   5
   2   0  -1 123.734 2.27567   9
   2   0  -1 125.365 2.22248   6
   2   0  -1 122.457 2.34717   8
   2   0  -1 125.385 2.31725   4
   2   0  -1 124.781 2.38999   1
  -2   0   1 126.314 2.32133   5
  -2   0   1 126.484 2.38870   3
  -2   0   1 125.558 2.31063   2
  -2   0   1 125.531 2.42933   7
  -2   0   1 126.990 2.29821   9
   1   0  -1 390.921 6.50221   1
   1   0  -1 393.951 6.60859   6
   1   0  -1 388.336 6.52150   8
   1   0  -1 383.972 6.40225   4
   1   0  -1 387.379 6.59951   9
  -1   0   1 386.218 6.50720   5
  -1   0   1 395.019 6.54573   7
  -1   0   1 386.103 6.68533   9
  -1   0   1 390.549 6.50854   3
  -1   0   1 381.224 6.69633   9
  -1   0   1 390.621 6.48417   2
  -1   0   1 397.130 6.49309   6
   0   0  -1 96.7049 1.74156   3
   0   0  -1 94.8698 1.63882   4
   0   0  -1 96.1736 1.75344   5
   0   0  -1 94.4911 1.74954   9
   0   0  -1 96.6611 1.69918   8
   0   0   1 97.1913 1.61675   4
   0   0   1 97.0976 1.76419   3
   0   0   1 97.1575 1.71659   6
   0   0   1 99.1335 1.78072   2
   0   0   1 95.8351 1.75592   9
   0   0   1 98.1486 1.75442   7
  -1   0  -1 190.084 3.15989   8
  -1   0  -1 190.434 3.42241   3
  -1   0  -1 189.062 3.38082   5
  -1   0  -1 190.894 3.37117   7
   1   0   1 189.133 3.18185   1
   1   0   1 192.623 3.48437   9
   1   0   1 190.279 3.37824   7
   1   0   1 187.989 3.41534   2
   1   0   1 190.005 3.30168   4
  -2   0  -1 312.891 5.57165   5
  -2   0  -1 321.037 5.77095   9
  -2   0  -1 323.247 5.26613   8
  -2   0  -1 323.365 5.63583   7
  -2   0  -1 312.545 5.69698   3
   2   0   1 315.809 5.64181   2
   2   0   1 318.473 5.77525   9
   2   0   1 321.689 5.42190   1
   2   0   1 321.957 5.56095   4
   2   0   1 312.863 5.63057   6
  -3   0  -1 1.37479 0.11053   8
  -3   0  -1 1.57790 0.24194   5
  -3   0  -1 1.74853 0.31261   3
  -3   0  -1 1.21293 0.25080   9
  -3   0  -1 2.00993 0.28786   7
   3   0   1 1.52855 0.11853   8
   3   0   1 1.27977 0.21065   4
   3   0   1 1.43292 0.23191   2
   3   0   1 1.63005 0.21205   1
   3   0   1 1.76983 0.25655   6
   3   0   1 1.67259 0.27897   9
  -4   0  -1 811.880 14.0491   9
  -4   0  -1 802.061 13.9482   3
  -4   0  -1 785.420 13.5903   5
  -4   0  -1 786.978 13.7800   2
  -4   0  -1 810.250 13.8693   7
   4   0   1 808.544 13.5704   1
   4   0   1 803.648 14.0451   9
   4   0   1 793.504 13.8118   6
   4   0   1 817.072 13.2231   8
   4   0   1 799.167 13.7761   2
   4   0   1 803.370 13.7418   4
  -5   0  -1 0.22882 0.19117   7
  -5   0  -1 0.14961 0.16065   5
  -5   0  -1 0.47856 0.27288   3
  -5   0  -1 0.46126 0.18648   2
   5   0   1 0.09474 0.16416   4
   5   0   1 0.24361 0.16552   2
   5   0   1 0.39599 0.21421   9
   5   0   1 0.20331 0.16835   1
   5   0   1 0.33802 0.10671   8
   5   0   1 0.08479 0.14913   6
  -6   0  -1 43.8872 1.38007   5
  -6   0  -1 45.8557 1.64392   7
  -6   0  -1 46.4037 1.55303   2
  -6   0  -1 44.9540 1.69058   3
   6   0   1 42.4181 1.39748   1
   6   0   1 44.6096 1.50277   2
   6   0   1 42.3522 1.50259   4
   6   0   1 45.8827 1.05165   8
   6   0   1 43.5467 1.54480   6
   6   0   1 42.5440 1.68231   9
  -7   0  -1 1.55462 0.35324   2
  -7   0  -1 2.07531 0.50265   3
  -7   0  -1 1.46985 0.31377   5
  -7   0  -1 1.48128 0.41010   7
   7   0   1 1.61019 0.35260   2
   7   0   1 2.11740 0.47670   9
   7   0   1 1.80762 0.39790   6
   7   0   1 1.35035 0.37277   4
   7   0   1 1.42659 0.36330   1
  -8   0  -1 1.58188 0.44908   3
  -8   0  -1 0.76903 0.27490   5
  -8   0  -1 1.98210 0.48729   7
  -8   0  -1 1.85198 0.44820   2
   8   0   1 0.32366 0.27991   4
   8   0   1 0.59139 0.29887   6
   8   0   1 1.15190 0.39004   9
   8   0   1 0.72514 0.29618   2
   8   0   1 1.14249 0.36095   1
  -9   0  -1 36.6189 1.58081   2
  -9   0  -1 36.6432 1.76755   7
  -9   0  -1 35.9252 1.77359   3
   9   0   1 33.2218 1.75217   9
   9   0   1 34.1376 1.60492   4
   9   0   1 34.8141 1.52095   2
   9   0   1 35.6633 1.63867   6
   9   0   1 34.6340 1.51477   1
 -10   0  -1 7.99613 1.08194   3
 -10   0  -1 9.50011 1.14066   7
  10   0   1 9.30133 0.98626   1
  10   0   1 9.69387 1.06319   4
  10   0   1 10.0390 1.07827   6
  10   0   1 7.64471 1.04062   9
 -11   0  -1 11.7220 1.39099   7
 -11   0  -1 10.5711 1.26772   3
  11   0   1 9.31885 1.12649   4
  11   0   1 9.41681 1.08732   6
 -12   0  -1 0.68748 0.41946   3
 -12   0  -1 0.09199 0.47930   7
  12   0   1 -0.2240 0.26057   4
  13  -1  -1 0.39734 0.45155   4
  13  -1  -1 0.47529 0.53898   1
 -13   1   1 0.27624 0.39367   3
 -13   1   1 0.20571 0.36133   7
  12  -1  -1 1.35235 0.48179   4
  12  -1  -1 0.14106 0.49096   1
 -12   1   1 1.89804 0.69535   7
 -12   1   1 1.21713 0.47717   3
  11  -1  -1 36.4341 1.62296   6
  11  -1  -1 37.5451 1.75536   4
  11  -1  -1 34.3712 1.76129   1
 -11   1   1 38.4945 1.90795   3
 -11   1   1 33.8905 1.92082   7
  10  -1  -1 62.9972 2.21987   4
  10  -1  -1 60.3525 2.25174   9
  10  -1  -1 58.2364 2.20857   1
  10  -1  -1 60.4188 2.06141   6
 -10   1   1 60.7416 2.27806   9
 -10   1   1 63.5931 2.20765   2
 -10   1   1 60.5216 2.33838   3
 -10   1   1 61.9778 2.48083   7
   9  -1  -1 102.530 2.70179   6
   9  -1  -1 101.824 2.91591   9
   9  -1  -1 95.6354 2.76182   4
   9  -1  -1 96.4010 2.84070   1
  -9   1   1 96.9698 2.77657   2
  -9   1   1 100.825 2.99076   3
  -9   1   1 93.9409 3.08035   7
   8  -1  -1 0.18421 0.21362   6
   8  -1  -1 0.31947 0.25374   8
   8  -1  -1 0.53460 0.25592   9
   8  -1  -1 -0.0258 0.28366   1
   8  -1  -1 0.91818 0.34510   4
  -8   1   1 0.30751 0.23804   2
  -8   1   1 0.56489 0.34074   7
  -8   1   1 -0.0840 0.18871   3
   7  -1  -1 164.698 3.52966   6
   7  -1  -1 161.886 3.71837   9
   7  -1  -1 162.053 3.62223   4
   7  -1  -1 161.110 3.69224   1
   7  -1  -1 162.381 3.30572   8
  -7   1   1 161.348 3.28523   5
  -7   1   1 160.305 3.63663   2
  -7   1   1 163.152 3.94562   7
  -7   1   1 163.893 3.78391   3
   6  -1  -1 3.00098 0.36534   8
   6  -1  -1 2.22264 0.34582   4
   6  -1  -1 3.01418 0.44824   1
   6  -1  -1 2.86915 0.40562   9
   6  -1  -1 2.96835 0.37348   6
  -6   1   1 2.44422 0.37684   2
  -6   1   1 2.76690 0.47075   7
  -6   1   1 3.67791 0.47284   3
  -6   1   1 2.67121 0.30249   5
   5  -1  -1 0.16714 0.18517   1
   5  -1  -1 0.14492 0.11413   6
   5  -1  -1 -0.0325 0.11210   4
   5  -1  -1 0.27285 0.16353   8
   5  -1  -1 0.23456 0.12749   9
  -5   1   1 -0.0170 0.08700   9
  -5   1   1 0.05881 0.12023   2
  -5   1   1 0.15531 0.14594   3
  -5   1   1 0.50855 0.21643   7
  -5   1   1 0.15607 0.08715   5
   4  -1  -1 109.692 2.39433   1
   4  -1  -1 111.399 2.37251   9
   4  -1  -1 111.695 2.31106   4
   4  -1  -1 107.221 2.24129   6
   4  -1  -1 108.919 2.24289   8
  -4   1   1 113.234 2.52880   7
  -4   1   1 109.768 2.36646   3
  -4   1   1 109.851 2.38252   9
  -4   1   1 116.213 2.43867   9
  -4   1   1 112.239 2.39789   2
  -4   1   1 111.512 2.13585   5
   3  -1  -1 25.4715 0.79857   1
   3  -1  -1 25.5157 0.71870   4
   3  -1  -1 25.8881 0.69624   6
   3  -1  -1 25.8273 0.74069   8
   3  -1  -1 24.1566 0.74221   9
  -3   1   1 24.6136 0.83215   7
  -3   1   1 25.2436 0.79158   2
  -3   1   1 25.9906 0.64570   5
  -3   1   1 24.9250 0.76377   9
  -3   1   1 25.8046 0.74514   3
  -3   1   1 25.6459 0.76442   9
   2  -1  -1 462.062 7.91545   8
   2  -1  -1 460.384 7.80281   4
   2  -1  -1 463.336 7.92716   1
   2  -1  -1 470.026 7.82415   6
   2  -1  -1 468.562 7.78646   5
   2  -1  -1 469.039 7.90430   9
  -2   1   1 461.049 7.89706   9
  -2   1   1 474.702 7.98601   2
  -2   1   1 475.722 7.90182   9
  -2   1   1 471.771 7.82926   6
  -2   1   1 474.949 7.99034   7
  -2   1   1 473.712 7.82531   3
   1  -1  -1 518.993 8.63096   4
   1  -1  -1 498.672 8.58742   8
   1  -1  -1 511.780 8.50875   1
   1  -1  -1 494.280 8.54374   5
   1  -1  -1 517.787 8.56964   9
  -1   1   1 523.083 8.60753   2
  -1   1   1 516.749 8.56713   9
  -1   1   1 522.545 8.53242   7
  -1   1   1 522.906 8.50778   6
  -1   1   1 499.536 8.68812   3
   0  -1  -1 1349.11 23.5574   9
   0  -1  -1 1333.80 23.5395   8
   0  -1  -1 1365.81 23.1628   1
   0  -1  -1 1343.95 23.7819   5
   0  -1  -1 1345.39 23.4641   3
   0   1   1 1455.41 24.1938   9
   0   1   1 1358.51 23.4088   7
   0   1   1 1398.67 22.9536   2
   0   1   1 1426.54 23.5462   6
   0   1   1 1434.74 23.3678   4
  -1  -1  -1 79.5117 1.70485   3
  -1  -1  -1 73.5059 1.49043   8
  -1  -1  -1 76.2795 1.54797   7
  -1  -1  -1 77.5554 1.71829   9
  -1  -1  -1 73.9188 1.70391   5
   1   1   1 76.5452 1.57371   4
   1   1   1 76.7809 1.64504   6
   1   1   1 76.2034 1.73902   9
   1   1   1 76.6576 1.48493   1
   1   1   1 74.8233 1.54694   7
   1   1   1 78.3234 1.62801   2
  -2  -1  -1 20.9572 0.80849   9
  -2  -1  -1 20.4068 0.69505   7
  -2  -1  -1 19.3694 0.76021   5
  -2  -1  -1 20.1634 0.58675   8
  -2  -1  -1 21.0645 0.81584   3
   2   1   1 20.2225 0.81850   9
   2   1   1 20.1172 0.62158   1
   2   1   1 19.3065 0.72297   6
   2   1   1 19.6960 0.68582   4
  -3  -1  -1 127.025 2.73742   7
  -3  -1  -1 130.838 2.49224   8
  -3  -1  -1 131.365 2.79561   5
  -3  -1  -1 129.441 2.89729   3
   3   1   1 133.809 3.00687   9
   3   1   1 128.956 2.72909   2
   3   1   1 129.201 2.59931   1
   3   1   1 124.330 2.72961   4
   3   1   1 126.852 2.79564   6
  -4  -1  -1 812.915 13.9729   7
  -4  -1  -1 782.071 13.8882   5
  -4  -1  -1 793.419 14.1577   3
   4   1   1 799.418 14.0073   6
   4   1   1 826.053 13.7608   1
   4   1   1 809.184 14.2770   9
   4   1   1 813.689 13.9572   4
   4   1   1 793.690 13.8706   2
   4   1   1 827.602 13.5443   8
  -5  -1  -1 45.3195 1.15723   8
  -5  -1  -1 43.4139 1.43924   5
  -5  -1  -1 46.7954 1.66467   3
  -5  -1  -1 43.8605 1.51489   7
  -5  -1  -1 43.6518 1.44270   2
   5   1   1 46.2705 1.45687   2
   5   1   1 44.1164 1.36517   1
   5   1   1 44.7908 1.68239   9
   5   1   1 46.1366 1.17943   8
   5   1   1 43.3351 1.51847   6
   5   1   1 44.8039 1.51163   4
  -6  -1  -1 12.4265 0.75465   5
  -6  -1  -1 10.7498 0.78917   7
  -6  -1  -1 11.8120 0.73524   2
  -6  -1  -1 11.4071 0.89034   3
   6   1   1 12.6526 0.55613   8
   6   1   1 12.9643 0.73843   1
   6   1   1 11.5445 0.79097   6
   6   1   1 11.1838 0.77968   4
   6   1   1 12.2824 0.90364   9
   6   1   1 14.0606 0.78772   2
  -7  -1  -1 9.05279 0.70669   2
  -7  -1  -1 7.40697 0.89401   3
  -7  -1  -1 9.03258 0.91631   7
  -7  -1  -1 9.22456 0.68879   5
   7   1   1 9.28679 0.74592   4
   7   1   1 9.90845 0.70191   2
   7   1   1 8.51208 0.66985   1
   7   1   1 8.18555 0.93776   9
  -8  -1  -1 6.00585 0.71959   2
  -8  -1  -1 5.79939 0.85710   3
  -8  -1  -1 5.87948 0.80459   7
  -8  -1  -1 4.46151 0.59442   5
   8   1   1 5.37133 0.73754   6
   8   1   1 5.68648 0.70838   1
   8   1   1 4.22603 0.73752   9
   8   1   1 5.58968 0.73221   4
   8   1   1 5.06009 0.64956   2
  -9  -1  -1 67.8523 2.55894   7
  -9  -1  -1 62.4099 2.55015   3
   9   1   1 69.9406 2.44323   6
   9   1   1 69.6353 2.27905   1
   9   1   1 67.9717 2.65699   9
   9   1   1 61.6297 2.34133   4
 -10  -1  -1 31.0283 1.81093   3
 -10  -1  -1 31.9885 1.81937   7
  10   1   1 33.5120 1.73011   4
  10   1   1 33.8988 1.70808   6
  10   1   1 29.0583 2.09389   9
 -11  -1  -1 7.62237 1.13883   7
 -11  -1  -1 8.22514 1.15070   3
  11   1   1 7.23799 0.98283   6
  11   1   1 6.49194 0.98294   4
 -12  -1  -1 1.80667 0.62818   7
 -12  -1  -1 1.57233 0.59203   3
  12   1   1 2.23589 0.69085   4
  13  -2  -1 0.24830 0.51680   1
  13  -2  -1 0.11627 0.40293   4
 -13   2   1 0.35524 0.50293   7
 -13   2   1 1.52555 0.54662   3
  12  -2  -1 24.7101 1.47039   4
  12  -2  -1 29.3019 1.66689   1
 -12   2   1 28.8914 1.66560   3
 -12   2   1 25.4773 1.71692   2
 -12   2   1 28.4806 1.84139   7
  11  -2  -1 24.7115 1.58282   9
  11  -2  -1 23.6568 1.46299   1
  11  -2  -1 25.2952 1.39777   4
  11  -2  -1 25.6557 1.33331   6
 -11   2   1 27.1448 1.48641   2
 -11   2   1 30.5618 1.77757   7
 -11   2   1 27.6819 1.53360   3
  10  -2  -1 2.09654 0.47266   6
  10  -2  -1 1.81506 0.46930   9
  10  -2  -1 0.98980 0.35852   4
  10  -2  -1 1.40404 0.49527   1
 -10   2   1 1.31714 0.42228   9
 -10   2   1 1.76209 0.55906   7
 -10   2   1 1.48844 0.44484   3
 -10   2   1 1.95477 0.49892   2
   9  -2  -1 57.5575 1.87519   6
   9  -2  -1 60.5615 1.99499   4
   9  -2  -1 58.9561 2.06353   9
   9  -2  -1 56.4499 2.05679   1
  -9   2   1 55.3005 2.21798   7
  -9   2   1 61.1172 2.09350   3
  -9   2   1 56.9273 2.03328   2
  -9   2   1 57.7504 2.07511   9
   8  -2  -1 93.1908 2.44439   6
   8  -2  -1 93.7602 2.65149   1
   8  -2  -1 95.7322 2.54346   4
   8  -2  -1 95.5795 2.65495   9
   8  -2  -1 94.2347 2.30343   8
  -8   2   1 96.5054 2.64250   3
  -8   2   1 96.3752 2.69192   9
  -8   2   1 92.7130 2.63172   2
  -8   2   1 94.0930 2.85551   7
   7  -2  -1 40.0611 1.27795   8
   7  -2  -1 43.7414 1.51513   9
   7  -2  -1 42.1712 1.49780   1
   7  -2  -1 40.2291 1.33661   6
   7  -2  -1 39.7281 1.36979   4
  -7   2   1 40.0919 1.48381   9
  -7   2   1 43.4951 1.52572   2
  -7   2   1 41.8651 1.45808   3
  -7   2   1 39.7306 1.03259   5
  -7   2   1 40.2919 1.60206   7
   6  -2  -1 108.751 2.61467   9
   6  -2  -1 103.460 2.41461   6
   6  -2  -1 107.231 2.38109   8
   6  -2  -1 107.827 2.61327   1
   6  -2  -1 108.410 2.06893   5
   6  -2  -1 103.916 2.45566   4
  -6   2   1 108.406 2.63652   2
  -6   2   1 103.318 2.73217   7
  -6   2   1 106.593 2.08215   5
  -6   2   1 107.494 2.62445   9
  -6   2   1 108.100 2.52499   3
   5  -2  -1 0.96469 0.13297   5
   5  -2  -1 0.88010 0.23848   8
   5  -2  -1 0.93173 0.23002   9
   5  -2  -1 1.09517 0.20842   6
   5  -2  -1 0.40587 0.22350   1
   5  -2  -1 0.69700 0.17637   4
  -5   2   1 0.74170 0.20632   9
  -5   2   1 0.58993 0.20856   7
  -5   2   1 0.78966 0.13207   5
  -5   2   1 0.76745 0.20750   2
  -5   2   1 0.89138 0.23548   9
  -5   2   1 0.48439 0.15582   3
   4  -2  -1 21.0830 0.79061   9
   4  -2  -1 21.5506 0.72062   4
   4  -2  -1 22.4928 0.55510   5
   4  -2  -1 21.6865 0.72564   6
   4  -2  -1 21.4129 0.77884   8
   4  -2  -1 20.7433 0.80804   1
  -4   2   1 21.7493 0.83614   2
  -4   2   1 20.7010 0.79406   9
  -4   2   1 22.7772 0.74334   6
  -4   2   1 21.8470 0.86209   7
  -4   2   1 19.5470 0.77961   9
  -4   2   1 23.4132 0.71715   3
   3  -2  -1 590.687 10.1652   9
   3  -2  -1 582.938 9.98013   4
   3  -2  -1 593.727 10.1536   8
   3  -2  -1 586.509 10.1532   1
   3  -2  -1 590.795 10.0376   6
   3  -2  -1 596.179 9.86715   5
  -3   2   1 590.974 9.88160   3
  -3   2   1 602.047 10.1901   7
  -3   2   1 599.532 10.0496   6
  -3   2   1 595.366 10.1671   9
  -3   2   1 598.736 10.1748   9
  -3   2   1 601.926 10.2417   2
   2  -2  -1 2250.22 38.6835   9
   2  -2  -1 2180.52 37.1391   4
   2  -2  -1 2191.71 38.2687   5
   2  -2  -1 2187.89 38.2174   1
   2  -2  -1 2128.31 38.3564   8
  -2   2   1 2317.93 38.3561   7
  -2   2   1 2294.74 38.4929   9
  -2   2   1 2263.38 38.5503   2
  -2   2   1 2316.89 38.2366   6
  -2   2   1 2275.43 37.2114   3
   1  -2  -1 546.557 9.38252   4
   1  -2  -1 573.710 9.62006   9
   1  -2  -1 560.592 9.33536   3
   1  -2  -1 563.991 9.44460   1
   1  -2  -1 564.767 9.61183   8
  -1   2   1 574.954 9.51360   6
  -1   2   1 567.507 9.36456   7
  -1   2   1 555.912 9.39351   4
  -1   2   1 571.292 9.62118   9
  -1   2   1 564.158 9.56140   2
   0  -2  -1 38.8632 0.89169   1
   0  -2  -1 33.9061 1.08829   5
   0  -2  -1 36.5493 0.95808   3
   0  -2  -1 35.1499 0.97638   8
   0   2   1 36.7000 0.96116   6
   0   2   1 36.7333 0.90152   4
   0   2   1 37.3663 0.81667   7
   0   2   1 38.1856 0.96163   2
   0   2   1 37.7651 1.05220   9
  -1  -2  -1 89.5243 2.11054   5
  -1  -2  -1 90.2816 1.80382   7
  -1  -2  -1 92.0213 2.03061   3
  -1  -2  -1 87.9342 1.83468   1
  -1  -2  -1 87.5909 1.88853   8
  -1  -2  -1 92.9642 2.07863   9
   1   2   1 89.7135 1.80595   7
   1   2   1 89.0031 1.85490   1
   1   2   1 91.1233 1.92263   4
   1   2   1 89.6912 1.92680   2
   1   2   1 89.2851 1.98477   6
   1   2   1 91.3982 2.12128   9
  -2  -2  -1 636.024 11.2455   3
  -2  -2  -1 638.932 10.9655   8
  -2  -2  -1 644.894 10.9787   7
  -2  -2  -1 648.097 11.2866   5
   2   2   1 641.446 11.3901   9
   2   2   1 650.766 11.1260   4
   2   2   1 645.974 11.1939   6
   2   2   1 656.721 11.0036   1
   2   2   1 642.159 11.0470   2
  -3  -2  -1 48.3449 1.54024   3
  -3  -2  -1 48.0732 1.35355   7
  -3  -2  -1 44.1679 1.24128   8
  -3  -2  -1 45.3224 1.46661   5
   3   2   1 46.4287 1.44619   6
   3   2   1 46.6465 1.33790   2
   3   2   1 46.4170 1.58397   9
   3   2   1 46.6275 1.40342   4
   3   2   1 46.6230 1.30845   1
  -4  -2  -1 5.37688 0.46484   7
  -4  -2  -1 5.85301 0.40930   8
  -4  -2  -1 6.39405 0.69563   3
  -4  -2  -1 4.39116 0.54836   5
   4   2   1 5.84576 0.58559   4
   4   2   1 4.74636 0.41940   2
   4   2   1 5.19450 0.43016   1
   4   2   1 5.40364 0.58438   6
   4   2   1 4.62504 0.61716   9
  -5  -2  -1 1.56159 0.27450   8
  -5  -2  -1 1.50587 0.42404   3
  -5  -2  -1 2.03756 0.38863   7
  -5  -2  -1 1.72948 0.39671   5
   5   2   1 3.03640 0.37646   8
   5   2   1 1.62764 0.36979   4
   5   2   1 1.67706 0.41500   9
   5   2   1 1.80137 0.33287   2
   5   2   1 2.46133 0.44153   6
   5   2   1 2.15650 0.37080   1
  -6  -2  -1 6.90872 0.57576   2
  -6  -2  -1 6.49804 0.72880   5
  -6  -2  -1 4.90361 0.72079   3
  -6  -2  -1 6.45407 0.71601   7
  -6  -2  -1 5.31330 0.47707   8
   6   2   1 4.98050 0.63454   4
   6   2   1 5.44525 0.59409   2
   6   2   1 5.89309 0.72066   6
   6   2   1 6.58434 0.57502   1
   6   2   1 6.14943 0.79064   9
  -7  -2  -1 0.34476 0.21325   5
  -7  -2  -1 -0.1673 0.19748   7
  -7  -2  -1 0.03078 0.18171   2
  -7  -2  -1 0.06278 0.31213   3
   7   2   1 0.12477 0.23464   1
   7   2   1 -0.3346 0.22068   4
   7   2   1 -0.1989 0.19945   9
   7   2   1 0.19532 0.22722   6
   7   2   1 0.13846 0.17464   2
  -8  -2  -1 -0.2313 0.19077   3
  -8  -2  -1 0.30609 0.26072   5
  -8  -2  -1 0.29019 0.30053   7
   8   2   1 -0.1917 0.28482   1
   8   2   1 0.13178 0.30405   9
   8   2   1 0.15854 0.25448   6
   8   2   1 -0.0151 0.26841   4
  -9  -2  -1 7.45534 1.00064   7
  -9  -2  -1 6.70813 1.00098   3
   9   2   1 5.78751 0.85365   4
   9   2   1 8.87176 0.98574   6
   9   2   1 7.68446 1.08279   9
   9   2   1 6.64984 0.83096   1
 -10  -2  -1 4.12894 0.86076   3
 -10  -2  -1 5.00271 0.89796   7
  10   2   1 4.26610 0.81995   4
  10   2   1 2.96609 0.66125   6
 -11  -2  -1 -0.0545 0.36295   7
 -11  -2  -1 0.59146 0.43136   3
  11   2   1 0.03456 0.31318   4
  14  -3  -1 0.13934 0.35859   4
  14  -3  -1 -0.4265 0.44227   1
 -14   3   1 -0.6395 0.42964   7
  13  -3  -1 17.8633 1.42544   1
  13  -3  -1 15.1476 1.19594   4
 -13   3   1 14.6055 1.64501   7
 -13   3   1 17.4509 1.82539   2
  12  -3  -1 0.55378 0.37495   4
  12  -3  -1 0.42091 0.47736   1
  12  -3  -1 0.07691 0.29556   6
 -12   3   1 0.85978 0.40201   3
 -12   3   1 -0.0263 0.36174   7
 -12   3   1 0.02777 0.30037   2
  11  -3  -1 101.638 2.91404   6
  11  -3  -1 103.747 3.04635   4
  11  -3  -1 101.401 3.17965   9
  11  -3  -1 100.700 3.16410   1
 -11   3   1 107.202 3.29160   2
 -11   3   1 99.1797 3.44852   7
 -11   3   1 98.6038 3.18838   9
 -11   3   1 99.2938 3.09391   3
  10  -3  -1 97.2814 2.97631   9
  10  -3  -1 103.808 2.80934   6
  10  -3  -1 99.4947 2.85283   4
  10  -3  -1 100.269 3.00727   1
 -10   3   1 93.8437 3.18168   7
 -10   3   1 101.862 3.06825   9
 -10   3   1 99.3523 3.05142   2
 -10   3   1 99.4993 2.91918   3
   9  -3  -1 15.1924 0.89482   6
   9  -3  -1 15.3349 1.04099   1
   9  -3  -1 15.4729 0.99497   9
   9  -3  -1 14.6284 0.89025   4
  -9   3   1 13.2909 0.96518   2
  -9   3   1 14.5540 0.98788   9
  -9   3   1 13.7199 1.06213   7
  -9   3   1 13.9653 0.90276   3
   8  -3  -1 46.2089 1.58429   4
   8  -3  -1 47.0540 1.71859   9
   8  -3  -1 48.1007 1.74833   1
   8  -3  -1 48.9425 1.58451   6
   8  -3  -1 48.3605 1.54522   8
  -8   3   1 47.4196 1.75938   2
  -8   3   1 47.7073 1.75045   9
  -8   3   1 44.6873 1.57485   3
  -8   3   1 46.0934 1.86253   7
   7  -3  -1 1.33617 0.32770   9
   7  -3  -1 1.33161 0.27658   6
   7  -3  -1 1.50992 0.37563   8
   7  -3  -1 1.09910 0.28893   4
   7  -3  -1 0.85235 0.34360   1
  -7   3   1 1.25214 0.27965   3
  -7   3   1 0.85435 0.26488   9
  -7   3   1 1.04592 0.29269   2
  -7   3   1 1.55316 0.37804   7
   6  -3  -1 102.426 2.53945   9
   6  -3  -1 100.939 2.38877   8
   6  -3  -1 101.366 2.36928   6
   6  -3  -1 100.992 2.36112   4
   6  -3  -1 98.3246 2.51642   1
   6  -3  -1 100.452 1.81359   5
  -6   3   1 102.254 2.65371   7
  -6   3   1 99.7134 2.58283   2
  -6   3   1 99.8109 2.37118   6
  -6   3   1 102.887 2.30164   3
  -6   3   1 102.294 2.56282   9
   5  -3  -1 13.4227 0.70270   8
   5  -3  -1 13.3446 0.69580   9
   5  -3  -1 13.1857 0.61552   4
   5  -3  -1 13.5620 0.72650   1
   5  -3  -1 12.9154 0.42371   5
   5  -3  -1 12.7217 0.61622   6
  -5   3   1 13.9717 0.71475   9
  -5   3   1 14.1925 0.74993   7
  -5   3   1 12.4780 0.70933   2
  -5   3   1 13.6057 0.63812   6
  -5   3   1 11.6786 0.51582   3
  -5   3   1 11.2155 0.78198   9
   4  -3  -1 140.334 2.80221   4
   4  -3  -1 136.772 2.84718   6
   4  -3  -1 140.570 2.97784   1
   4  -3  -1 145.632 3.04524   9
   4  -3  -1 141.048 2.63531   5
   4  -3  -1 134.910 2.94952   8
  -4   3   1 143.388 3.07220   2
  -4   3   1 141.464 2.59472   3
  -4   3   1 143.632 2.98750   7
  -4   3   1 139.676 2.86554   6
  -4   3   1 137.958 3.00033   9
   3  -3  -1 623.610 10.7505   1
   3  -3  -1 615.768 10.8283   9
   3  -3  -1 631.549 10.5933   4
   3  -3  -1 623.523 10.5972   5
   3  -3  -1 613.068 10.8202   8
  -3   3   1 625.881 10.8538   9
  -3   3   1 625.134 10.2670   3
  -3   3   1 630.396 10.8767   2
  -3   3   1 647.292 10.7097   7
  -3   3   1 624.985 10.6876   6
   2  -3  -1 0.04743 0.11350   1
   2  -3  -1 -0.0513 0.08136   9
   2  -3  -1 0.07630 0.07469   4
   2  -3  -1 -0.0730 0.17640   5
   2  -3  -1 0.13291 0.06969   3
   2  -3  -1 0.25201 0.22606   8
  -2   3   1 0.24128 0.13559   9
  -2   3   1 0.16922 0.11835   6
  -2   3   1 0.16257 0.08542   7
  -2   3   1 -0.0114 0.06679   2
   1  -3  -1 28.5086 0.79720   4
   1  -3  -1 29.4558 0.76095   3
   1  -3  -1 28.5997 0.82516   1
   1  -3  -1 27.4197 0.97649   5
   1  -3  -1 29.9594 0.97339   8
  -1   3   1 27.6395 0.86321   6
  -1   3   1 29.6103 0.68783   7
  -1   3   1 29.0841 0.97032   9
  -1   3   1 27.4590 0.79820   4
  -1   3   1 27.0480 0.86700   2
   0  -3  -1 137.448 2.72882   3
   0  -3  -1 139.836 2.45910   7
   0  -3  -1 129.564 2.78587   8
   0  -3  -1 137.193 2.68449   1
   0  -3  -1 136.694 2.96664   5
   0   3   1 140.651 2.74286   2
   0   3   1 136.291 2.92804   9
   0   3   1 130.414 2.68499   4
   0   3   1 135.386 2.77904   6
   0   3   1 137.972 2.46191   7
  -1  -3  -1 45.2945 1.21893   1
  -1  -3  -1 46.6435 1.29862   8
  -1  -3  -1 46.4244 1.08899   7
  -1  -3  -1 43.6349 1.42873   5
  -1  -3  -1 47.4424 1.35383   3
  -1  -3  -1 45.0259 1.37803   9
   1   3   1 44.5520 1.26140   4
   1   3   1 44.2551 1.43298   9
   1   3   1 47.2243 1.24988   1
   1   3   1 47.2594 1.25473   2
   1   3   1 45.2995 1.32515   6
  -2  -3  -1 75.8991 1.86331   8
  -2  -3  -1 75.1974 1.71482   7
  -2  -3  -1 72.2077 1.98583   3
  -2  -3  -1 75.8954 2.08039   5
   2   3   1 76.3826 1.83083   2
   2   3   1 74.0926 1.83314   1
   2   3   1 71.3066 1.87873   4
   2   3   1 71.8127 1.93732   6
   2   3   1 73.5234 2.11012   9
  -3  -3  -1 19.7471 0.98008   5
  -3  -3  -1 19.8079 0.80176   7
  -3  -3  -1 19.1096 0.82658   8
  -3  -3  -1 18.0667 0.95875   3
   3   3   1 17.1659 0.88024   6
   3   3   1 18.1893 0.99904   9
   3   3   1 19.2328 0.81448   2
   3   3   1 18.3617 0.88426   4
   3   3   1 19.3133 0.83390   1
  -4  -3  -1 3.89035 0.48014   7
  -4  -3  -1 3.79947 0.58805   3
  -4  -3  -1 3.56612 0.45668   8
  -4  -3  -1 3.79510 0.58159   5
   4   3   1 3.26445 0.49784   6
   4   3   1 3.22943 0.48814   4
   4   3   1 3.74782 0.46675   1
   4   3   1 4.12183 0.46847   2
   4   3   1 3.79451 0.57417   9
  -5  -3  -1 0.74895 0.27245   7
  -5  -3  -1 0.43111 0.27927   5
  -5  -3  -1 0.77033 0.32391   3
  -5  -3  -1 0.60657 0.23004   8
   5   3   1 0.62886 0.26100   6
   5   3   1 0.80101 0.32120   4
   5   3   1 0.69238 0.24265   2
   5   3   1 0.77157 0.31389   9
   5   3   1 0.98242 0.28884   1
  -6  -3  -1 3.60209 0.53922   7
  -6  -3  -1 2.99800 0.55575   5
  -6  -3  -1 3.85516 0.68562   3
  -6  -3  -1 2.69262 0.44802   2
   6   3   1 4.44254 0.67505   4
   6   3   1 3.69951 0.60518   6
   6   3   1 3.26622 0.50712   1
   6   3   1 3.53815 0.48585   2
   6   3   1 2.36205 0.52445   9
  -7  -3  -1 101.874 3.29996   3
  -7  -3  -1 101.140 3.08296   5
  -7  -3  -1 108.152 3.06304   7
   7   3   1 110.868 2.92491   1
   7   3   1 107.513 3.42814   9
   7   3   1 101.516 3.09926   4
   7   3   1 104.923 3.14364   6
  -8  -3  -1 10.7661 1.11275   7
  -8  -3  -1 10.3711 1.21819   3
  -8  -3  -1 10.5634 0.91935   5
   8   3   1 9.99471 1.09513   4
   8   3   1 9.68268 0.82927   1
   8   3   1 10.3675 1.10411   6
   8   3   1 9.12452 1.14984   9
  -9  -3  -1 0.19806 0.38423   7
  -9  -3  -1 0.22053 0.35436   3
   9   3   1 0.18831 0.27605   4
   9   3   1 -0.1359 0.27415   6
 -10  -3  -1 2.20260 0.64161   7
 -10  -3  -1 2.49454 0.67779   3
  10   3   1 2.33435 0.65589   4
  10   3   1 1.55974 0.59574   6
 -11  -3  -1 2.79595 0.76399   3
  11   3   1 4.54656 0.93725   4
  14  -4  -1 0.26598 0.53425   1
  14  -4  -1 0.60686 0.48004   4
 -14   4   1 0.70421 0.55637   7
 -14   4   1 0.40811 0.49410   2
  13  -4  -1 6.27955 0.90682   4
  13  -4  -1 7.13952 1.08990   1
 -13   4   1 7.00862 1.16479   7
 -13   4   1 7.22715 1.08310   2
  12  -4  -1 47.1618 2.16607   1
  12  -4  -1 47.5572 2.00458   4
  12  -4  -1 44.5689 1.87839   6
 -12   4   1 49.4684 2.24495   2
 -12   4   1 48.2199 1.95906   6
 -12   4   1 46.3304 2.34900   7
  11  -4  -1 0.55493 0.36508   9
  11  -4  -1 0.88991 0.38866   6
  11  -4  -1 0.85715 0.34897   4
  11  -4  -1 1.27728 0.56635   1
 -11   4   1 1.09620 0.40781   6
 -11   4   1 0.47694 0.37444   7
 -11   4   1 0.63040 0.39616   2
 -11   4   1 0.68055 0.34744   3
 -11   4   1 0.16413 0.32064   9
  10  -4  -1 91.3372 2.89579   1
  10  -4  -1 94.4941 2.68682   6
  10  -4  -1 96.0673 2.75014   4
  10  -4  -1 92.8298 2.89258   9
 -10   4   1 94.2948 3.00752   2
 -10   4   1 95.2998 2.95914   9
 -10   4   1 91.6260 2.66509   3
 -10   4   1 95.4620 2.71824   6
 -10   4   1 89.9215 3.07819   7
   9  -4  -1 0.56187 0.37867   1
   9  -4  -1 0.42893 0.25168   6
   9  -4  -1 0.63859 0.40032   8
   9  -4  -1 0.57380 0.29152   9
   9  -4  -1 0.32962 0.25978   4
  -9   4   1 0.43256 0.22820   6
  -9   4   1 0.48389 0.34059   7
  -9   4   1 0.44057 0.21511   3
  -9   4   1 0.33445 0.27803   9
  -9   4   1 0.68359 0.30965   2
   8  -4  -1 24.6424 1.14843   8
   8  -4  -1 25.2641 1.22095   9
   8  -4  -1 24.4544 1.21801   1
   8  -4  -1 23.1074 1.07574   4
   8  -4  -1 24.4127 1.09667   6
  -8   4   1 25.1931 1.03876   3
  -8   4   1 23.1999 1.19334   9
  -8   4   1 23.6149 1.23022   2
  -8   4   1 24.3761 1.11031   6
  -8   4   1 27.3212 1.34334   7
   7  -4  -1 79.0978 2.26847   9
   7  -4  -1 75.1139 2.23413   1
   7  -4  -1 79.6794 2.13963   8
   7  -4  -1 74.6601 2.06323   6
   7  -4  -1 74.9811 2.03608   4
  -7   4   1 73.2832 2.27955   7
  -7   4   1 76.5147 2.26388   9
  -7   4   1 77.6882 2.10836   6
  -7   4   1 75.3863 2.30585   2
  -7   4   1 75.7553 1.89287   3
   6  -4  -1 12.0904 0.76929   1
   6  -4  -1 12.2681 0.36790   5
   6  -4  -1 11.9956 0.75885   8
   6  -4  -1 13.2715 0.69649   6
   6  -4  -1 12.3034 0.65013   4
  -6   4   1 11.7469 0.74487   7
  -6   4   1 12.4815 0.54480   3
  -6   4   1 11.7022 0.66873   6
  -6   4   1 12.7702 0.79897   2
  -6   4   1 11.0076 0.72862   9
   5  -4  -1 3.71369 0.48560   8
   5  -4  -1 4.10210 0.49567   1
   5  -4  -1 3.60032 0.39120   4
   5  -4  -1 3.24863 0.38763   6
   5  -4  -1 3.83346 0.28391   5
  -5   4   1 3.98255 0.50066   2
  -5   4   1 3.38399 0.23116   3
  -5   4   1 3.57720 0.45273   9
  -5   4   1 3.86975 0.42535   6
  -5   4   1 3.90374 0.45953   7
   4  -4  -1 286.840 5.58991   8
   4  -4  -1 292.218 5.23674   5
   4  -4  -1 283.038 5.50007   1
   4  -4  -1 287.511 5.32885   4
   4  -4  -1 289.877 5.42471   6
  -4   4   1 286.654 5.63704   9
  -4   4   1 288.393 5.65363   2
  -4   4   1 297.951 4.85318   3
  -4   4   1 303.852 5.47073   7
  -4   4   1 291.527 5.45323   6
   3  -4  -1 1.01548 0.23131   1
   3  -4  -1 0.09771 0.08584   4
   3  -4  -1 0.01595 0.08120   9
   3  -4  -1 -0.1516 0.15278   5
   3  -4  -1 0.80172 0.26959   8
  -3   4   1 -0.0275 0.07850   7
  -3   4   1 0.06996 0.08814   6
  -3   4   1 0.05794 0.11259   9
  -3   4   1 0.04272 0.12389   2
   2  -4  -1 7.36942 0.29298   3
   2  -4  -1 7.17301 0.50860   5
   2  -4  -1 6.94473 0.49217   9
   2  -4  -1 7.24724 0.53538   8
   2  -4  -1 6.88551 0.42733   1
   2  -4  -1 7.49696 0.40661   4
  -2   4   1 6.82410 0.49439   9
  -2   4   1 6.63333 0.44318   6
  -2   4   1 7.39868 0.47680   2
  -2   4   1 7.25171 0.40318   4
  -2   4   1 7.73408 0.34361   7
   1  -4  -1 -0.0886 0.09247   3
   1  -4  -1 0.01676 0.16798   8
   1  -4  -1 0.20200 0.19837   5
   1  -4  -1 -0.0172 0.03603   9
   1  -4  -1 0.03288 0.09304   1
  -1   4   1 -0.0145 0.07623   4
  -1   4   1 0.04949 0.08327   6
  -1   4   1 0.02507 0.04621   7
  -1   4   1 -0.0025 0.08574   2
  -1   4   1 0.02323 0.11377   9
   0  -4  -1 1.47252 0.27201   3
   0  -4  -1 1.00123 0.20567   1
   0  -4  -1 0.65733 0.27344   5
   0  -4  -1 0.90848 0.24918   8
   0  -4  -1 1.18570 0.13812   7
   0   4   1 1.07300 0.26035   9
   0   4   1 1.04629 0.13172   7
   0   4   1 1.52622 0.25202   2
   0   4   1 1.09346 0.23969   6
   0   4   1 0.87839 0.19426   4
  -1  -4  -1 360.292 6.84265   8
  -1  -4  -1 365.981 6.83398   3
  -1  -4  -1 361.430 7.09890   5
  -1  -4  -1 369.446 6.74448   1
  -1  -4  -1 366.468 6.37164   7
   1   4   1 376.598 6.71359   2
   1   4   1 374.900 7.13741   9
   1   4   1 371.363 6.81454   4
   1   4   1 380.927 6.79355   1
   1   4   1 362.290 6.88058   6
  -2  -4  -1 0.47883 0.17013   7
  -2  -4  -1 0.69699 0.23212   8
  -2  -4  -1 0.92849 0.23096   1
  -2  -4  -1 0.61603 0.23664   3
  -2  -4  -1 1.06109 0.32959   5
   2   4   1 0.62707 0.19517   2
   2   4   1 0.81801 0.25086   6
   2   4   1 0.60502 0.22162   4
   2   4   1 0.40338 0.21823   9
   2   4   1 0.33529 0.17678   1
  -3  -4  -1 0.28162 0.15623   7
  -3  -4  -1 0.20111 0.25723   3
  -3  -4  -1 0.20333 0.26112   5
  -3  -4  -1 0.04394 0.15643   8
   3   4   1 0.04292 0.16071   9
   3   4   1 0.04304 0.14584   1
   3   4   1 0.19907 0.16045   2
   3   4   1 0.20296 0.18710   4
   3   4   1 0.37354 0.21416   6
  -4  -4  -1 3.45240 0.59321   3
  -4  -4  -1 3.86418 0.51654   8
  -4  -4  -1 3.08758 0.57768   5
  -4  -4  -1 4.21106 0.49017   7
   4   4   1 3.53608 0.52254   4
   4   4   1 2.91157 0.49967   6
   4   4   1 3.79724 0.62546   9
   4   4   1 3.68707 0.49666   1
   4   4   1 3.66514 0.45912   2
  -5  -4  -1 3.04243 0.58636   3
  -5  -4  -1 3.71036 0.52970   7
  -5  -4  -1 4.14605 0.66796   5
  -5  -4  -1 3.73232 0.53843   8
   5   4   1 3.09113 0.55829   4
   5   4   1 4.03991 0.56776   1
   5   4   1 3.74217 0.66727   9
   5   4   1 3.08592 0.56365   6
   5   4   1 3.98429 0.49844   2
  -6  -4  -1 32.2141 1.59035   5
  -6  -4  -1 30.4822 1.62704   3
  -6  -4  -1 30.7637 1.37549   7
   6   4   1 30.5550 1.52849   6
   6   4   1 33.1581 1.57573   4
   6   4   1 30.6424 1.67874   9
   6   4   1 29.5959 1.35708   1
  -7  -4  -1 13.3128 1.16237   3
  -7  -4  -1 14.6343 1.04236   7
  -7  -4  -1 16.6232 1.16668   5
   7   4   1 14.7431 1.22303   9
   7   4   1 15.2054 1.11110   6
   7   4   1 16.0067 1.04613   1
   7   4   1 15.1967 1.10971   4
  -8  -4  -1 26.9830 1.55950   5
  -8  -4  -1 24.6592 1.61519   3
  -8  -4  -1 24.4713 1.46377   7
   8   4   1 23.5614 1.67510   9
   8   4   1 25.4875 1.54352   6
   8   4   1 24.8217 1.50590   4
  -9  -4  -1 0.23981 0.40765   3
   9   4   1 -0.0704 0.36834   4
   9   4   1 0.35595 0.44203   6
 -10  -4  -1 5.99261 1.05593   3
  10   4   1 3.80900 0.83496   4
  14  -5  -1 2.16752 0.59066   4
  14  -5  -1 3.33923 0.81019   1
 -14   5   1 2.07135 0.73210   2
 -14   5   1 2.21107 0.74767   7
  13  -5  -1 1.59081 0.51646   4
  13  -5  -1 0.95785 0.45645   6
  13  -5  -1 0.93763 0.58112   1
 -13   5   1 1.53491 0.58987   2
 -13   5   1 2.29153 0.75528   7
  12  -5  -1 0.11937 0.29830   6
  12  -5  -1 -0.0130 0.27337   4
  12  -5  -1 0.46229 0.49938   1
 -12   5   1 0.29548 0.30409   6
 -12   5   1 0.29384 0.37649   7
 -12   5   1 0.03562 0.39067   2
  11  -5  -1 105.280 3.31559   1
  11  -5  -1 107.376 3.10555   4
  11  -5  -1 111.100 3.11952   6
  11  -5  -1 109.033 3.35000   9
 -11   5   1 109.582 3.39273   9
 -11   5   1 98.6081 3.44605   7
 -11   5   1 108.031 3.12152   6
 -11   5   1 107.802 3.47821   2
  10  -5  -1 0.03006 0.23702   4
  10  -5  -1 0.42185 0.28508   6
  10  -5  -1 0.28937 0.30915   9
  10  -5  -1 0.83608 0.46386   1
 -10   5   1 0.36157 0.30483   9
 -10   5   1 0.22785 0.27610   7
 -10   5   1 0.48342 0.36555   2
 -10   5   1 0.54213 0.35070   6
   9  -5  -1 16.1152 1.09385   1
   9  -5  -1 15.9296 1.05710   9
   9  -5  -1 15.1611 0.92018   4
   9  -5  -1 17.4324 1.02748   8
   9  -5  -1 17.5676 0.98892   6
  -9   5   1 15.3368 1.09202   2
  -9   5   1 17.5159 1.00330   6
  -9   5   1 17.3261 1.10881   9
  -9   5   1 16.7868 1.13304   7
   8  -5  -1 10.9299 0.86020   8
   8  -5  -1 11.6363 0.76204   6
   8  -5  -1 11.3179 0.74002   4
   8  -5  -1 10.2552 0.85721   1
  -8   5   1 10.1098 0.73373   6
  -8   5   1 11.0051 0.85861   2
  -8   5   1 11.4422 0.61362   3
  -8   5   1 13.5883 0.94257   7
  -8   5   1 11.1638 0.84830   9
   7  -5  -1 70.0211 2.02327   6
   7  -5  -1 69.2522 2.13719   1
   7  -5  -1 67.8176 2.07578   8
   7  -5  -1 70.6214 1.97720   4
  -7   5   1 71.1287 1.66231   3
  -7   5   1 73.7690 2.07715   6
  -7   5   1 73.4647 2.25547   9
  -7   5   1 69.5532 2.18203   7
  -7   5   1 70.0316 2.27003   2
   6  -5  -1 31.7062 1.29830   8
   6  -5  -1 31.9138 1.20342   6
   6  -5  -1 32.5360 1.16478   4
   6  -5  -1 34.4706 0.87524   5
   6  -5  -1 32.7186 1.31769   1
  -6   5   1 34.0840 1.25044   6
  -6   5   1 33.9790 1.30518   7
  -6   5   1 33.3156 0.85041   3
  -6   5   1 33.1292 1.39866   2
  -6   5   1 31.9557 1.33706   9
   5  -5  -1 108.271 2.26621   5
   5  -5  -1 108.966 2.47119   4
   5  -5  -1 104.015 2.66416   8
   5  -5  -1 108.816 2.55688   6
   5  -5  -1 104.767 2.62405   1
  -5   5   1 109.982 2.79304   2
  -5   5   1 103.477 2.54759   6
  -5   5   1 109.175 1.80149   3
  -5   5   1 108.465 2.77084   9
  -5   5   1 103.380 2.53156   7
   4  -5  -1 320.326 5.83885   4
   4  -5  -1 319.205 6.15279   8
   4  -5  -1 312.876 5.79963   5
   4  -5  -1 313.709 6.00937   1
  -4   5   1 311.545 6.16097   2
  -4   5   1 313.730 5.98783   6
  -4   5   1 312.310 6.21173   9
  -4   5   1 318.643 5.81599   7
   3  -5  -1 36.6428 1.12385   4
   3  -5  -1 38.7335 1.36873   8
   3  -5  -1 37.9872 0.67718   3
   3  -5  -1 36.1938 1.20116   1
   3  -5  -1 37.5894 1.23936   5
  -3   5   1 35.6756 1.33875   9
  -3   5   1 37.0101 1.14245   4
  -3   5   1 38.2068 1.02907   7
  -3   5   1 36.3598 1.28562   2
  -3   5   1 37.6679 1.25114   6
   2  -5  -1 34.4355 1.27881   8
   2  -5  -1 35.0544 1.08957   4
   2  -5  -1 34.6136 0.86443   3
   2  -5  -1 34.9365 1.14038   1
   2  -5  -1 35.6999 1.27024   5
  -2   5   1 35.4238 0.85365   7
  -2   5   1 33.2792 1.28152   9
  -2   5   1 34.0827 1.08851   4
  -2   5   1 34.2941 1.17936   6
  -2   5   1 35.3994 1.19786   2
   1  -5  -1 2.64496 0.31196   3
   1  -5  -1 2.96111 0.45781   8
   1  -5  -1 2.45635 0.45219   5
   1  -5  -1 2.53952 0.34379   1
  -1   5   1 2.60106 0.15341   7
  -1   5   1 2.42720 0.39572   9
  -1   5   1 3.00684 0.39438   6
  -1   5   1 2.26486 0.32673   2
  -1   5   1 2.63617 0.34927   4
   0  -5  -1 19.0911 0.50222   7
   0  -5  -1 18.2560 0.79103   3
   0  -5  -1 16.2419 0.87020   8
   0  -5  -1 18.6017 0.82407   1
   0  -5  -1 18.1510 0.98820   5
   0   5   1 19.5222 0.98414   9
   0   5   1 16.3876 0.75129   2
   0   5   1 17.0928 0.79063   4
   0   5   1 15.9098 0.80982   6
  -1  -5  -1 200.279 4.37177   8
  -1  -5  -1 200.533 4.58944   5
  -1  -5  -1 203.228 4.24854   1
  -1  -5  -1 213.457 3.74687   7
  -1  -5  -1 203.162 4.27214   3
   1   5   1 203.149 4.37815   6
   1   5   1 211.414 4.17600   2
   1   5   1 211.036 4.32940   4
   1   5   1 211.487 4.31110   1
   1   5   1 203.255 4.61084   9
  -2  -5  -1 6.42880 0.57872   8
  -2  -5  -1 5.57451 0.71408   5
  -2  -5  -1 5.53042 0.38190   7
  -2  -5  -1 4.78757 0.53731   1
  -2  -5  -1 5.40503 0.63932   3
   2   5   1 5.14712 0.61459   6
   2   5   1 5.60859 0.61664   1
   2   5   1 6.03485 0.47707   2
   2   5   1 5.60390 0.70787   9
   2   5   1 5.01937 0.58833   4
  -3  -5  -1 4.60636 0.46580   7
  -3  -5  -1 3.99611 0.60968   3
  -3  -5  -1 4.84092 0.73889   5
  -3  -5  -1 5.30967 0.63665   8
   3   5   1 3.80788 0.56960   6
   3   5   1 5.35560 0.47214   2
   3   5   1 4.17130 0.53902   1
   3   5   1 5.34043 0.66005   4
   3   5   1 5.05006 0.72458   9
  -4  -5  -1 3.93894 0.69870   5
  -4  -5  -1 3.76690 0.55776   8
  -4  -5  -1 5.25147 0.76981   3
  -4  -5  -1 4.39814 0.50638   7
   4   5   1 4.23890 0.58174   1
   4   5   1 4.51027 0.62726   4
   4   5   1 5.37670 0.71414   6
   4   5   1 5.33054 0.78535   9
  -5  -5  -1 2.48554 0.59209   3
  -5  -5  -1 2.46518 0.57782   5
  -5  -5  -1 2.30941 0.47738   8
  -5  -5  -1 2.29640 0.48922   7
   5   5   1 2.52778 0.54157   6
   5   5   1 2.23739 0.52397   4
   5   5   1 2.77622 0.53438   1
   5   5   1 2.36013 0.57242   9
  -6  -5  -1 4.27460 0.75753   3
  -6  -5  -1 4.47037 0.76777   5
   6   5   1 5.08112 0.87068   9
   6   5   1 5.58741 0.81206   6
   6   5   1 4.51767 0.67660   1
   6   5   1 3.73377 0.69146   4
  -7  -5  -1 0.97190 0.39177   5
  -7  -5  -1 1.27945 0.46710   3
   7   5   1 0.55166 0.44631   9
   7   5   1 0.83144 0.40878   6
   7   5   1 0.57524 0.41405   4
  -8  -5  -1 1.64055 0.49236   5
  -8  -5  -1 1.63893 0.63560   3
   8   5   1 0.70097 0.47720   4
   8   5   1 0.86717 0.47116   6
  -9  -5  -1 0.58181 0.45814   3
  -9  -5  -1 1.22015 0.55103   5
   9   5   1 0.68419 0.51806   4
   9   5   1 0.54730 0.51329   6
  14  -6  -1 1.11730 0.64398   1
  14  -6  -1 0.86355 0.44675   4
 -14   6   1 1.31655 0.67188   7
 -14   6   1 1.27451 0.58886   2
  13  -6  -1 59.4669 2.34014   4
  13  -6  -1 51.0010 2.18951   6
  13  -6  -1 58.4401 2.53817   1
 -13   6   1 60.4479 2.81432   7
 -13   6   1 57.0424 2.67169   2
 -13   6   1 54.1250 2.26409   6
  12  -6  -1 10.6271 1.23566   1
  12  -6  -1 10.9663 1.10223   6
  12  -6  -1 11.2563 1.11040   4
 -12   6   1 11.6287 0.98348   6
 -12   6   1 10.1084 1.28797   2
 -12   6   1 10.1505 1.28408   7
  11  -6  -1 34.9974 1.59866   4
  11  -6  -1 37.6839 1.68167   6
  11  -6  -1 37.7947 1.85492   1
 -11   6   1 36.7188 1.94544   2
 -11   6   1 36.3572 1.92460   7
 -11   6   1 37.9680 1.87952   9
 -11   6   1 39.3473 1.72817   6
  10  -6  -1 5.57859 0.72337   4
  10  -6  -1 5.36584 0.80178   1
  10  -6  -1 5.61764 0.72983   6
 -10   6   1 4.16147 0.75965   2
 -10   6   1 5.06344 0.81639   7
 -10   6   1 4.61441 0.68872   6
 -10   6   1 4.75850 0.76020   9
   9  -6  -1 57.1993 1.96004   6
   9  -6  -1 59.7166 1.94253   4
   9  -6  -1 52.5763 2.05547   1
   9  -6  -1 55.8684 1.93653   8
  -9   6   1 54.9315 2.22137   2
  -9   6   1 56.6404 1.97332   6
  -9   6   1 57.2774 2.18057   7
  -9   6   1 58.8967 2.19558   9
   8  -6  -1 16.8481 0.95940   6
   8  -6  -1 15.7230 0.90170   4
   8  -6  -1 16.3975 1.06157   1
   8  -6  -1 15.4375 0.99074   8
  -8   6   1 15.1367 1.07176   2
  -8   6   1 16.6730 1.02755   7
  -8   6   1 16.5039 1.06750   9
  -8   6   1 17.3215 0.97750   6
   7  -6  -1 86.7814 2.54539   1
   7  -6  -1 86.4078 2.41312   6
   7  -6  -1 90.1205 2.36875   4
   7  -6  -1 87.4502 2.51683   8
  -7   6   1 88.7589 2.45772   6
  -7   6   1 90.2036 2.72172   2
  -7   6   1 90.1389 2.53942   7
  -7   6   1 88.6134 2.66444   9
   6  -6  -1 1.30377 0.24776   5
   6  -6  -1 0.37046 0.34850   8
   6  -6  -1 1.22496 0.28840   4
   6  -6  -1 0.99898 0.34450   1
  -6   6   1 1.17599 0.35069   2
  -6   6   1 0.77785 0.27545   9
  -6   6   1 1.49639 0.35002   6
  -6   6   1 0.64931 0.26534   7
   5  -6  -1 48.5160 1.62263   1
   5  -6  -1 48.2214 1.39577   5
   5  -6  -1 48.1226 1.71040   8
   5  -6  -1 49.1475 1.47921   4
  -5   6   1 48.9432 1.75001   9
  -5   6   1 49.9525 1.49179   7
  -5   6   1 44.6394 1.54929   6
  -5   6   1 49.0037 1.73693   2
   4  -6  -1 1.72001 0.38829   8
   4  -6  -1 1.39637 0.32395   1
   4  -6  -1 1.18686 0.27225   4
   4  -6  -1 1.44501 0.32758   5
  -4   6   1 1.46752 0.29235   4
  -4   6   1 1.50076 0.25700   7
  -4   6   1 1.50848 0.35922   9
  -4   6   1 1.22718 0.30116   6
  -4   6   1 1.40397 0.35916   2
   3  -6  -1 16.7640 0.44110   3
   3  -6  -1 17.6834 0.78708   4
   3  -6  -1 16.9476 0.93041   8
   3  -6  -1 14.7582 0.82826   5
   3  -6  -1 16.5223 0.82508   1
  -3   6   1 18.6582 0.89219   6
  -3   6   1 15.9091 0.85505   2
  -3   6   1 17.0779 0.60521   7
  -3   6   1 16.6771 0.77624   4
  -3   6   1 16.3199 0.93596   9
   2  -6  -1 5.21028 0.43391   4
   2  -6  -1 6.67636 0.60360   5
   2  -6  -1 6.17656 0.35332   3
   2  -6  -1 6.77397 0.72538   8
   2  -6  -1 5.11891 0.53723   1
  -2   6   1 5.77464 0.58940   6
  -2   6   1 5.62148 0.25924   7
  -2   6   1 5.97570 0.49586   2
  -2   6   1 5.52428 0.54103   4
  -2   6   1 5.28947 0.63879   9
   1  -6  -1 24.4588 0.89007   3
   1  -6  -1 24.1527 1.03046   1
   1  -6  -1 23.9870 1.13627   8
   1  -6  -1 26.3571 1.22359   5
  -1   6   1 24.9343 1.01288   2
  -1   6   1 26.0441 1.20565   9
  -1   6   1 23.8367 1.05820   6
  -1   6   1 25.0546 1.02074   4
   0  -6  -1 34.4544 1.48008   5
   0  -6  -1 34.2723 1.21264   3
   0  -6  -1 32.8088 1.37000   8
   0  -6  -1 36.1407 1.31611   1
   0   6   1 34.7409 1.22473   2
   0   6   1 32.8951 1.25926   4
   0   6   1 34.9876 1.34546   6
   0   6   1 32.0033 1.43126   9
   0   6   1 35.1975 1.32785   1
  -1  -6  -1 -0.2006 0.25348   5
  -1  -6  -1 0.60236 0.29154   3
  -1  -6  -1 0.24431 0.19460   1
  -1  -6  -1 0.65377 0.28384   8
   1   6   1 0.50501 0.24849   4
   1   6   1 0.54391 0.21064   2
   1   6   1 0.48023 0.19829   1
   1   6   1 1.90193 0.43283   9
   1   6   1 1.90294 0.40881   6
  -2  -6  -1 0.04783 0.22769   8
  -2  -6  -1 0.14327 0.19642   1
  -2  -6  -1 0.02911 0.23819   5
  -2  -6  -1 -0.1369 0.20229   3
   2   6   1 0.08987 0.22308   9
   2   6   1 0.33560 0.18276   2
   2   6   1 0.15457 0.19124   1
   2   6   1 -0.0794 0.19159   6
   2   6   1 0.22510 0.15708   4
  -3  -6  -1 23.1222 1.26662   3
  -3  -6  -1 25.3993 1.44207   5
  -3  -6  -1 24.0902 1.25433   8
   3   6   1 25.9779 1.32933   6
   3   6   1 24.1122 1.20722   1
   3   6   1 24.0676 1.41910   9
   3   6   1 21.8428 1.19617   4
  -4  -6  -1 43.9325 1.78878   8
  -4  -6  -1 46.5530 1.92482   3
  -4  -6  -1 40.5754 1.93803   5
   4   6   1 45.8552 1.90414   6
   4   6   1 43.3886 1.82776   4
   4   6   1 44.9718 2.08685   9
   4   6   1 43.3943 1.73037   1
  -5  -6  -1 8.33628 1.03139   3
  -5  -6  -1 8.34276 1.04613   5
   5   6   1 11.1125 0.86525   1
   5   6   1 10.1269 1.07455   4
   5   6   1 8.49056 1.11422   9
   5   6   1 9.10678 1.04093   6
  -6  -6  -1 17.6959 1.31044   5
  -6  -6  -1 17.8286 1.33927   3
   6   6   1 15.6733 1.19730   6
   6   6   1 18.4126 1.31702   4
   6   6   1 16.6633 1.40347   9
  -7  -6  -1 3.55157 0.75852   3
  -7  -6  -1 4.74270 0.83389   5
   7   6   1 4.28594 0.83597   6
   7   6   1 2.07327 0.59167   4
  -8  -6  -1 1.46283 0.55909   3
  -8  -6  -1 1.65274 0.49577   5
   8   6   1 0.86830 0.52055   4
   8   6   1 0.25111 0.41064   6
  -9  -6  -1 57.6451 3.34389   3
  -9  -6  -1 57.4209 2.84669   5
   9   6   1 62.8692 3.29163   4
  14  -7  -1 0.26847 0.50028   1
  14  -7  -1 0.92786 0.50544   4
 -14   7   1 0.16531 0.48723   7
 -14   7   1 -0.1701 0.42019   2
  13  -7  -1 -0.0965 0.33419   6
  13  -7  -1 -0.4611 0.25783   4
  13  -7  -1 0.36290 0.50397   1
 -13   7   1 -0.2401 0.31877   6
 -13   7   1 0.28860 0.42140   7
 -13   7   1 0.10946 0.44920   2
  12  -7  -1 35.1154 1.71178   6
  12  -7  -1 36.1749 1.91049   1
  12  -7  -1 34.0597 1.67910   4
 -12   7   1 33.4576 1.95723   7
 -12   7   1 37.3491 2.08851   2
 -12   7   1 35.5235 1.76958   6
  11  -7  -1 -0.0161 0.26766   6
  11  -7  -1 -0.4142 0.21865   4
  11  -7  -1 0.55945 0.43624   1
 -11   7   1 0.09223 0.29527   6
 -11   7   1 0.21071 0.34063   9
 -11   7   1 -0.0020 0.29571   7
 -11   7   1 0.09740 0.35077   2
  10  -7  -1 1.32770 0.51031   1
  10  -7  -1 1.23507 0.40565   6
  10  -7  -1 0.98730 0.41625   8
  10  -7  -1 0.79783 0.34220   4
 -10   7   1 0.90537 0.37005   6
 -10   7   1 0.77676 0.41891   2
 -10   7   1 0.49581 0.35675   9
 -10   7   1 1.05292 0.41130   7
   9  -7  -1 1.81489 0.46915   1
   9  -7  -1 0.76474 0.32664   4
   9  -7  -1 1.47179 0.44566   8
   9  -7  -1 0.71396 0.33980   6
  -9   7   1 1.34466 0.41857   9
  -9   7   1 1.50685 0.44902   7
  -9   7   1 1.36409 0.38971   6
  -9   7   1 1.12905 0.45529   2
   8  -7  -1 3.49929 0.52095   4
   8  -7  -1 4.02425 0.67634   8
   8  -7  -1 4.61963 0.70351   1
   8  -7  -1 4.40051 0.60829   6
  -8   7   1 3.94985 0.68189   2
  -8   7   1 3.83357 0.60982   7
  -8   7   1 3.72973 0.65700   9
  -8   7   1 4.27852 0.62385   6
   7  -7  -1 28.7635 1.20667   4
   7  -7  -1 27.0906 1.36069   8
   7  -7  -1 26.6137 1.29682   1
  -7   7   1 29.6450 1.31129   6
  -7   7   1 26.9883 1.24344   7
  -7   7   1 29.8213 1.45489   9
  -7   7   1 27.7206 1.42669   2
   6  -7  -1 72.5123 2.20679   1
   6  -7  -1 67.7094 2.23434   8
   6  -7  -1 67.5468 1.96703   4
   6  -7  -1 70.5444 1.81899   5
  -6   7   1 73.3823 2.17689   6
  -6   7   1 68.6922 2.28974   2
  -6   7   1 63.7181 2.25744   9
  -6   7   1 65.5853 1.94647   7
   5  -7  -1 2.29070 0.48659   8
   5  -7  -1 1.91321 0.42564   1
   5  -7  -1 2.52925 0.38985   4
  -5   7   1 2.38837 0.50154   9
  -5   7   1 2.75708 0.45890   6
  -5   7   1 1.67842 0.31212   7
  -5   7   1 2.26423 0.39225   4
  -5   7   1 2.49166 0.46976   2
   4  -7  -1 25.3854 1.15002   1
   4  -7  -1 26.4388 1.28162   8
   4  -7  -1 26.7637 1.17130   5
   4  -7  -1 26.9851 1.08583   4
  -4   7   1 27.8070 1.32962   9
  -4   7   1 29.2694 0.92610   7
  -4   7   1 28.4134 1.12267   4
  -4   7   1 27.3553 1.24885   2
  -4   7   1 26.7036 1.20129   6
   3  -7  -1 29.2429 1.14673   4
   3  -7  -1 30.1957 1.23818   1
   3  -7  -1 31.7886 1.42511   8
   3  -7  -1 30.6878 1.31393   5
  -3   7   1 31.1071 1.29300   2
  -3   7   1 32.7303 1.21585   4
  -3   7   1 30.9998 1.40993   9
  -3   7   1 30.6797 1.28563   6
   2  -7  -1 42.7204 1.18063   3
   2  -7  -1 44.7253 1.69335   5
   2  -7  -1 44.3179 1.69763   8
   2  -7  -1 40.0876 1.48263   1
  -2   7   1 42.2687 1.49336   2
  -2   7   1 42.5942 1.54626   6
  -2   7   1 42.1731 1.70110   9
  -2   7   1 45.5432 1.50748   4
   1  -7  -1 21.4639 1.17728   8
   1  -7  -1 19.5305 1.15485   5
   1  -7  -1 21.8179 1.04907   1
   1  -7  -1 19.6792 0.85387   3
  -1   7   1 19.8545 1.15334   9
  -1   7   1 21.4043 0.99143   2
  -1   7   1 20.7209 1.05798   6
  -1   7   1 21.0335 1.00123   4
   0  -7  -1 10.0422 0.89625   5
   0  -7  -1 8.71293 0.76404   8
   0  -7  -1 8.82759 0.63994   3
   0  -7  -1 8.73968 0.68652   1
   0   7   1 9.06365 0.69042   4
   0   7   1 8.07824 0.67692   1
   0   7   1 7.56995 0.59606   2
   0   7   1 8.63512 0.70707   6
   0   7   1 6.65503 0.81078   9
  -1  -7  -1 5.52144 0.66227   1
  -1  -7  -1 4.35684 0.57839   3
  -1  -7  -1 3.91849 0.73461   5
  -1  -7  -1 4.61299 0.68872   8
   1   7   1 3.89402 0.60537   6
   1   7   1 4.08963 0.59276   4
   1   7   1 5.72999 0.61283   2
   1   7   1 4.91546 0.65995   1
   1   7   1 4.83568 0.74479   9
  -2  -7  -1 0.28730 0.37043   5
  -2  -7  -1 -0.0758 0.17585   1
  -2  -7  -1 0.07160 0.23205   3
  -2  -7  -1 0.05915 0.21740   8
   2   7   1 0.27364 0.24516   1
   2   7   1 0.22312 0.24491   6
   2   7   1 0.01193 0.21191   9
   2   7   1 0.31166 0.23221   4
  -3  -7  -1 22.5226 1.31078   8
  -3  -7  -1 23.1794 1.32174   3
  -3  -7  -1 24.7976 1.49149   5
   3   7   1 23.7799 1.50105   9
   3   7   1 25.0143 1.40128   6
   3   7   1 21.4644 1.24113   1
   3   7   1 23.6866 1.33340   4
  -4  -7  -1 1.78644 0.45358   8
  -4  -7  -1 1.75190 0.52202   3
  -4  -7  -1 2.19749 0.57878   5
   4   7   1 1.57860 0.47579   1
   4   7   1 1.58784 0.48177   6
   4   7   1 2.24223 0.54302   4
   4   7   1 1.33328 0.48713   9
  -5  -7  -1 9.42290 1.17401   5
  -5  -7  -1 11.0487 1.22244   3
   5   7   1 9.02439 1.07144   4
   5   7   1 11.7466 1.22897   6
  -6  -7  -1 0.28563 0.29560   5
  -6  -7  -1 0.28723 0.32888   3
   6   7   1 -0.0319 0.32275   4
   6   7   1 0.15086 0.29311   6
  -7  -7  -1 1.86214 0.55445   5
  -7  -7  -1 1.02260 0.52878   3
   7   7   1 0.59754 0.48604   4
   7   7   1 1.21279 0.56705   6
  -8  -7  -1 8.05657 1.21326   5
  -8  -7  -1 6.63751 1.16540   3
   8   7   1 6.51848 1.06238   4
  14  -8  -1 2.54302 0.72568   1
  14  -8  -1 2.33149 0.68499   6
  14  -8  -1 1.50916 0.58446   4
 -14   8   1 1.81443 0.77801   6
 -14   8   1 2.48074 0.82017   2
 -14   8   1 2.33659 0.70011   7
  13  -8  -1 37.6993 2.05757   1
  13  -8  -1 39.9610 1.91802   4
  13  -8  -1 35.5077 1.83968   6
 -13   8   1 36.6908 2.21919   2
 -13   8   1 37.2321 2.14238   7
 -13   8   1 39.0202 1.96809   6
  12  -8  -1 2.90499 0.65963   6
  12  -8  -1 2.57470 0.59469   4
  12  -8  -1 3.15676 0.75621   1
 -12   8   1 4.47804 0.86157   7
 -12   8   1 3.32355 0.81292   2
 -12   8   1 4.36051 0.77204   6
  11  -8  -1 16.8279 1.15449   6
  11  -8  -1 13.0563 1.02437   4
  11  -8  -1 15.1719 1.21226   1
 -11   8   1 17.3996 1.30080   7
 -11   8   1 16.2449 1.16108   6
 -11   8   1 15.2366 1.32741   2
  10  -8  -1 0.56811 0.39848   1
  10  -8  -1 -0.0519 0.25856   8
  10  -8  -1 -0.0664 0.18526   4
  10  -8  -1 -0.0288 0.24742   6
 -10   8   1 -0.1662 0.24513   7
 -10   8   1 -0.1941 0.27748   9
 -10   8   1 0.50459 0.34410   6
 -10   8   1 -0.1678 0.30202   2
   9  -8  -1 26.2207 1.40015   8
   9  -8  -1 26.6017 1.45635   1
   9  -8  -1 24.2320 1.24426   4
  -9   8   1 27.7254 1.43028   7
  -9   8   1 22.9599 1.46000   2
  -9   8   1 23.7802 1.29824   6
  -9   8   1 27.0495 1.54736   9
   8  -8  -1 40.0449 1.75525   1
   8  -8  -1 43.5567 1.63602   4
   8  -8  -1 41.3166 1.77455   8
  -8   8   1 44.8634 1.73733   7
  -8   8   1 42.4022 1.91765   9
  -8   8   1 43.0153 1.74191   6
  -8   8   1 42.3767 1.94370   2
   7  -8  -1 54.7205 2.07571   8
   7  -8  -1 58.0469 1.87595   4
   7  -8  -1 54.0602 1.99680   1
  -7   8   1 60.3409 2.27656   9
  -7   8   1 57.2561 2.19688   2
  -7   8   1 55.1179 1.98922   6
  -7   8   1 54.4730 1.83380   7
   6  -8  -1 4.90826 0.67294   1
   6  -8  -1 4.09663 0.51292   5
   6  -8  -1 3.61655 0.65966   8
   6  -8  -1 4.68233 0.58283   4
  -6   8   1 4.94618 0.73638   9
  -6   8   1 4.08802 0.61073   6
  -6   8   1 5.35645 0.58026   7
  -6   8   1 4.39933 0.67446   2
  -6   8   1 3.96333 0.54872   4
   5  -8  -1 3.03612 0.48396   4
   5  -8  -1 2.42565 0.49075   1
   5  -8  -1 1.14397 0.45059   8
   5  -8  -1 1.59943 0.39356   5
  -5   8   1 2.33203 0.50539   9
  -5   8   1 2.10888 0.38764   4
  -5   8   1 2.08670 0.47312   2
  -5   8   1 1.76215 0.41901   6
   4  -8  -1 11.9204 0.96910   8
   4  -8  -1 11.1655 0.81824   5
   4  -8  -1 12.8032 0.84999   1
   4  -8  -1 11.9506 0.74356   4
  -4   8   1 11.6392 0.92669   9
  -4   8   1 10.5758 0.80705   6
  -4   8   1 13.5903 0.81389   4
  -4   8   1 12.1579 0.86356   2
   3  -8  -1 84.9505 2.37519   4
   3  -8  -1 85.6235 2.70897   8
   3  -8  -1 89.0886 2.52383   1
   3  -8  -1 88.2448 2.63364   5
  -3   8   1 88.9784 2.54282   2
  -3   8   1 88.5836 2.44355   4
  -3   8   1 91.7620 2.82738   9
  -3   8   1 89.8110 2.57983   6
   2  -8  -1 28.7587 1.42725   5
   2  -8  -1 30.9646 1.35127   1
   2  -8  -1 30.9774 1.50491   8
  -2   8   1 30.1987 1.51287   9
  -2   8   1 29.3909 1.27712   4
  -2   8   1 30.0403 1.35554   6
  -2   8   1 30.7691 1.29862   2
   1  -8  -1 -0.0999 0.14058   3
   1  -8  -1 0.16775 0.20759   1
   1  -8  -1 0.15601 0.31148   8
   1  -8  -1 -0.1327 0.22602   5
  -1   8   1 0.05106 0.15009   4
  -1   8   1 -0.1635 0.12635   6
  -1   8   1 0.00304 0.22969   9
  -1   8   1 0.10119 0.18993   2
   0  -8  -1 1.93408 0.43250   1
   0  -8  -1 1.94685 0.55376   5
   0  -8  -1 2.32141 0.41366   3
   0  -8  -1 2.28807 0.54368   8
   0   8   1 1.61915 0.43690   6
   0   8   1 2.42534 0.56656   9
   0   8   1 2.86163 0.51562   4
   0   8   1 2.03538 0.40128   2
   0   8   1 2.36620 0.49430   1
  -1  -8  -1 0.01929 0.22259   1
  -1  -8  -1 0.19835 0.25096   3
  -1  -8  -1 -0.0505 0.24712   8
  -1  -8  -1 -0.0547 0.28080   5
   1   8   1 0.24122 0.29189   6
   1   8   1 -0.1041 0.17837   1
   1   8   1 0.10468 0.24202   4
   1   8   1 0.03393 0.27351   9
  -2  -8  -1 -0.1059 0.17453   1
  -2  -8  -1 -0.1347 0.24444   5
  -2  -8  -1 0.38087 0.29904   3
  -2  -8  -1 0.11490 0.18292   8
   2   8   1 0.24720 0.31031   6
   2   8   1 0.01749 0.25054   1
   2   8   1 0.39582 0.35395   9
   2   8   1 0.20747 0.24714   4
  -3  -8  -1 3.79774 0.67212   3
  -3  -8  -1 3.82250 0.71834   8
  -3  -8  -1 3.19308 0.69862   5
   3   8   1 4.31390 0.84032   9
   3   8   1 2.94668 0.61153   4
   3   8   1 3.64209 0.67040   1
   3   8   1 3.68205 0.70171   6
  -4  -8  -1 7.24265 0.97241   3
  -4  -8  -1 7.33174 1.00281   8
  -4  -8  -1 6.51187 1.02731   5
   4   8   1 7.83448 1.03025   4
   4   8   1 6.66033 0.95920   6
  -5  -8  -1 0.34675 0.30922   5
  -5  -8  -1 0.59507 0.36662   3
   5   8   1 1.05439 0.48248   4
   5   8   1 -0.2104 0.29775   6
  -6  -8  -1 6.69304 1.09176   5
  -6  -8  -1 5.31986 0.92924   3
   6   8   1 6.37640 1.01830   4
   6   8   1 6.97419 1.08327   6
  -7  -8  -1 9.61461 1.34353   5
  -7  -8  -1 9.78271 1.35570   3
   7   8   1 5.50533 1.01604   6
   7   8   1 6.23329 1.06086   4
  14  -9  -1 1.29881 0.65902   6
  14  -9  -1 1.37853 0.61325   4
 -14   9   1 0.91416 0.55202   6
 -14   9   1 0.62396 0.58790   7
  13  -9  -1 0.89323 0.46986   1
  13  -9  -1 0.13681 0.35086   4
  13  -9  -1 -0.2961 0.34447   6
 -13   9   1 0.47046 0.50752   2
 -13   9   1 0.23394 0.41841   6
 -13   9   1 0.66160 0.48654   7
  12  -9  -1 1.25030 0.52945   1
  12  -9  -1 0.55664 0.39803   4
 -12   9   1 -0.0592 0.32756   6
 -12   9   1 0.54528 0.49882   2
 -12   9   1 0.84334 0.48216   7
  11  -9  -1 7.57874 0.90816   4
  11  -9  -1 8.58438 1.08524   1
 -11   9   1 6.96177 0.93236   6
 -11   9   1 8.77721 1.24189   2
 -11   9   1 8.92947 1.10306   7
  10  -9  -1 2.46628 0.62510   1
  10  -9  -1 2.90213 0.58598   4
  10  -9  -1 3.38469 0.65470   8
 -10   9   1 3.95521 0.77926   2
 -10   9   1 2.67010 0.62227   6
 -10   9   1 2.65381 0.61138   7
   9  -9  -1 2.24354 0.48561   4
   9  -9  -1 1.61055 0.50138   8
   9  -9  -1 2.35214 0.57439   1
  -9   9   1 2.41506 0.53072   7
  -9   9   1 2.20164 0.59486   9
  -9   9   1 2.21647 0.51921   6
  -9   9   1 2.78303 0.64887   2
   8  -9  -1 0.03133 0.24838   1
   8  -9  -1 -0.2810 0.28384   8
   8  -9  -1 -0.0163 0.20037   4
  -8   9   1 -0.0197 0.20974   6
  -8   9   1 0.35852 0.30480   2
  -8   9   1 0.14181 0.28751   9
  -8   9   1 0.13920 0.21504   7
   7  -9  -1 12.5766 1.02713   8
   7  -9  -1 13.4872 0.89147   4
   7  -9  -1 10.7541 0.86859   1
  -7   9   1 11.3018 0.97303   2
  -7   9   1 11.9311 0.86665   4
  -7   9   1 12.5151 1.05968   9
  -7   9   1 13.9255 0.99804   6
   6  -9  -1 2.59789 0.48488   4
   6  -9  -1 2.71710 0.53382   1
   6  -9  -1 2.81773 0.53192   5
   6  -9  -1 2.56728 0.59666   8
  -6   9   1 3.44810 0.61751   6
  -6   9   1 3.22862 0.65965   9
  -6   9   1 2.53716 0.58998   2
  -6   9   1 3.90105 0.58867   4
   5  -9  -1 0.45714 0.25368   5
   5  -9  -1 0.21693 0.25837   1
   5  -9  -1 0.83700 0.40129   8
   5  -9  -1 0.22601 0.21532   4
  -5   9   1 0.24844 0.25599   9
  -5   9   1 0.18039 0.20502   6
  -5   9   1 0.21475 0.24275   2
  -5   9   1 -0.0441 0.18449   4
   4  -9  -1 1.60172 0.42205   5
   4  -9  -1 1.91931 0.41644   1
   4  -9  -1 1.32798 0.36541   4
   4  -9  -1 1.37864 0.47303   8
  -4   9   1 1.78210 0.41596   4
  -4   9   1 1.90226 0.45760   6
  -4   9   1 1.52846 0.40723   2
  -4   9   1 1.61452 0.44571   9
   3  -9  -1 17.1012 1.12085   5
   3  -9  -1 15.8794 1.15926   8
   3  -9  -1 16.0091 1.02624   1
  -3   9   1 17.4547 1.03459   2
  -3   9   1 17.7150 1.02214   4
  -3   9   1 16.1497 1.16882   9
  -3   9   1 16.4595 1.05010   6
   2  -9  -1 2.90831 0.54093   1
   2  -9  -1 2.87716 0.59746   5
   2  -9  -1 2.78552 0.62024   8
  -2   9   1 2.41677 0.54896   9
  -2   9   1 2.67009 0.53696   6
  -2   9   1 3.64087 0.58558   4
  -2   9   1 2.77781 0.50135   2
   1  -9  -1 1.30083 0.46348   8
   1  -9  -1 0.92964 0.36451   1
   1  -9  -1 1.05183 0.39658   5
  -1   9   1 1.35751 0.37700   2
  -1   9   1 1.12308 0.38988   6
  -1   9   1 2.08889 0.52451   9
  -1   9   1 1.20051 0.40333   1
  -1   9   1 1.30505 0.40634   4
   0  -9  -1 -0.2802 0.23365   5
   0  -9  -1 -0.1018 0.20029   1
   0  -9  -1 -0.1023 0.18198   8
   0   9   1 -0.1763 0.23649   9
   0   9   1 0.04555 0.24469   6
   0   9   1 -0.2464 0.20068   4
   0   9   1 -0.3335 0.25615   1
  -1  -9  -1 4.46933 0.66006   3
  -1  -9  -1 5.29998 0.88309   5
  -1  -9  -1 3.06274 0.65342   8
  -1  -9  -1 3.82966 0.65054   1
   1   9   1 3.47013 0.74754   9
   1   9   1 3.01052 0.59148   4
   1   9   1 3.59491 0.65647   6
   1   9   1 5.36967 0.79375   1
  -2  -9  -1 62.1325 2.31582   3
  -2  -9  -1 65.5520 2.73746   5
  -2  -9  -1 61.3987 2.52880   8
   2   9   1 64.3209 2.43059   1
   2   9   1 65.5416 2.54010   6
   2   9   1 63.5096 2.42084   4
  -3  -9  -1 2.84467 0.65008   8
  -3  -9  -1 2.48630 0.66589   5
  -3  -9  -1 2.71528 0.60992   3
   3   9   1 2.36352 0.61969   4
   3   9   1 2.05573 0.58930   6
   3   9   1 2.48768 0.89031   1
  -4  -9  -1 0.15157 0.32205   3
  -4  -9  -1 0.34438 0.28889   5
   4   9   1 0.23233 0.34406   6
   4   9   1 0.02054 0.25431   4
  -5  -9  -1 6.96833 1.04436   3
  -5  -9  -1 6.28315 1.10152   5
   5   9   1 5.28607 0.94153   6
   5   9   1 6.97666 1.04304   4
  -6  -9  -1 0.53642 0.50222   3
  -6  -9  -1 1.81885 0.61021   5
   6   9   1 0.26293 0.46029   4
   6   9   1 0.48031 0.52922   6
  13 -10  -1 0.26917 0.48921   1
  13 -10  -1 0.68932 0.41880   4
 -13  10   1 0.42747 0.49461   7
 -13  10   1 0.58820 0.49571   2
 -13  10   1 0.22796 0.44875   6
  12 -10  -1 0.86997 0.40913   4
  12 -10  -1 0.62323 0.46341   1
 -12  10   1 0.23040 0.40889   6
 -12  10   1 0.38908 0.44887   2
  11 -10  -1 12.4514 1.02541   4
  11 -10  -1 12.5681 1.40557   8
  11 -10  -1 14.8123 1.26022   1
 -11  10   1 14.7100 1.62205   2
 -11  10   1 11.7506 1.25864   6
  10 -10  -1 3.92524 0.71927   8
  10 -10  -1 3.21325 0.60852   4
  10 -10  -1 4.38764 0.78087   1
 -10  10   1 4.39515 0.76081   6
 -10  10   1 4.55678 0.87360   2
   9 -10  -1 18.4177 1.14710   4
   9 -10  -1 18.8504 1.31340   8
   9 -10  -1 18.0091 1.25923   1
  -9  10   1 18.8987 1.27516   6
  -9  10   1 15.2121 1.29756   2
   8 -10  -1 7.29151 1.01158   8
   8 -10  -1 4.72673 0.76205   1
   8 -10  -1 6.73364 0.81115   4
  -8  10   1 4.38114 0.71335   6
  -8  10   1 4.94560 0.86903   2
  -8  10   1 6.19229 0.79688   4
   7 -10  -1 26.8887 1.34930   4
   7 -10  -1 25.3509 1.54218   8
   7 -10  -1 30.6430 1.55279   1
  -7  10   1 27.9206 1.38822   4
  -7  10   1 30.4138 1.66664   2
  -7  10   1 27.8935 1.51746   6
  -7  10   1 26.6522 1.89863   9
   6 -10  -1 38.5155 1.59325   4
   6 -10  -1 36.9519 1.85125   8
   6 -10  -1 35.1259 1.66175   1
  -6  10   1 36.4716 1.78416   2
  -6  10   1 35.8263 1.85804   9
  -6  10   1 36.0944 1.57415   4
  -6  10   1 39.0520 1.76995   6
   5 -10  -1 0.46911 0.24806   5
   5 -10  -1 0.17357 0.35346   8
   5 -10  -1 0.35551 0.30296   1
   5 -10  -1 0.89775 0.32177   4
  -5  10   1 0.15886 0.30202   6
  -5  10   1 0.42118 0.36436   9
  -5  10   1 0.37002 0.28709   4
  -5  10   1 0.49527 0.35155   2
   4 -10  -1 34.1561 1.63783   5
   4 -10  -1 33.2445 1.57894   1
   4 -10  -1 33.6913 1.77550   8
  -4  10   1 34.3106 1.58868   2
  -4  10   1 30.0417 1.45103   4
  -4  10   1 32.1897 1.58886   6
  -4  10   1 35.3508 1.83317   9
   3 -10  -1 0.52445 0.34324   8
   3 -10  -1 -0.1092 0.25069   5
   3 -10  -1 0.22462 0.25398   1
  -3  10   1 0.09695 0.26187   4
  -3  10   1 0.05100 0.26054   6
  -3  10   1 0.27096 0.28120   9
  -3  10   1 0.16357 0.23347   2
   2 -10  -1 6.76759 0.87969   1
   2 -10  -1 7.75912 1.02496   5
   2 -10  -1 8.80493 1.10946   8
  -2  10   1 6.91587 0.97050   9
  -2  10   1 7.04124 0.89739   6
  -2  10   1 5.38451 0.73428   4
  -2  10   1 7.08263 0.93207   2
   1 -10  -1 11.6250 1.05285   5
   1 -10  -1 9.98955 1.17320   8
   1 -10  -1 9.33503 1.02457   1
  -1  10   1 10.9722 1.14202   6
  -1  10   1 11.5718 1.12067   4
  -1  10   1 9.86730 1.10181   1
   0 -10  -1 0.05543 0.21039   8
   0 -10  -1 0.07672 0.26889   1
   0 -10  -1 0.36985 0.34418   5
   0  10   1 0.21486 0.30873   4
   0  10   1 -0.1753 0.22713   6
   0  10   1 0.10282 0.26672   1
  -1 -10  -1 20.3176 1.32000   1
  -1 -10  -1 20.6026 1.45981   8
  -1 -10  -1 19.4428 1.48491   5
   1  10   1 23.1727 1.43995   1
   1  10   1 21.0626 1.37044   4
   1  10   1 22.4034 1.46289   6
  -2 -10  -1 0.78751 0.41013   5
  -2 -10  -1 1.25460 0.44526   8
   2  10   1 0.35669 0.39036   4
   2  10   1 0.62845 0.42877   1
   2  10   1 0.63611 0.39797   6
  -3 -10  -1 5.26996 0.95409   5
  -3 -10  -1 4.85895 0.89657   8
   3  10   1 4.72588 0.88007   6
   3  10   1 5.30312 0.94513   4
  -4 -10  -1 35.5059 2.22385   5
  -4 -10  -1 36.8347 1.98542   3
   4  10   1 36.4557 2.06091   4
   4  10   1 35.7203 2.06949   6
  -5 -10  -1 18.9216 1.50016   3
   5  10   1 13.6548 1.54942   6
   5  10   1 15.8094 1.88087   4
  13 -11  -1 1.26980 0.56420   4
 -13  11   1 1.64595 0.59980   6
  12 -11  -1 0.83163 0.45140   4
  12 -11  -1 2.94353 0.74127   1
 -12  11   1 1.55783 0.54691   6
 -12  11   1 2.22577 0.73128   2
  11 -11  -1 1.43672 0.52574   1
  11 -11  -1 1.51944 0.47642   4
  11 -11  -1 1.71186 0.49696   8
 -11  11   1 1.18496 0.50675   6
 -11  11   1 2.19232 0.71880   2
  10 -11  -1 7.01233 0.86470   4
  10 -11  -1 8.39610 1.08768   1
  10 -11  -1 7.91566 1.04335   8
 -10  11   1 6.74463 1.09441   2
 -10  11   1 5.09232 0.80897   4
 -10  11   1 6.27629 0.93286   6
   9 -11  -1 0.64648 0.35226   8
   9 -11  -1 0.12038 0.32355   1
   9 -11  -1 0.20890 0.31214   4
  -9  11   1 0.00938 0.26474   4
  -9  11   1 0.15076 0.33997   6
  -9  11   1 -0.2298 0.30890   2
   8 -11  -1 0.20467 0.25596   8
   8 -11  -1 -0.0594 0.22881   4
   8 -11  -1 0.19712 0.30281   1
  -8  11   1 -0.1317 0.24592   4
  -8  11   1 0.24019 0.37055   6
  -8  11   1 -0.1957 0.33117   2
   7 -11  -1 18.3368 1.27402   1
   7 -11  -1 18.1096 1.15042   4
   7 -11  -1 19.9284 1.44118   8
  -7  11   1 20.2604 1.23103   4
  -7  11   1 21.3821 1.44546   2
  -7  11   1 19.1839 1.33212   6
   6 -11  -1 13.4757 1.15856   8
   6 -11  -1 11.7536 0.91629   4
   6 -11  -1 8.68496 1.02413   1
  -6  11   1 12.6616 1.24177   6
  -6  11   1 11.7981 0.94755   4
  -6  11   1 11.7882 1.22730   2
   5 -11  -1 4.29720 0.81869   8
   5 -11  -1 3.66356 0.65750   1
   5 -11  -1 3.05895 0.57732   4
   5 -11  -1 5.23064 0.76028   5
  -5  11   1 3.58535 0.68223   2
  -5  11   1 4.50937 0.76406   6
  -5  11   1 5.41484 0.77610   4
   4 -11  -1 0.96490 0.43681   8
   4 -11  -1 0.02886 0.30060   1
   4 -11  -1 1.07223 0.38644   5
  -4  11   1 0.56218 0.32465   2
  -4  11   1 0.89807 0.39116   4
  -4  11   1 0.75438 0.34492   6
   3 -11  -1 2.82704 0.63426   5
   3 -11  -1 2.34864 0.63524   8
   3 -11  -1 1.89664 0.52058   1
  -3  11   1 1.46855 0.45646   6
  -3  11   1 1.73064 0.52586   4
   2 -11  -1 17.4913 1.23484   1
   2 -11  -1 17.6123 1.35765   8
   2 -11  -1 17.0867 1.29711   5
  -2  11   1 17.4186 1.20489   4
  -2  11   1 18.6580 1.30458   6
  -2  11   1 15.5295 1.24070   1
   1 -11  -1 1.69376 0.57267   8
   1 -11  -1 2.32235 0.63684   5
   1 -11  -1 2.23611 0.56597   1
  -1  11   1 1.87726 0.53226   4
  -1  11   1 1.82490 0.57329   1
  -1  11   1 1.38345 0.50211   6
   0 -11  -1 0.66531 0.37192   5
   0 -11  -1 1.04210 0.41708   8
   0 -11  -1 1.15816 0.45949   1
   0  11   1 1.42828 0.53035   6
   0  11   1 0.32095 0.28318   4
   0  11   1 1.58945 0.52559   1
  -1 -11  -1 1.70773 0.55796   5
  -1 -11  -1 1.24134 0.49572   1
  -1 -11  -1 2.00366 0.56780   8
   1  11   1 1.05082 0.46537   4
   1  11   1 1.59519 0.62852   1
   1  11   1 0.70511 0.46807   6
  -2 -11  -1 6.21027 1.03200   8
  -2 -11  -1 6.14698 1.07655   5
   2  11   1 7.55174 1.14260   6
   2  11   1 5.01556 0.91730   4
  -3 -11  -1 16.7024 1.52226   5
   3  11   1 14.9277 1.57211   4
   3  11   1 16.3852 1.68175   6
  12 -12  -1 3.65936 0.72524   4
 -12  12   1 2.48686 0.70438   6
  11 -12  -1 0.21738 0.29858   1
  11 -12  -1 0.21537 0.37604   4
  11 -12  -1 1.19391 0.45200   8
 -11  12   1 -0.4913 0.32585   6
 -11  12   1 0.28703 0.50301   2
 -11  12   1 -0.4223 0.34747   4
  10 -12  -1 0.94322 0.45486   8
  10 -12  -1 -0.5194 0.26495   4
  10 -12  -1 0.68043 0.41111   1
 -10  12   1 0.08856 0.43678   2
 -10  12   1 0.09116 0.33368   4
 -10  12   1 0.58445 0.44492   6
   9 -12  -1 2.25348 0.61092   1
   9 -12  -1 1.76719 0.50114   4
   9 -12  -1 3.68849 0.79212   8
  -9  12   1 2.15152 0.66800   2
  -9  12   1 2.24399 0.64729   6
  -9  12   1 2.15874 0.55974   4
   8 -12  -1 1.08108 0.47519   1
   8 -12  -1 1.26015 0.37061   4
   8 -12  -1 1.47755 0.53911   8
  -8  12   1 0.08779 0.40215   6
  -8  12   1 1.47770 0.49110   4
  -8  12   1 0.87615 0.48635   2
   7 -12  -1 2.44551 0.54438   4
   7 -12  -1 2.32028 0.62524   8
   7 -12  -1 3.25785 0.67491   1
  -7  12   1 2.02631 0.53703   4
  -7  12   1 3.20931 0.68559   6
  -7  12   1 2.63092 0.67231   2
   6 -12  -1 0.45137 0.39789   8
   6 -12  -1 -0.0422 0.23724   4
   6 -12  -1 0.22936 0.28292   1
  -6  12   1 0.32457 0.32119   4
  -6  12   1 0.17728 0.33581   2
  -6  12   1 -0.0563 0.29719   6
   5 -12  -1 5.03142 0.89624   8
   5 -12  -1 4.96119 0.83844   1
   5 -12  -1 5.66463 0.83910   5
  -5  12   1 4.91995 0.83159   2
  -5  12   1 5.45561 0.86557   6
  -5  12   1 5.27985 0.80373   4
   4 -12  -1 15.7636 1.21094   1
   4 -12  -1 17.4798 1.40187   8
   4 -12  -1 17.3007 1.28649   5
  -4  12   1 16.7152 1.30328   6
  -4  12   1 16.1528 1.20165   4
   3 -12  -1 100.800 3.68607   8
   3 -12  -1 100.162 3.52098   5
   3 -12  -1 102.847 3.41965   1
  -3  12   1 105.220 3.47626   6
  -3  12   1 106.626 3.33550   4
   2 -12  -1 12.4891 1.43902   5
   2 -12  -1 8.85136 1.27033   8
   2 -12  -1 10.5063 1.22840   1
  -2  12   1 9.54625 1.18455   6
  -2  12   1 10.2001 1.24887   1
  -2  12   1 10.1872 1.16013   4
   1 -12  -1 9.61803 1.29512   5
   1 -12  -1 7.30309 1.03043   1
   1 -12  -1 9.17847 1.26443   8
  -1  12   1 7.49827 1.08895   1
  -1  12   1 7.58977 0.99462   4
  -1  12   1 8.37241 1.12223   6
   0 -12  -1 0.88041 0.42726   5
   0 -12  -1 0.48045 0.41845   1
   0 -12  -1 0.85580 0.43486   8
   0  12   1 0.09664 0.58847   1
   0  12   1 0.33015 0.37773   6
   0  12   1 -0.3121 0.30725   4
  -1 -12  -1 1.16387 0.51829   8
  -1 -12  -1 1.04067 0.50375   5
   1  12   1 0.58590 0.47576   4
   1  12   1 0.43234 0.46869   6
  -2 -12  -1 4.41567 0.99223   8
   2  12   1 5.92442 1.05504   4
   2  12   1 5.79183 1.07259   6
  11 -13  -1 0.06242 0.37930   4
 -11  13   1 0.13671 0.38328   4
  10 -13  -1 2.57012 0.67050   8
  10 -13  -1 1.88553 0.56150   4
  10 -13  -1 2.19297 0.67720   1
 -10  13   1 1.73362 0.57733   4
 -10  13   1 1.60211 0.58303   6
 -10  13   1 0.97295 0.61904   2
   9 -13  -1 63.4439 2.50127   4
   9 -13  -1 65.1348 2.90683   8
   9 -13  -1 65.8502 2.78342   1
  -9  13   1 68.2068 2.85310   6
  -9  13   1 63.2078 2.55514   4
  -9  13   1 64.2083 2.91213   2
   8 -13  -1 5.02910 0.92065   8
   8 -13  -1 2.86400 0.65288   4
   8 -13  -1 3.47601 0.76399   1
  -8  13   1 3.20841 0.77783   6
  -8  13   1 2.99690 0.75340   2
  -8  13   1 2.38363 0.62167   4
   7 -13  -1 0.32231 0.32295   1
   7 -13  -1 0.33804 0.35359   4
   7 -13  -1 0.50954 0.29712   8
  -7  13   1 0.46518 0.45205   2
  -7  13   1 0.27225 0.41135   6
  -7  13   1 0.94972 0.46871   4
   6 -13  -1 0.83933 0.45559   8
   6 -13  -1 1.00335 0.46311   1
  -6  13   1 0.46934 0.39834   6
  -6  13   1 0.96198 0.47737   2
  -6  13   1 1.45186 0.55180   4
   5 -13  -1 31.7042 1.83541   1
   5 -13  -1 31.6931 2.01580   8
  -5  13   1 36.1620 1.98009   6
  -5  13   1 31.2076 1.75281   4
   4 -13  -1 3.86025 0.77693   1
   4 -13  -1 4.43589 0.94779   8
   4 -13  -1 4.90925 0.86023   5
  -4  13   1 3.24800 0.72156   4
  -4  13   1 4.65600 0.89247   6
   3 -13  -1 4.33227 0.89818   8
   3 -13  -1 4.58959 0.89058   5
   3 -13  -1 2.13700 0.61898   1
  -3  13   1 2.54910 0.72452   6
  -3  13   1 2.25240 0.68711   1
  -3  13   1 3.71550 0.78806   4
   2 -13  -1 0.35046 0.37306   1
   2 -13  -1 -0.1320 0.33161   8
   2 -13  -1 0.84593 0.40811   5
  -2  13   1 0.14014 0.40882   1
  -2  13   1 0.05661 0.40450   4
  -2  13   1 0.31622 0.37120   6
   1 -13  -1 2.78077 0.72868   1
   1 -13  -1 3.14419 0.81537   8
   1 -13  -1 2.74408 0.72126   5
  -1  13   1 2.07065 0.65634   4
  -1  13   1 2.70305 0.76673   6
   0 -13  -1 1.65499 0.62839   8
   0  13   1 1.21552 0.63678   6
   0  13   1 1.09930 0.55865   4
   8 -14  -1 0.60343 0.34559   8
   8 -14  -1 0.57127 0.45942   1
   8 -14  -1 0.57847 0.41023   4
  -8  14   1 -0.3145 0.35069   4
  -8  14   1 0.23744 0.46653   2
   7 -14  -1 10.3138 1.40232   8
   7 -14  -1 10.7864 1.34802   1
  -7  14   1 11.2864 1.36744   6
  -7  14   1 12.0367 1.30593   4
   6 -14  -1 0.88066 0.46790   1
   6 -14  -1 2.57422 0.65882   8
  -6  14   1 0.93775 0.50523   4
  -6  14   1 1.56414 0.60692   6
   5 -14  -1 23.1407 1.66163   1
   5 -14  -1 23.5339 1.82166   8
  -5  14   1 24.6977 1.75540   6
  -5  14   1 21.0985 1.52345   4
   4 -14  -1 1.46700 0.45398   5
   4 -14  -1 0.40183 0.52613   8
   4 -14  -1 0.11959 0.43853   1
  -4  14   1 0.02409 0.39440   4
  -4  14   1 0.16652 0.46433   6
  -4  14   1 -0.1201 0.46284   1
   3 -14  -1 0.38829 0.43987   1
   3 -14  -1 1.13535 0.46972   5
  -3  14   1 0.36927 0.46259   1
  -3  14   1 0.01784 0.38713   4
  -4  15  -2 0.81025 0.54468   1
  -4  15  -2 2.18258 0.72013   6
   4 -15   2 1.84217 0.64822   1
  -5  15  -2 4.42700 0.91054   6
  -5  15  -2 3.04529 0.89422   1
  -5  15  -2 3.78174 0.86658   4
   5 -15   2 4.40996 1.00493   8
   5 -15   2 4.45628 0.93715   1
  -6  15  -2 0.25495 0.42648   4
  -6  15  -2 0.40911 0.45813   6
   6 -15   2 0.34149 0.43613   1
   6 -15   2 0.76104 0.39738   8
  -7  15  -2 0.93699 0.59324   6
  -7  15  -2 1.56313 0.73805   4
   7 -15   2 2.38985 0.72470   8
   7 -15   2 1.94701 0.68254   4
   0  14  -2 3.95548 0.92060   1
   0  14  -2 3.91620 0.87273   6
   0 -14   2 4.32767 1.19993   8
   0 -14   2 3.86941 0.89356   1
   0 -14   2 7.21050 1.42805   5
  -1  14  -2 7.26979 1.10644   4
  -1  14  -2 8.21218 1.29146   1
  -1  14  -2 8.82846 1.19323   6
   1 -14   2 7.21300 1.23960   8
   1 -14   2 8.76929 1.32405   5
   1 -14   2 5.90233 1.03471   1
  -2  14  -2 1.63200 0.62161   1
  -2  14  -2 1.07930 0.54018   6
  -2  14  -2 1.40089 0.59297   4
   2 -14   2 1.71772 0.68150   1
   2 -14   2 3.26451 0.80398   5
   2 -14   2 1.94473 0.67872   8
  -3  14  -2 5.50298 0.94087   4
  -3  14  -2 7.79516 1.09318   6
  -3  14  -2 5.50784 1.07470   1
   3 -14   2 4.91984 1.04184   8
   3 -14   2 5.91774 1.02265   1
   3 -14   2 5.44068 0.97033   5
  -4  14  -2 17.7741 1.33623   6
  -4  14  -2 13.4952 1.39402   4
  -4  14  -2 16.0825 1.73314   1
   4 -14   2 15.9272 1.77792   8
   4 -14   2 14.9791 1.59058   1
   4 -14   2 16.2754 1.37093   5
  -5  14  -2 1.89406 0.60325   6
  -5  14  -2 3.15717 0.73510   4
   5 -14   2 4.58038 0.98401   8
   5 -14   2 2.54509 0.69102   1
  -6  14  -2 1.23961 0.55394   4
  -6  14  -2 1.11703 0.53483   6
   6 -14   2 0.89003 0.47077   1
   6 -14   2 1.36632 0.60114   8
   6 -14   2 0.75232 0.40577   4
  -7  14  -2 -0.1874 0.36975   4
  -7  14  -2 -0.3117 0.38357   6
   7 -14   2 0.19688 0.39286   4
   7 -14   2 -0.1021 0.24952   1
   7 -14   2 0.11784 0.43614   8
  -8  14  -2 2.98753 0.77657   6
  -8  14  -2 1.86181 0.65714   4
  -8  14  -2 1.45315 0.63410   2
   8 -14   2 3.66789 0.86156   8
   8 -14   2 2.28185 0.61400   4
   8 -14   2 2.27727 0.64142   1
  -9  14  -2 1.08494 0.50783   4
  -9  14  -2 0.71477 0.55953   2
  -9  14  -2 1.22541 0.55403   6
   9 -14   2 1.10622 0.46984   4
   9 -14   2 1.21408 0.51999   1
   9 -14   2 1.59755 0.52429   8
 -10  14  -2 0.68959 0.55088   2
 -10  14  -2 1.57787 0.63950   4
  10 -14   2 0.44799 0.47688   4
  10 -14   2 1.70846 0.52785   8
   2  13  -2 3.37708 0.87303   1
  -2 -13   2 2.96984 0.87026   8
   1  13  -2 20.1929 1.50327   6
   1  13  -2 16.5993 1.37800   4
   1  13  -2 18.1687 1.56988   1
  -1 -13   2 19.0327 1.68457   8
  -1 -13   2 20.1566 1.57052   1
  -1 -13   2 21.2129 1.74712   5
   0  13  -2 0.47860 0.38400   6
   0  13  -2 0.23569 0.40643   4
   0  13  -2 0.07293 0.41516   1
   0 -13   2 -0.1447 0.38749   8
   0 -13   2 0.23765 0.42876   5
   0 -13   2 0.78401 0.43934   1
  -1  13  -2 20.2948 1.58538   1
  -1  13  -2 20.3221 1.42677   6
  -1  13  -2 18.2563 1.39773   4
   1 -13   2 17.5093 1.57015   8
   1 -13   2 20.4436 1.52701   1
   1 -13   2 17.2245 1.49819   5
  -2  13  -2 18.1437 1.32016   6
  -2  13  -2 17.2777 1.46352   1
  -2  13  -2 16.9258 1.27850   4
   2 -13   2 15.6646 1.37290   5
   2 -13   2 16.5442 1.37434   1
   2 -13   2 18.9030 1.58989   8
  -3  13  -2 21.8140 1.45583   4
  -3  13  -2 18.2063 1.32558   6
  -3  13  -2 21.5188 1.57458   1
   3 -13   2 23.7507 1.60408   5
   3 -13   2 20.2157 1.61931   8
   3 -13   2 18.7375 1.44744   1
  -4  13  -2 3.44632 0.72147   4
  -4  13  -2 1.21132 0.46966   6
   4 -13   2 2.05327 0.61667   8
   4 -13   2 2.36812 0.62034   1
   4 -13   2 3.65414 0.74265   5
  -5  13  -2 10.4736 1.20920   6
  -5  13  -2 10.2304 1.19110   4
   5 -13   2 11.5273 1.30591   1
   5 -13   2 9.57413 1.30958   8
  -6  13  -2 6.91072 1.10652   2
  -6  13  -2 8.08282 1.05229   4
  -6  13  -2 6.47682 0.95509   6
   6 -13   2 5.59482 0.92959   1
   6 -13   2 5.69421 1.01683   8
   6 -13   2 6.06632 0.87200   4
  -7  13  -2 5.37931 0.88747   2
  -7  13  -2 4.88480 0.87438   6
  -7  13  -2 5.66800 0.86668   4
   7 -13   2 7.05225 1.04055   1
   7 -13   2 6.18260 0.89296   4
   7 -13   2 6.24217 1.00868   8
  -8  13  -2 24.1329 1.60645   6
  -8  13  -2 25.1398 1.53595   4
  -8  13  -2 23.1060 1.60589   2
   8 -13   2 24.2940 1.60939   1
   8 -13   2 23.2800 1.64058   8
   8 -13   2 26.0482 1.52620   4
  -9  13  -2 1.45390 0.51958   4
  -9  13  -2 1.97688 0.65674   2
  -9  13  -2 2.66539 0.69300   6
   9 -13   2 2.12419 0.59831   8
   9 -13   2 1.25069 0.51459   1
   9 -13   2 1.74172 0.56827   4
 -10  13  -2 0.62944 0.49055   2
 -10  13  -2 -0.3064 0.32256   4
 -10  13  -2 0.31384 0.43478   6
  10 -13   2 0.19522 0.36790   1
  10 -13   2 0.08981 0.38194   4
 -11  13  -2 -0.1609 0.35520   6
 -11  13  -2 -0.0077 0.38088   4
 -11  13  -2 0.41607 0.50085   2
  11 -13   2 1.13187 0.49930   1
  11 -13   2 0.17759 0.36961   4
   3  12  -2 6.19909 1.07493   4
   3  12  -2 5.30235 1.00406   1
  -3 -12   2 6.94803 1.18689   8
  -3 -12   2 4.86823 0.99589   5
   2  12  -2 6.77821 1.00217   6
   2  12  -2 5.90269 0.92548   4
   2  12  -2 7.96707 1.16667   1
  -2 -12   2 7.70216 1.22891   8
  -2 -12   2 5.27967 1.02846   5
   1  12  -2 14.6824 1.55990   1
   1  12  -2 14.0053 1.41016   4
   1  12  -2 15.6698 1.23961   6
  -1 -12   2 14.6404 1.63260   8
  -1 -12   2 15.8970 1.43992   5
  -1 -12   2 15.2355 1.30166   1
   0  12  -2 2.44282 0.60356   6
   0  12  -2 2.00425 0.58822   4
   0  12  -2 2.48091 0.70705   1
   0 -12   2 2.61121 0.66122   1
   0 -12   2 3.10145 0.77090   8
   0 -12   2 2.68187 0.69415   5
  -1  12  -2 0.99385 0.46682   1
  -1  12  -2 -0.0920 0.31726   4
  -1  12  -2 0.50476 0.33570   6
   1 -12   2 0.45419 0.32846   1
   1 -12   2 0.86209 0.51540   8
   1 -12   2 1.23089 0.48009   5
  -2  12  -2 2.23923 0.55152   6
  -2  12  -2 0.50476 0.37446   4
  -2  12  -2 1.02778 0.51597   1
   2 -12   2 1.54105 0.55120   8
   2 -12   2 1.04536 0.49077   5
   2 -12   2 1.54309 0.51188   1
  -3  12  -2 0.08854 0.26815   6
  -3  12  -2 -0.0691 0.24178   4
   3 -12   2 0.66667 0.36838   5
   3 -12   2 0.55566 0.36556   1
   3 -12   2 0.58212 0.40174   8
  -4  12  -2 0.35605 0.34822   4
  -4  12  -2 0.22754 0.30746   6
   4 -12   2 -0.0460 0.30540   1
   4 -12   2 0.37542 0.39600   8
   4 -12   2 0.22022 0.29381   5
  -5  12  -2 24.9800 1.44767   4
  -5  12  -2 24.9763 1.41530   2
  -5  12  -2 24.7967 1.48617   6
   5 -12   2 27.2761 1.61058   1
   5 -12   2 25.8626 1.69667   8
   5 -12   2 26.5448 1.44037   4
  -6  12  -2 0.15515 0.31860   2
  -6  12  -2 0.07593 0.33367   6
  -6  12  -2 0.03140 0.30967   4
   6 -12   2 0.06741 0.24612   8
   6 -12   2 0.24995 0.24530   1
   6 -12   2 -0.0144 0.22823   4
  -7  12  -2 31.8434 1.73754   6
  -7  12  -2 28.9687 1.58074   4
  -7  12  -2 31.9455 1.75633   2
   7 -12   2 33.3560 1.63251   4
   7 -12   2 34.8542 1.89851   8
   7 -12   2 34.9915 1.79731   1
  -8  12  -2 1.40470 0.48958   6
  -8  12  -2 1.33046 0.54421   2
  -8  12  -2 1.20747 0.46107   4
   8 -12   2 1.23776 0.47597   4
   8 -12   2 0.98203 0.46192   1
   8 -12   2 0.82774 0.38794   8
  -9  12  -2 11.5038 1.28663   6
  -9  12  -2 12.3737 1.42168   2
  -9  12  -2 15.8948 1.21926   4
   9 -12   2 14.2729 1.16347   8
   9 -12   2 12.8720 1.25424   4
   9 -12   2 14.3928 1.22047   1
 -10  12  -2 0.69474 0.47004   2
 -10  12  -2 0.35371 0.40682   6
  10 -12   2 0.34095 0.37252   1
  10 -12   2 -0.0119 0.25688   4
 -11  12  -2 13.2476 1.45098   6
 -11  12  -2 9.76837 1.32989   2
  11 -12   2 14.5887 1.19971   4
  11 -12   2 12.7793 1.38571   1
 -12  12  -2 -0.4181 0.35172   6
 -12  12  -2 -0.3736 0.44010   2
  12 -12   2 0.39960 0.31787   1
  12 -12   2 0.08517 0.40495   4
   5  11  -2 -0.2150 0.43139   1
  -5 -11   2 0.26444 0.55025   5
  -5 -11   2 0.42920 0.42255   3
   4  11  -2 -0.3445 0.26631   4
   4  11  -2 0.24831 0.35461   1
  -4 -11   2 0.17371 0.37743   3
  -4 -11   2 0.62784 0.49779   5
  -4 -11   2 0.56412 0.46188   8
   3  11  -2 0.37011 0.43297   4
   3  11  -2 0.26888 0.34130   6
   3  11  -2 0.21323 0.42560   1
  -3 -11   2 0.76500 0.48904   5
  -3 -11   2 0.52258 0.39622   8
   2  11  -2 0.79227 0.44444   6
   2  11  -2 0.48711 0.42300   1
   2  11  -2 1.47674 0.52339   4
  -2 -11   2 1.08632 0.49403   5
  -2 -11   2 1.18078 0.52596   8
   1  11  -2 7.21713 1.02856   1
   1  11  -2 6.03521 0.88312   6
   1  11  -2 5.71902 0.88194   4
  -1 -11   2 6.00724 1.01348   8
  -1 -11   2 5.83157 0.92234   1
  -1 -11   2 6.50344 1.02946   5
   0  11  -2 36.7513 1.90038   9
   0  11  -2 38.0753 1.97317   1
   0  11  -2 37.5835 1.75817   6
   0  11  -2 33.8176 1.73849   4
   0 -11   2 36.3229 1.88354   1
   0 -11   2 39.6026 2.07961   5
   0 -11   2 37.6309 2.07059   8
  -1  11  -2 16.7637 1.26962   9
  -1  11  -2 18.8975 1.36108   1
  -1  11  -2 15.5735 1.14030   4
  -1  11  -2 18.1828 1.17547   6
   1 -11   2 16.6802 1.34785   8
   1 -11   2 20.2070 1.41631   5
   1 -11   2 17.5121 1.27853   1
  -2  11  -2 40.4464 1.78686   4
  -2  11  -2 35.5508 1.83357   9
  -2  11  -2 41.1601 1.76840   6
  -2  11  -2 38.4981 1.93905   1
   2 -11   2 37.4453 1.97512   8
   2 -11   2 37.2968 1.85272   1
   2 -11   2 40.1982 1.94607   5
  -3  11  -2 39.1093 1.73265   6
  -3  11  -2 35.5046 1.64385   4
  -3  11  -2 36.2390 1.83241   9
   3 -11   2 34.4619 1.89593   8
   3 -11   2 35.9936 1.78513   1
   3 -11   2 36.6419 1.77925   5
  -4  11  -2 7.10252 0.83065   2
  -4  11  -2 8.31488 0.93892   6
  -4  11  -2 7.54394 0.90091   4
  -4  11  -2 5.94311 0.90810   9
   4 -11   2 6.74954 0.87256   5
   4 -11   2 6.52472 0.81105   4
   4 -11   2 7.49968 1.02703   8
   4 -11   2 7.55281 0.96638   1
  -5  11  -2 6.30621 0.85168   6
  -5  11  -2 6.94800 0.86032   4
  -5  11  -2 6.44683 0.82543   2
  -5  11  -2 5.32545 0.88676   9
   5 -11   2 4.97205 0.69868   4
   5 -11   2 6.34660 0.96486   8
   5 -11   2 5.68887 0.84377   1
   5 -11   2 4.63287 0.67937   5
  -6  11  -2 8.17792 0.97276   6
  -6  11  -2 8.57191 1.00365   2
  -6  11  -2 10.0432 1.01769   4
   6 -11   2 8.21122 0.96384   1
   6 -11   2 7.59337 1.01127   8
   6 -11   2 9.51147 0.96800   4
  -7  11  -2 8.59679 1.06835   2
  -7  11  -2 7.10495 0.93144   6
  -7  11  -2 7.88584 0.91435   4
   7 -11   2 6.95151 0.90368   1
   7 -11   2 9.55969 0.99296   4
   7 -11   2 9.02976 1.07648   8
  -8  11  -2 9.75991 1.06956   4
  -8  11  -2 12.3929 1.33300   2
  -8  11  -2 12.3878 1.03163   6
   8 -11   2 9.22820 0.97532   4
   8 -11   2 11.7884 1.00895   1
   8 -11   2 12.5594 1.04068   8
  -9  11  -2 -0.2445 0.28692   6
  -9  11  -2 0.27131 0.39257   2
   9 -11   2 0.20510 0.25574   1
   9 -11   2 0.61302 0.30449   8
   9 -11   2 0.36861 0.32244   4
 -10  11  -2 10.0385 1.26378   2
 -10  11  -2 10.1186 1.18860   6
  10 -11   2 9.68464 1.11454   6
  10 -11   2 9.23888 1.05382   4
  10 -11   2 11.7491 1.25536   1
 -11  11  -2 1.68677 0.58664   6
 -11  11  -2 1.25152 0.60119   2
  11 -11   2 0.55140 0.44381   6
  11 -11   2 0.51335 0.40356   4
  11 -11   2 1.87419 0.54641   1
 -12  11  -2 1.59418 0.68031   2
 -12  11  -2 2.46723 0.64769   6
  12 -11   2 2.46525 0.63989   1
  12 -11   2 2.29445 0.64641   4
  12 -11   2 0.97406 0.56192   6
 -13  11  -2 3.02358 0.80092   6
  13 -11   2 3.49818 0.75425   1
  13 -11   2 2.47357 0.74594   6
   6  10  -2 25.7941 1.76861   1
   6  10  -2 25.5088 1.72532   4
  -6 -10   2 23.4977 1.69129   3
  -6 -10   2 22.4019 1.81610   5
   5  10  -2 0.27262 0.41891   1
   5  10  -2 0.94215 0.46361   4
  -5 -10   2 0.70993 0.53244   8
  -5 -10   2 0.62568 0.38855   3
  -5 -10   2 1.00278 0.55540   5
   4  10  -2 0.51479 0.41528   1
   4  10  -2 0.50764 0.42726   6
   4  10  -2 0.72322 0.45232   4
  -4 -10   2 0.46823 0.46555   5
  -4 -10   2 1.50465 0.58741   8
  -4 -10   2 1.32712 0.45572   3
   3  10  -2 0.73778 0.42458   9
   3  10  -2 1.13500 0.47789   4
   3  10  -2 1.12514 0.50261   1
   3  10  -2 1.26963 0.45157   6
  -3 -10   2 1.91879 0.51980   3
  -3 -10   2 1.00241 0.46535   8
  -3 -10   2 1.09155 0.48570   5
   2  10  -2 1.07554 0.44724   6
   2  10  -2 0.92879 0.41808   4
   2  10  -2 0.66696 0.43483   9
   2  10  -2 1.21085 0.49783   1
  -2 -10   2 1.38757 0.43261   3
  -2 -10   2 1.46050 0.53978   8
  -2 -10   2 0.36554 0.39506   5
   1  10  -2 7.19743 0.99916   1
   1  10  -2 7.22923 0.95681   9
   1  10  -2 6.29984 0.81855   6
   1  10  -2 8.38143 0.96546   4
  -1 -10   2 6.59286 0.80422   3
  -1 -10   2 8.41706 1.13194   5
  -1 -10   2 7.43883 1.10526   8
  -1 -10   2 7.50234 0.97841   1
   0  10  -2 46.9944 2.03475   9
   0  10  -2 43.8381 1.78550   6
   0  10  -2 43.5465 1.84587   4
   0  10  -2 44.4534 2.02738   1
   0 -10   2 44.4886 1.98515   1
   0 -10   2 40.4010 2.04678   8
   0 -10   2 48.2584 2.16689   5
  -1  10  -2 4.41272 0.71619   9
  -1  10  -2 4.33620 0.64012   6
  -1  10  -2 4.49128 0.77717   1
  -1  10  -2 5.96129 0.79110   4
   1 -10   2 5.85238 0.82544   1
   1 -10   2 5.48213 0.88154   8
   1 -10   2 6.02877 0.90460   5
  -2  10  -2 24.5142 1.26711   6
  -2  10  -2 26.3980 1.46493   9
  -2  10  -2 22.2816 1.24486   4
   2 -10   2 25.1400 1.37880   1
   2 -10   2 23.4479 1.37694   5
   2 -10   2 25.7364 1.52418   8
  -3  10  -2 1.07932 0.37684   4
  -3  10  -2 1.23180 0.37546   6
  -3  10  -2 1.41500 0.43677   9
  -3  10  -2 1.62526 0.39455   2
   3 -10   2 1.32893 0.36701   4
   3 -10   2 1.62739 0.51211   8
   3 -10   2 1.18318 0.38536   5
   3 -10   2 0.89665 0.36140   1
  -4  10  -2 18.7194 1.07794   4
  -4  10  -2 18.6610 1.25158   9
  -4  10  -2 17.7780 1.05382   2
  -4  10  -2 19.6914 1.16171   6
   4 -10   2 19.4109 1.18204   1
   4 -10   2 19.8439 1.29922   8
   4 -10   2 18.9137 1.06170   4
   4 -10   2 20.2447 1.15643   5
  -5  10  -2 16.6110 1.03003   4
  -5  10  -2 17.0113 1.09358   6
  -5  10  -2 18.2751 1.11946   2
  -5  10  -2 15.8073 1.16149   9
   5 -10   2 17.0656 1.00935   5
   5 -10   2 19.5421 1.25213   8
   5 -10   2 17.3662 1.03521   4
   5 -10   2 15.3837 1.05948   1
  -6  10  -2 16.8063 1.24038   9
  -6  10  -2 15.8136 1.11347   2
  -6  10  -2 16.6778 1.04529   4
  -6  10  -2 16.3254 1.09526   6
   6 -10   2 14.6534 1.05268   1
   6 -10   2 15.9128 1.00910   4
   6 -10   2 17.0624 1.16332   8
  -7  10  -2 19.3536 1.28551   2
  -7  10  -2 18.0552 1.18835   6
  -7  10  -2 21.1547 1.40307   9
   7 -10   2 18.1970 1.19229   1
   7 -10   2 17.8715 1.08543   4
   7 -10   2 21.2969 1.29341   8
  -8  10  -2 0.27039 0.35606   2
  -8  10  -2 0.58908 0.37745   6
   8 -10   2 0.68972 0.37889   6
   8 -10   2 0.28746 0.25325   4
   8 -10   2 0.66598 0.38572   1
   8 -10   2 0.43626 0.31773   8
  -9  10  -2 3.74461 0.74550   2
  -9  10  -2 3.28926 0.63824   7
  -9  10  -2 3.69892 0.68268   6
   9 -10   2 4.51611 0.69520   4
   9 -10   2 3.17056 0.62658   1
   9 -10   2 3.32662 0.64355   6
   9 -10   2 4.14608 0.67003   8
 -10  10  -2 15.5524 1.22200   6
 -10  10  -2 17.0973 1.37801   2
 -10  10  -2 18.5242 1.28552   7
  10 -10   2 19.6885 1.32585   6
  10 -10   2 19.0142 1.21237   4
  10 -10   2 18.4966 1.28294   1
 -11  10  -2 0.34461 0.37472   6
 -11  10  -2 0.31106 0.46605   2
 -11  10  -2 0.46437 0.41008   7
  11 -10   2 0.49759 0.39088   4
  11 -10   2 -0.0472 0.33923   1
  11 -10   2 -0.1751 0.30823   6
 -12  10  -2 2.21268 0.66297   2
 -12  10  -2 1.24812 0.53029   7
 -12  10  -2 0.89920 0.51852   6
  12 -10   2 1.69507 0.54210   1
  12 -10   2 2.34652 0.64023   6
  12 -10   2 1.52334 0.56874   4
 -13  10  -2 0.52308 0.49831   7
 -13  10  -2 0.01011 0.34960   2
 -13  10  -2 -0.2392 0.37460   6
  13 -10   2 0.20260 0.44393   6
  13 -10   2 0.33200 0.40238   1
  13 -10   2 0.18321 0.36156   4
   7   9  -2 3.28168 0.79567   4
   7   9  -2 2.27559 0.70196   1
  -7  -9   2 3.00298 0.80859   5
  -7  -9   2 1.27644 0.55450   3
   6   9  -2 36.1108 2.01197   1
   6   9  -2 37.1651 2.03021   4
  -6  -9   2 39.0007 2.26227   5
  -6  -9   2 35.5445 2.01341   3
   5   9  -2 0.08819 0.33334   1
   5   9  -2 -0.1085 0.31086   4
  -5  -9   2 0.24490 0.36753   8
  -5  -9   2 -0.1223 0.26562   3
  -5  -9   2 0.39730 0.34391   5
   4   9  -2 0.43064 0.31599   4
   4   9  -2 0.33882 0.36415   1
   4   9  -2 0.18096 0.32667   9
   4   9  -2 0.38265 0.32726   6
  -4  -9   2 -0.0352 0.30468   8
  -4  -9   2 1.04899 0.47702   5
  -4  -9   2 0.29635 0.32000   3
   3   9  -2 5.31247 0.74799   6
   3   9  -2 4.61779 0.78200   9
   3   9  -2 5.07815 0.79323   4
   3   9  -2 5.34077 0.85276   1
  -3  -9   2 5.91045 0.81340   3
  -3  -9   2 4.61508 0.85803   5
  -3  -9   2 5.86150 0.92468   8
   2   9  -2 16.2877 1.10576   4
   2   9  -2 18.3477 1.24553   1
   2   9  -2 19.1169 1.13611   6
   2   9  -2 14.8749 1.13539   9
  -2  -9   2 16.4087 1.26293   8
  -2  -9   2 14.8247 1.11340   1
  -2  -9   2 15.4858 1.24142   5
  -2  -9   2 19.3481 1.16008   3
   1   9  -2 0.67197 0.36405   1
   1   9  -2 1.42643 0.38500   6
   1   9  -2 1.31138 0.39974   9
   1   9  -2 0.92913 0.37334   4
  -1  -9   2 1.36657 0.36905   3
  -1  -9   2 1.37089 0.46136   8
  -1  -9   2 1.40713 0.43372   1
  -1  -9   2 1.05118 0.41888   5
   0   9  -2 0.24643 0.24516   4
   0   9  -2 0.10429 0.20123   9
   0   9  -2 0.11633 0.21518   6
   0   9  -2 0.25251 0.24201   1
   0  -9   2 0.03175 0.24253   1
   0  -9   2 0.01763 0.16863   3
   0  -9   2 -0.1586 0.18230   5
   0  -9   2 -0.0864 0.17017   8
  -1   9  -2 4.58675 0.70782   1
  -1   9  -2 4.44726 0.66929   9
  -1   9  -2 4.67783 0.61468   6
  -1   9  -2 5.95255 0.71127   4
   1  -9   2 5.58529 0.78370   5
   1  -9   2 4.19728 0.50106   3
   1  -9   2 5.47929 0.80199   8
   1  -9   2 5.49944 0.74828   1
  -2   9  -2 92.7484 2.60561   6
  -2   9  -2 89.6816 2.35732   2
  -2   9  -2 89.0996 2.77851   9
  -2   9  -2 91.2785 2.61330   4
   2  -9   2 90.6635 2.92634   8
   2  -9   2 89.5790 2.72389   1
   2  -9   2 87.5947 2.73577   5
  -3   9  -2 26.2545 1.38749   9
  -3   9  -2 27.4463 1.25266   4
  -3   9  -2 26.0190 1.25504   6
  -3   9  -2 27.1958 1.19294   2
   3  -9   2 29.1934 1.25320   4
   3  -9   2 27.4036 1.33418   5
   3  -9   2 24.9223 1.40246   8
   3  -9   2 28.4608 1.36007   1
  -4   9  -2 0.60283 0.32738   9
  -4   9  -2 0.61381 0.29900   2
  -4   9  -2 1.16014 0.34743   6
  -4   9  -2 0.49508 0.27440   4
   4  -9   2 0.45423 0.29734   1
   4  -9   2 0.09441 0.24650   5
   4  -9   2 0.72521 0.28775   4
   4  -9   2 0.49836 0.30485   8
  -5   9  -2 136.752 3.47586   6
  -5   9  -2 130.461 3.46109   2
  -5   9  -2 129.866 3.33380   4
  -5   9  -2 138.812 3.75344   9
   5  -9   2 130.279 3.57672   8
   5  -9   2 134.448 3.31969   4
   5  -9   2 131.556 3.46461   1
   5  -9   2 136.319 3.24046   5
  -6   9  -2 1.27861 0.42475   2
  -6   9  -2 2.36896 0.41390   7
  -6   9  -2 2.39202 0.48174   6
  -6   9  -2 1.52422 0.47473   9
   6  -9   2 1.73281 0.44970   1
   6  -9   2 2.29721 0.51172   8
   6  -9   2 2.47997 0.46918   4
  -7   9  -2 83.5627 2.45201   7
  -7   9  -2 82.0740 2.87662   9
  -7   9  -2 88.5615 2.83601   2
  -7   9  -2 85.4420 2.68206   6
   7  -9   2 93.1353 2.75335   8
   7  -9   2 84.2769 2.66750   1
   7  -9   2 85.4169 2.64124   6
   7  -9   2 91.0290 2.59492   4
  -8   9  -2 18.1587 1.07986   7
  -8   9  -2 16.2274 1.21829   9
  -8   9  -2 15.0762 1.04156   6
  -8   9  -2 13.6953 1.09968   2
   8  -9   2 14.9595 1.02982   1
   8  -9   2 15.5615 1.04466   6
   8  -9   2 16.0895 1.01734   4
   8  -9   2 14.4251 0.98535   8
  -9   9  -2 5.96140 0.89889   2
  -9   9  -2 4.79629 0.74369   7
  -9   9  -2 3.88850 0.70877   6
  -9   9  -2 3.78558 0.84522   9
   9  -9   2 5.12260 0.71110   4
   9  -9   2 4.07074 0.69867   6
   9  -9   2 3.95289 0.64932   8
   9  -9   2 4.18982 0.68499   1
 -10   9  -2 0.10997 0.34023   2
 -10   9  -2 0.10375 0.30191   6
 -10   9  -2 0.07651 0.31884   7
  10  -9   2 0.17268 0.36017   1
  10  -9   2 -0.1380 0.25573   6
  10  -9   2 0.17574 0.24765   4
 -11   9  -2 1.75233 0.58365   7
 -11   9  -2 1.92068 0.61414   2
 -11   9  -2 2.10904 0.57758   6
  11  -9   2 3.38822 0.69229   1
  11  -9   2 1.71301 0.54261   6
  11  -9   2 2.45590 0.58805   4
 -12   9  -2 0.22035 0.44526   2
 -12   9  -2 0.63151 0.41950   6
 -12   9  -2 -0.1218 0.33549   7
  12  -9   2 0.01247 0.32446   4
  12  -9   2 0.37838 0.42212   6
  12  -9   2 0.50275 0.37044   1
 -13   9  -2 3.30243 0.87885   2
 -13   9  -2 5.64242 0.96487   6
 -13   9  -2 6.00906 1.08412   7
  13  -9   2 3.78502 0.82869   6
  13  -9   2 7.23703 1.00917   4
  13  -9   2 6.55253 1.01673   1
   8   8  -2 1.93755 0.68533   4
   8   8  -2 1.82022 0.65886   1
  -8  -8   2 3.21199 0.80710   5
  -8  -8   2 2.97442 0.79793   3
   7   8  -2 11.6802 1.33405   1
   7   8  -2 10.3876 1.25765   4
  -7  -8   2 12.4393 1.47244   5
  -7  -8   2 12.3427 1.44827   3
   6   8  -2 10.5437 1.19707   4
   6   8  -2 10.0946 1.21708   1
  -6  -8   2 11.2071 1.28568   3
  -6  -8   2 10.1272 1.22898   8
  -6  -8   2 10.7827 1.36731   5
   5   8  -2 0.02901 0.29073   4
   5   8  -2 0.04071 0.30871   1
   5   8  -2 0.09246 0.26312   6
  -5  -8   2 -0.1617 0.24116   3
  -5  -8   2 0.41977 0.36519   5
  -5  -8   2 0.49234 0.32958   8
   4   8  -2 3.74981 0.62141   6
   4   8  -2 4.66226 0.75541   9
   4   8  -2 4.48905 0.78263   1
   4   8  -2 3.43629 0.67659   4
  -4  -8   2 3.96217 0.79608   5
  -4  -8   2 4.74383 0.82471   8
  -4  -8   2 3.62940 0.67270   3
   3   8  -2 5.45766 0.81600   1
   3   8  -2 5.79851 0.80029   9
   3   8  -2 6.55830 0.77694   6
   3   8  -2 5.21556 0.76233   4
  -3  -8   2 5.80579 0.88534   5
  -3  -8   2 5.06630 0.72829   3
  -3  -8   2 5.17234 0.81121   8
   2   8  -2 137.467 3.41848   6
   2   8  -2 136.467 3.65468   9
   2   8  -2 134.051 3.54623   4
   2   8  -2 130.191 3.68899   1
  -2  -8   2 131.947 3.83854   5
  -2  -8   2 127.893 3.59209   1
  -2  -8   2 134.220 3.83098   8
  -2  -8   2 135.082 3.48061   3
   1   8  -2 5.98362 0.79778   1
   1   8  -2 4.34301 0.61859   4
   1   8  -2 4.10245 0.62270   9
   1   8  -2 5.57444 0.63799   6
  -1  -8   2 4.50522 0.74627   8
  -1  -8   2 5.35362 0.64273   3
  -1  -8   2 4.33946 0.71447   5
  -1  -8   2 5.63201 0.76510   1
   0   8  -2 34.0355 1.47760   9
   0   8  -2 32.4194 1.31370   6
   0   8  -2 34.0025 1.40073   4
   0   8  -2 32.7261 1.50469   1
   0  -8   2 33.9567 1.60039   8
   0  -8   2 32.2075 1.47611   1
   0  -8   2 33.1620 1.56319   5
   0  -8   2 33.8377 1.28767   3
  -1   8  -2 28.6041 1.24474   4
  -1   8  -2 27.7476 1.01547   2
  -1   8  -2 28.2229 1.19510   6
  -1   8  -2 26.6848 1.29911   9
  -1   8  -2 31.6518 1.43516   1
   1  -8   2 27.1470 1.34285   5
   1  -8   2 26.8154 1.39761   8
   1  -8   2 28.1091 1.07102   3
   1  -8   2 30.9439 1.37815   1
  -2   8  -2 0.09611 0.13739   4
  -2   8  -2 -0.0320 0.14112   2
  -2   8  -2 0.06361 0.13993   9
  -2   8  -2 -0.0084 0.15911   6
   2  -8   2 -0.0027 0.11472   3
   2  -8   2 0.05107 0.13165   4
   2  -8   2 -0.2428 0.13763   5
   2  -8   2 0.13967 0.19553   1
   2  -8   2 0.02316 0.18559   8
  -3   8  -2 9.32604 0.77854   9
  -3   8  -2 9.52467 0.68059   6
  -3   8  -2 10.6324 0.70990   4
  -3   8  -2 9.71475 0.67890   2
   3  -8   2 8.88715 0.64874   4
   3  -8   2 10.1603 0.73148   5
   3  -8   2 10.4470 0.74593   1
   3  -8   2 9.38306 0.79231   8
   3  -8   2 10.1946 0.48414   3
  -4   8  -2 11.7749 0.76527   4
  -4   8  -2 11.9362 0.87955   9
  -4   8  -2 12.7510 0.82432   6
  -4   8  -2 13.3217 0.82871   2
  -4   8  -2 12.0083 0.57774   7
   4  -8   2 11.6266 0.86281   8
   4  -8   2 11.7271 0.81097   1
   4  -8   2 12.4807 0.75705   5
   4  -8   2 14.4548 0.82051   4
  -5   8  -2 103.875 2.79477   6
  -5   8  -2 105.314 2.85200   2
  -5   8  -2 101.315 2.43604   7
  -5   8  -2 105.686 3.04828   9
   5  -8   2 100.825 2.49262   5
   5  -8   2 102.786 2.75332   6
   5  -8   2 101.120 2.85328   8
   5  -8   2 106.271 2.69496   4
   5  -8   2 102.412 2.79502   1
  -6   8  -2 63.3626 2.26114   9
  -6   8  -2 60.4865 2.04054   6
  -6   8  -2 59.7136 1.83742   7
  -6   8  -2 59.9994 2.10968   2
   6  -8   2 61.3906 2.05533   8
   6  -8   2 62.3684 1.95139   4
   6  -8   2 61.8860 2.04147   1
   6  -8   2 60.4082 2.01438   6
  -7   8  -2 -0.3971 0.16513   6
  -7   8  -2 -0.0780 0.23625   7
  -7   8  -2 0.19586 0.26846   9
  -7   8  -2 0.29704 0.28611   2
   7  -8   2 0.03534 0.25840   1
   7  -8   2 0.32847 0.26756   6
   7  -8   2 0.11503 0.22084   4
   7  -8   2 0.14631 0.20906   8
  -8   8  -2 50.6314 2.15150   9
  -8   8  -2 51.0163 1.96810   6
  -8   8  -2 51.2503 2.10229   2
  -8   8  -2 53.2176 1.94993   7
   8  -8   2 51.3435 1.85091   4
   8  -8   2 51.0102 1.82033   8
   8  -8   2 50.3296 1.94252   6
   8  -8   2 52.9325 1.95152   1
  -9   8  -2 6.98735 0.96308   9
  -9   8  -2 7.58734 0.90760   7
  -9   8  -2 6.07460 0.89952   2
  -9   8  -2 6.47754 0.84014   6
   9  -8   2 8.55565 0.94862   6
   9  -8   2 7.75889 0.90979   1
   9  -8   2 7.20791 0.82908   4
 -10   8  -2 0.12932 0.32053   7
 -10   8  -2 0.99451 0.41502   6
 -10   8  -2 0.53216 0.40495   2
  10  -8   2 0.33169 0.31646   6
  10  -8   2 0.74109 0.39252   1
  10  -8   2 0.38139 0.26257   4
 -11   8  -2 2.82935 0.66323   6
 -11   8  -2 2.85761 0.68648   7
 -11   8  -2 2.80935 0.73003   2
  11  -8   2 3.00522 0.65753   1
  11  -8   2 2.09985 0.53923   4
  11  -8   2 2.69929 0.64966   6
 -12   8  -2 0.12410 0.30964   6
 -12   8  -2 -0.0006 0.42755   2
 -12   8  -2 0.77339 0.51709   7
  12  -8   2 0.38494 0.38438   6
  12  -8   2 0.79858 0.38925   4
  12  -8   2 0.33914 0.40344   1
 -13   8  -2 9.48105 1.39231   7
 -13   8  -2 10.0112 1.36593   2
 -13   8  -2 11.4002 1.34275   6
  13  -8   2 8.14109 1.06060   1
  13  -8   2 8.42783 1.10270   4
  13  -8   2 10.5042 1.25680   6
 -14   8  -2 1.27677 0.73525   7
 -14   8  -2 0.28246 0.50968   6
  14  -8   2 1.47704 0.53875   1
  14  -8   2 0.55428 0.51036   6
   9   7  -2 -0.0145 0.49855   1
   9   7  -2 0.34152 0.48263   4
  -9  -7   2 0.01925 0.40965   5
  -9  -7   2 0.84445 0.51637   3
   8   7  -2 0.52804 0.51499   1
   8   7  -2 0.03579 0.38099   4
  -8  -7   2 0.85159 0.50795   3
  -8  -7   2 0.66021 0.44563   5
   7   7  -2 2.63327 0.62300   4
   7   7  -2 2.50781 0.63514   1
  -7  -7   2 2.71940 0.67254   3
  -7  -7   2 2.10343 0.62178   5
   6   7  -2 12.9385 1.27446   4
   6   7  -2 11.7543 1.26416   8
   6   7  -2 12.9083 1.10800   1
  -6  -7   2 14.2926 1.12291   8
  -6  -7   2 14.1497 1.21972   5
  -6  -7   2 12.3504 1.31095   3
   5   7  -2 -0.2472 0.21682   1
   5   7  -2 -0.2106 0.24807   9
   5   7  -2 0.12315 0.24771   6
   5   7  -2 0.05832 0.25789   4
  -5  -7   2 0.60948 0.37334   5
  -5  -7   2 -0.2372 0.22806   8
  -5  -7   2 -0.0156 0.24387   3
   4   7  -2 3.52264 0.62384   4
   4   7  -2 3.11239 0.52868   6
   4   7  -2 3.18328 0.60237   9
   4   7  -2 3.05794 0.59133   1
  -4  -7   2 3.73219 0.70590   8
  -4  -7   2 3.43146 0.70159   5
  -4  -7   2 3.04310 0.59951   3
   3   7  -2 46.6707 1.78049   4
   3   7  -2 45.1604 1.86990   1
   3   7  -2 45.7105 1.80480   9
   3   7  -2 44.4338 1.63759   6
  -3  -7   2 43.2963 1.89227   8
  -3  -7   2 44.7949 1.94999   5
  -3  -7   2 41.4285 1.71787   3
   2   7  -2 25.0549 1.22186   4
   2   7  -2 29.7334 1.22882   6
   2   7  -2 28.0129 1.38797   1
   2   7  -2 27.6610 1.30899   9
  -2  -7   2 26.9255 1.41304   5
  -2  -7   2 25.9178 1.30245   1
  -2  -7   2 27.1097 1.25353   3
  -2  -7   2 29.4924 1.45833   8
   1   7  -2 0.71679 0.26883   4
   1   7  -2 0.33247 0.18451   6
   1   7  -2 0.46071 0.27094   1
   1   7  -2 0.36293 0.22158   9
  -1  -7   2 0.43999 0.24149   1
  -1  -7   2 0.20171 0.16761   3
  -1  -7   2 0.51235 0.28910   5
  -1  -7   2 0.50336 0.25788   8
   0   7  -2 0.44596 0.20218   4
   0   7  -2 0.56567 0.15244   2
   0   7  -2 0.30217 0.17824   6
   0   7  -2 0.62397 0.26989   1
   0   7  -2 0.53354 0.22619   9
   0  -7   2 0.43645 0.26716   5
   0  -7   2 0.48692 0.20384   3
   0  -7   2 0.41615 0.24680   1
   0  -7   2 0.55657 0.30206   8
  -1   7  -2 0.88026 0.25289   6
  -1   7  -2 0.92584 0.27774   4
  -1   7  -2 0.74263 0.25136   9
  -1   7  -2 1.12023 0.22849   2
   1  -7   2 0.71831 0.27035   1
   1  -7   2 1.18823 0.32430   5
   1  -7   2 0.55789 0.19220   3
   1  -7   2 0.68965 0.30493   8
  -2   7  -2 183.824 3.77589   2
  -2   7  -2 181.836 3.88697   4
  -2   7  -2 180.754 4.12868   9
  -2   7  -2 178.033 3.89858   6
  -2   7  -2 182.943 3.18656   7
   2  -7   2 181.879 3.85942   4
   2  -7   2 185.530 4.06504   5
   2  -7   2 186.105 3.54751   3
   2  -7   2 179.777 4.19942   8
   2  -7   2 179.973 4.03120   1
  -3   7  -2 8.61486 0.60144   2
  -3   7  -2 9.49677 0.62729   4
  -3   7  -2 7.12237 0.57341   6
  -3   7  -2 8.89515 0.43406   7
  -3   7  -2 9.12977 0.70164   9
   3  -7   2 9.26049 0.42469   3
   3  -7   2 10.2773 0.65653   5
   3  -7   2 8.61361 0.59758   4
   3  -7   2 9.14160 0.65578   1
   3  -7   2 9.74646 0.70710   8
  -4   7  -2 155.283 3.12996   7
  -4   7  -2 145.108 3.65231   9
  -4   7  -2 144.429 3.42694   6
  -4   7  -2 152.332 2.76443   3
  -4   7  -2 145.880 3.44590   2
   4  -7   2 152.422 3.28142   5
   4  -7   2 148.279 3.34068   4
   4  -7   2 157.206 3.52443   1
   4  -7   2 155.188 2.80179   3
   4  -7   2 149.441 3.56197   8
   4  -7   2 153.511 3.44335   6
  -5   7  -2 59.7470 1.67976   7
  -5   7  -2 55.1001 1.96359   9
  -5   7  -2 55.7497 1.24584   3
  -5   7  -2 58.7523 1.83950   6
  -5   7  -2 55.7139 1.85244   2
   5  -7   2 55.3475 1.50887   5
   5  -7   2 54.9519 1.79647   1
   5  -7   2 56.7558 1.80440   6
   5  -7   2 57.2481 1.83986   8
   5  -7   2 53.7926 1.69527   4
  -6   7  -2 240.599 5.35260   2
  -6   7  -2 247.495 5.26285   6
  -6   7  -2 243.398 5.51468   9
  -6   7  -2 242.628 5.09184   7
   6  -7   2 251.013 5.17979   8
   6  -7   2 252.018 5.23966   1
   6  -7   2 254.896 5.14198   4
   6  -7   2 250.256 5.25673   6
  -7   7  -2 40.2937 1.71203   2
  -7   7  -2 41.5588 1.60706   7
  -7   7  -2 42.5939 1.82127   9
  -7   7  -2 44.6819 1.67372   6
   7  -7   2 42.8838 1.52679   8
   7  -7   2 40.6112 1.78136   9
   7  -7   2 44.0797 1.64400   6
   7  -7   2 40.9143 1.52796   4
   7  -7   2 40.0501 1.57709   1
  -8   7  -2 0.65386 0.33704   7
  -8   7  -2 0.11743 0.24798   6
  -8   7  -2 0.37991 0.26738   2
  -8   7  -2 0.73350 0.31020   9
   8  -7   2 -0.0250 0.25174   1
   8  -7   2 0.42224 0.26393   4
   8  -7   2 0.38181 0.25949   9
   8  -7   2 0.33852 0.28927   6
   8  -7   2 0.77059 0.27914   8
  -9   7  -2 1.24822 0.44549   2
  -9   7  -2 1.19984 0.41380   9
  -9   7  -2 1.40747 0.40892   7
  -9   7  -2 1.22113 0.39826   6
   9  -7   2 1.21664 0.40722   6
   9  -7   2 1.90861 0.50265   9
   9  -7   2 1.39600 0.40322   4
   9  -7   2 1.52455 0.44535   1
 -10   7  -2 4.11993 0.72235   6
 -10   7  -2 3.51672 0.69529   9
 -10   7  -2 4.50075 0.79176   7
 -10   7  -2 3.97909 0.77817   2
  10  -7   2 5.11738 0.78862   1
  10  -7   2 4.17241 0.75003   9
  10  -7   2 4.53008 0.71752   6
  10  -7   2 2.90999 0.56751   4
 -11   7  -2 1.39226 0.55542   7
 -11   7  -2 2.04368 0.61938   2
 -11   7  -2 1.69017 0.52153   6
  11  -7   2 1.89177 0.52675   4
  11  -7   2 1.85502 0.51803   6
  11  -7   2 1.68051 0.51238   1
 -12   7  -2 38.1618 2.13694   7
 -12   7  -2 38.1255 1.92071   6
 -12   7  -2 39.2268 2.10461   2
  12  -7   2 37.4291 1.83445   4
  12  -7   2 36.0398 1.84647   6
  12  -7   2 35.6669 1.81874   1
 -13   7  -2 -0.3041 0.38526   6
 -13   7  -2 -0.6035 0.42755   7
 -13   7  -2 0.70511 0.50739   2
  13  -7   2 0.42137 0.41468   1
  13  -7   2 -0.1345 0.35426   6
  13  -7   2 0.17160 0.38862   4
 -14   7  -2 4.60384 0.98018   2
 -14   7  -2 3.43645 0.80326   6
  14  -7   2 4.00805 0.88984   6
  14  -7   2 3.70110 0.78622   1
   9   6  -2 1.69002 0.62113   1
   9   6  -2 1.90567 0.59775   4
  -9  -6   2 1.33844 0.48034   3
  -9  -6   2 2.54664 0.67770   5
   8   6  -2 36.3393 1.90928   1
   8   6  -2 37.0163 1.96004   4
  -8  -6   2 40.0681 2.10339   5
  -8  -6   2 38.9488 2.12657   3
   7   6  -2 1.27097 0.49124   1
   7   6  -2 1.45862 0.46570   4
  -7  -6   2 1.43555 0.50335   5
  -7  -6   2 0.87181 0.43174   3
   6   6  -2 30.2368 1.59408   1
   6   6  -2 28.6734 1.38960   6
   6   6  -2 32.1186 1.63178   8
   6   6  -2 30.3227 1.55977   4
   6   6  -2 27.4554 1.61373   9
  -6  -6   2 33.0834 1.75431   5
  -6  -6   2 29.9151 1.54658   8
  -6  -6   2 30.3925 1.64416   3
   5   6  -2 60.1878 2.02110   6
   5   6  -2 62.5559 2.25320   9
   5   6  -2 60.8366 2.24282   1
   5   6  -2 54.7308 2.12645   4
  -5  -6   2 59.8097 2.36016   5
  -5  -6   2 58.1266 2.24688   3
  -5  -6   2 60.5584 2.24072   8
   4   6  -2 14.3596 0.96201   9
   4   6  -2 13.5684 0.84912   6
   4   6  -2 12.8224 0.95891   1
   4   6  -2 10.9379 0.86906   4
  -4  -6   2 12.4375 1.00034   5
  -4  -6   2 11.3812 0.89524   3
  -4  -6   2 13.6561 0.98448   8
  -4  -6   2 14.0539 0.81973   7
   3   6  -2 11.6380 0.81485   4
   3   6  -2 12.0101 0.86695   1
   3   6  -2 12.5774 0.76239   6
   3   6  -2 14.0873 0.88757   9
  -3  -6   2 13.1353 0.62295   7
  -3  -6   2 12.6068 0.92666   8
  -3  -6   2 13.2054 0.95244   5
  -3  -6   2 13.7682 0.89843   3
   2   6  -2 40.3105 1.48704   4
   2   6  -2 41.8145 1.51288   9
   2   6  -2 39.4571 1.36022   6
   2   6  -2 40.0440 1.58625   1
  -2  -6   2 41.5223 1.66599   5
  -2  -6   2 45.4600 1.56178   3
  -2  -6   2 41.2250 1.66234   8
  -2  -6   2 38.5376 1.06221   7
  -2  -6   2 42.4545 1.58237   1
   1   6  -2 10.7247 0.67738   4
   1   6  -2 10.4724 0.39110   2
   1   6  -2 10.5948 0.61220   6
   1   6  -2 11.0959 0.74619   1
   1   6  -2 10.0823 0.67101   9
  -1  -6   2 10.6666 0.65910   3
  -1  -6   2 9.45954 0.74971   8
  -1  -6   2 10.3439 0.72108   1
  -1  -6   2 9.63023 0.36974   7
  -1  -6   2 10.3108 0.76871   5
   0   6  -2 42.0640 1.38558   4
   0   6  -2 42.2497 1.44866   9
   0   6  -2 44.9216 1.56576   1
   0   6  -2 44.7282 1.34950   6
   0   6  -2 44.4762 1.11131   2
   0  -6   2 44.5307 0.83310   7
   0  -6   2 44.6930 1.61420   8
   0  -6   2 42.4622 1.54617   5
   0  -6   2 44.3107 1.34921   3
   0  -6   2 40.8905 1.48093   1
  -1   6  -2 12.4780 0.57346   2
  -1   6  -2 12.4800 0.66222   6
  -1   6  -2 13.3837 0.68356   4
  -1   6  -2 13.2017 0.75227   9
  -1   6  -2 13.5276 0.35632   7
   1  -6   2 12.9887 0.66325   4
   1  -6   2 13.9721 0.62240   3
   1  -6   2 11.7296 0.77622   8
   1  -6   2 14.1601 0.76493   1
   1  -6   2 13.2683 0.77373   5
  -2   6  -2 216.282 3.82756   7
  -2   6  -2 208.196 4.26053   4
  -2   6  -2 210.838 4.19098   2
  -2   6  -2 212.438 4.29599   6
  -2   6  -2 221.138 4.53596   9
   2  -6   2 218.649 4.41092   5
   2  -6   2 209.281 4.53175   8
   2  -6   2 220.704 4.43507   1
   2  -6   2 218.733 3.98753   3
   2  -6   2 209.677 4.24231   4
  -3   6  -2 17.9675 0.82880   2
  -3   6  -2 17.3057 0.91882   9
  -3   6  -2 19.4091 0.70167   7
  -3   6  -2 17.6511 0.83788   6
  -3   6  -2 18.8775 0.82239   4
   3  -6   2 20.3461 0.87674   6
   3  -6   2 19.5311 0.81733   4
   3  -6   2 20.9167 0.84976   5
   3  -6   2 20.4237 0.95260   8
   3  -6   2 18.6076 0.87319   1
   3  -6   2 18.8245 0.61941   3
  -4   6  -2 1378.10 24.0566   9
  -4   6  -2 1445.29 23.5803   7
  -4   6  -2 1401.75 23.1557   3
  -4   6  -2 1413.70 23.8147   6
  -4   6  -2 1402.19 23.8602   2
   4  -6   2 1422.30 23.8038   6
   4  -6   2 1431.68 23.8681   8
   4  -6   2 1434.33 23.4894   5
   4  -6   2 1387.66 23.6690   4
   4  -6   2 1388.83 23.7929   1
  -5   6  -2 78.7786 2.39638   9
  -5   6  -2 82.7607 1.81213   3
  -5   6  -2 83.8208 2.16640   7
  -5   6  -2 85.0498 2.26499   6
  -5   6  -2 78.0818 2.27487   2
   5  -6   2 84.0121 2.44626   9
   5  -6   2 83.7483 1.81417   5
   5  -6   2 85.8340 2.25215   6
   5  -6   2 84.8463 2.20120   8
   5  -6   2 82.2244 2.14696   4
   5  -6   2 82.6924 2.21870   1
  -6   6  -2 30.8924 1.40928   9
  -6   6  -2 32.3133 1.36730   2
  -6   6  -2 30.5770 1.28197   6
  -6   6  -2 32.4508 1.02330   3
  -6   6  -2 29.6139 1.25108   7
   6  -6   2 32.4463 1.42424   9
   6  -6   2 32.6058 1.22645   4
   6  -6   2 29.8859 1.15526   8
   6  -6   2 30.4178 1.25360   1
   6  -6   2 29.2360 1.24377   6
  -7   6  -2 1.73406 0.38186   6
  -7   6  -2 1.37650 0.30748   3
  -7   6  -2 2.14657 0.49333   9
  -7   6  -2 1.63614 0.40557   7
  -7   6  -2 1.89721 0.42793   2
   7  -6   2 2.03842 0.38830   4
   7  -6   2 1.97693 0.36676   8
   7  -6   2 1.97377 0.45162   9
   7  -6   2 2.07119 0.42315   1
   7  -6   2 1.79398 0.39459   6
  -8   6  -2 0.56094 0.32307   7
  -8   6  -2 0.22160 0.22656   3
  -8   6  -2 0.16807 0.27419   9
  -8   6  -2 0.24499 0.23596   2
   8  -6   2 -0.1453 0.20758   9
   8  -6   2 0.22994 0.23483   6
   8  -6   2 0.30901 0.21030   4
   8  -6   2 0.35741 0.24293   1
  -9   6  -2 13.6986 1.06886   9
  -9   6  -2 14.4760 1.06317   2
  -9   6  -2 15.2707 1.08699   7
   9  -6   2 13.9244 0.92005   4
   9  -6   2 14.6891 1.08800   9
   9  -6   2 14.1778 0.98029   6
   9  -6   2 13.4836 0.96491   1
 -10   6  -2 6.08192 0.90966   9
 -10   6  -2 5.43871 0.85378   7
 -10   6  -2 6.34870 0.95013   2
  10  -6   2 5.07131 0.74504   1
  10  -6   2 4.45074 0.66059   4
  10  -6   2 6.04806 0.79763   6
  10  -6   2 4.69805 0.79360   9
 -11   6  -2 0.86493 0.47862   2
 -11   6  -2 -0.0759 0.23160   7
  11  -6   2 0.13656 0.29896   6
  11  -6   2 0.62709 0.30286   4
  11  -6   2 0.05517 0.35532   1
 -12   6  -2 -0.3027 0.38284   7
 -12   6  -2 0.45276 0.42962   2
  12  -6   2 -0.0141 0.30479   6
  12  -6   2 -0.0816 0.29969   4
  12  -6   2 0.12435 0.39253   1
 -13   6  -2 11.5652 1.40578   2
 -13   6  -2 10.6649 1.39676   7
  13  -6   2 12.0970 1.26094   4
  13  -6   2 10.6939 1.22596   6
  13  -6   2 10.7017 1.21820   1
 -14   6  -2 -0.2290 0.40068   2
 -14   6  -2 -0.3723 0.37633   6
  14  -6   2 0.01188 0.40090   6
  10   5  -2 9.87937 1.25026   1
  10   5  -2 9.07914 1.21953   4
 -10  -5   2 8.11301 1.21112   3
   9   5  -2 7.06397 1.00140   1
   9   5  -2 10.7626 1.25766   4
  -9  -5   2 9.09937 1.15264   5
  -9  -5   2 6.95415 1.08119   3
   8   5  -2 18.4012 1.29928   1
   8   5  -2 18.3323 1.30118   4
  -8  -5   2 19.4552 1.37022   5
  -8  -5   2 21.8453 1.50442   3
   7   5  -2 1.77533 0.46170   6
   7   5  -2 1.06891 0.41033   1
   7   5  -2 1.44710 0.49047   8
   7   5  -2 0.91195 0.41902   4
  -7  -5   2 1.83639 0.51059   5
  -7  -5   2 0.66888 0.36810   3
  -7  -5   2 1.21112 0.38700   7
  -7  -5   2 1.53417 0.41347   8
   6   5  -2 72.6275 2.48724   1
   6   5  -2 71.5345 2.45220   4
   6   5  -2 75.5259 2.49882   8
   6   5  -2 78.4245 2.52317   9
   6   5  -2 71.6104 2.23703   6
  -6  -5   2 69.5392 2.54163   5
  -6  -5   2 73.4819 2.41859   8
  -6  -5   2 70.6119 2.56669   3
  -6  -5   2 70.8206 2.21648   7
   5   5  -2 240.104 5.39540   8
   5   5  -2 241.516 5.02288   6
   5   5  -2 231.246 5.32537   1
   5   5  -2 239.659 5.28514   9
   5   5  -2 243.380 5.30512   4
  -5  -5   2 235.767 5.48803   5
  -5  -5   2 229.598 5.38998   3
  -5  -5   2 229.563 4.89369   7
  -5  -5   2 237.884 5.31409   8
   4   5  -2 148.376 3.59955   4
   4   5  -2 151.478 3.60720   9
   4   5  -2 147.790 3.36104   6
   4   5  -2 150.056 3.71705   1
  -4  -5   2 139.915 3.73311   5
  -4  -5   2 143.353 3.66368   8
  -4  -5   2 144.603 3.66958   3
  -4  -5   2 147.250 3.22818   7
   3   5  -2 44.5863 1.40726   6
   3   5  -2 45.8778 1.55122   9
   3   5  -2 44.7207 1.65643   1
   3   5  -2 41.2054 1.49295   4
  -3  -5   2 43.5466 1.27490   7
  -3  -5   2 41.8203 1.66151   5
  -3  -5   2 42.3294 1.63741   8
  -3  -5   2 45.5985 1.62003   3
   2   5  -2 45.2667 1.34951   6
   2   5  -2 43.0911 1.43707   9
   2   5  -2 49.0951 1.64484   1
   2   5  -2 46.8378 1.50229   4
  -2  -5   2 47.5434 1.53782   3
  -2  -5   2 44.7445 1.63206   8
  -2  -5   2 47.2298 1.19449   7
  -2  -5   2 46.5676 1.57076   1
  -2  -5   2 42.5378 1.60535   5
   1   5  -2 10.0608 0.59252   4
   1   5  -2 11.1160 0.56258   6
   1   5  -2 11.6075 0.63553   9
   1   5  -2 11.5285 0.35032   2
   1   5  -2 11.4977 0.70925   1
  -1  -5   2 11.4422 0.73572   5
  -1  -5   2 11.3185 0.42243   7
  -1  -5   2 10.8069 0.67516   1
  -1  -5   2 11.4306 0.74476   8
  -1  -5   2 10.7677 0.62187   3
  -1  -5   2 11.3224 0.62807   9
   0   5  -2 99.7386 1.98564   2
   0   5  -2 100.910 2.48378   1
   0   5  -2 102.185 2.38121   9
   0   5  -2 97.1210 2.29173   4
   0   5  -2 100.670 2.23135   6
   0  -5   2 103.608 2.57123   8
   0  -5   2 100.450 2.26099   3
   0  -5   2 95.6836 2.47229   5
   0  -5   2 101.360 2.36097   9
   0  -5   2 98.5621 2.43628   1
   0  -5   2 103.070 1.86657   7
  -1   5  -2 4.70532 0.23623   7
  -1   5  -2 4.36768 0.39393   9
  -1   5  -2 5.19357 0.32919   2
  -1   5  -2 4.11932 0.40976   4
  -1   5  -2 4.67468 0.35857   6
   1  -5   2 5.09792 0.33541   3
   1  -5   2 4.85128 0.40707   9
   1  -5   2 4.46165 0.39350   5
   1  -5   2 5.43606 0.25570   7
   1  -5   2 5.21413 0.38118   4
   1  -5   2 4.71776 0.39540   1
   1  -5   2 4.70392 0.52894   8
  -2   5  -2 529.590 8.93569   7
  -2   5  -2 535.871 9.18341   2
  -2   5  -2 525.593 9.24115   6
  -2   5  -2 537.289 9.45162   9
  -2   5  -2 533.328 9.46698   9
  -2   5  -2 529.925 9.21777   4
   2  -5   2 517.646 9.25650   5
   2  -5   2 531.562 9.44632   9
   2  -5   2 524.538 9.21484   6
   2  -5   2 501.442 9.26480   1
   2  -5   2 519.809 8.95017   3
   2  -5   2 522.097 9.43474   8
   2  -5   2 533.938 9.19358   4
  -3   5  -2 29.9866 1.06103   2
  -3   5  -2 32.2176 1.18805   9
  -3   5  -2 31.1734 0.96424   7
  -3   5  -2 31.0376 1.06808   6
  -3   5  -2 31.5788 0.82341   3
   3  -5   2 31.0883 0.97058   5
   3  -5   2 32.5038 0.86325   3
   3  -5   2 30.9404 1.06423   6
   3  -5   2 32.1282 1.07741   1
   3  -5   2 30.5906 1.09365   8
   3  -5   2 30.0069 0.99979   4
  -4   5  -2 104.128 2.44484   6
  -4   5  -2 100.037 2.58406   9
  -4   5  -2 101.443 2.35302   7
  -4   5  -2 102.554 2.48842   2
  -4   5  -2 100.863 2.08027   3
   4  -5   2 99.3265 2.55605   9
   4  -5   2 97.3403 2.30871   4
   4  -5   2 100.900 2.37685   1
   4  -5   2 101.610 2.41536   6
   4  -5   2 100.089 2.34975   8
   4  -5   2 100.201 2.07916   5
  -5   5  -2 27.1044 1.22285   9
  -5   5  -2 26.5690 1.09898   7
  -5   5  -2 27.1101 1.09317   6
  -5   5  -2 28.0447 0.94454   3
  -5   5  -2 29.0967 0.70890   5
  -5   5  -2 30.4341 1.22147   2
   5  -5   2 28.6779 1.16438   2
   5  -5   2 29.8672 1.11388   1
   5  -5   2 29.3391 1.02203   8
   5  -5   2 29.7501 1.12319   6
   5  -5   2 28.4341 1.04519   4
   5  -5   2 28.4866 0.72570   5
   5  -5   2 26.7940 1.19503   9
  -6   5  -2 3.11088 0.48959   7
  -6   5  -2 2.85614 0.48917   9
  -6   5  -2 2.45713 0.37730   3
  -6   5  -2 2.22196 0.43120   2
   6  -5   2 3.04005 0.49329   9
   6  -5   2 2.94132 0.45069   1
   6  -5   2 2.54642 0.42128   6
   6  -5   2 2.41614 0.39283   4
   6  -5   2 2.78668 0.37220   8
  -7   5  -2 11.7165 0.73135   3
  -7   5  -2 11.3200 0.83618   7
  -7   5  -2 10.9930 0.86134   9
  -7   5  -2 10.9546 0.80920   2
   7  -5   2 10.4131 0.74167   6
   7  -5   2 11.4567 0.60808   8
   7  -5   2 11.5222 0.73196   4
   7  -5   2 11.1160 0.76891   1
   7  -5   2 10.1021 0.81310   9
  -8   5  -2 5.75913 0.76585   7
  -8   5  -2 5.12956 0.61060   3
  -8   5  -2 5.13464 0.70896   2
  -8   5  -2 5.46516 0.77143   9
   8  -5   2 7.59181 0.80179   6
   8  -5   2 6.58904 0.81451   9
   8  -5   2 6.27410 0.68989   4
   8  -5   2 5.56700 0.66576   1
  -9   5  -2 2.76045 0.50753   3
  -9   5  -2 3.58462 0.68076   7
  -9   5  -2 2.93001 0.61102   9
  -9   5  -2 2.27956 0.55294   2
   9  -5   2 2.32578 0.50214   6
   9  -5   2 3.06307 0.59820   9
   9  -5   2 2.94579 0.55680   1
   9  -5   2 1.96005 0.43805   4
 -10   5  -2 6.13767 0.90985   7
 -10   5  -2 7.10587 0.94967   9
 -10   5  -2 8.06491 0.87119   3
 -10   5  -2 5.71132 0.85485   2
  10  -5   2 6.04281 0.79901   6
  10  -5   2 4.52793 0.71151   1
  10  -5   2 5.86012 0.75936   4
  10  -5   2 5.61861 0.84502   9
 -11   5  -2 34.1248 1.83995   2
 -11   5  -2 35.9698 1.95533   7
  11  -5   2 37.3099 1.71836   1
  11  -5   2 32.3616 1.62659   4
  11  -5   2 34.4245 1.69038   6
 -12   5  -2 10.0991 1.35135   7
 -12   5  -2 9.57310 1.20641   2
  12  -5   2 9.19980 1.06034   1
  12  -5   2 9.27393 1.08274   4
  12  -5   2 10.0963 1.12088   6
 -13   5  -2 1.38669 0.60115   2
 -13   5  -2 0.77149 0.59564   7
  13  -5   2 3.11491 0.72133   1
  13  -5   2 2.02622 0.61145   6
  13  -5   2 1.15710 0.54591   4
  14  -5   2 9.55257 1.21009   6
  11   4  -2 0.25166 0.53032   1
  11   4  -2 0.59260 0.41540   4
 -11  -4   2 1.01645 0.51619   3
  10   4  -2 31.7750 1.78837   1
  10   4  -2 30.6862 1.79660   4
 -10  -4   2 31.0430 1.94015   3
 -10  -4   2 32.8655 1.82507   7
   9   4  -2 -0.3673 0.32733   1
   9   4  -2 0.29485 0.34904   4
  -9  -4   2 0.77550 0.42648   3
  -9  -4   2 -0.0689 0.30199   5
  -9  -4   2 0.30252 0.30540   7
   8   4  -2 -0.0910 0.28973   1
   8   4  -2 0.14930 0.28207   4
  -8  -4   2 -0.0780 0.19367   3
  -8  -4   2 0.36844 0.27300   7
  -8  -4   2 0.20149 0.24429   5
   7   4  -2 0.30617 0.25664   8
   7   4  -2 0.76108 0.31317   6
   7   4  -2 0.29505 0.31271   9
   7   4  -2 0.14387 0.21919   4
   7   4  -2 0.31036 0.33975   1
  -7  -4   2 -0.0453 0.19062   7
  -7  -4   2 0.33862 0.27243   3
  -7  -4   2 0.52705 0.34191   5
  -7  -4   2 -0.0525 0.22197   8
   6   4  -2 128.089 3.36289   8
   6   4  -2 133.387 3.49361   1
   6   4  -2 131.854 3.18119   6
   6   4  -2 131.920 3.45433   4
   6   4  -2 131.212 3.41119   9
  -6  -4   2 126.462 3.30765   8
  -6  -4   2 124.085 3.49551   5
  -6  -4   2 135.258 3.65806   3
  -6  -4   2 127.903 3.28410   7
   5   4  -2 6.13089 0.58322   9
   5   4  -2 5.90711 0.60767   6
   5   4  -2 6.04988 0.71765   8
   5   4  -2 5.31095 0.64988   4
   5   4  -2 6.54540 0.76500   1
  -5  -4   2 6.36645 0.76334   3
  -5  -4   2 6.07192 0.75658   5
  -5  -4   2 5.72835 0.61859   7
  -5  -4   2 5.64456 0.66748   8
   4   4  -2 26.7223 1.13769   9
   4   4  -2 26.2491 1.15085   4
   4   4  -2 26.3857 1.22557   8
   4   4  -2 26.6933 1.02767   6
   4   4  -2 26.6291 1.20463   1
  -4  -4   2 27.0162 0.61393   2
  -4  -4   2 25.9223 1.23521   5
  -4  -4   2 27.1507 1.04631   7
  -4  -4   2 26.1421 1.18921   8
  -4  -4   2 27.4433 1.24672   3
   3   4  -2 5.22530 0.60743   1
   3   4  -2 6.18745 0.48109   9
   3   4  -2 5.69013 0.41985   6
   3   4  -2 4.75879 0.51952   4
  -3  -4   2 5.03523 0.60818   8
  -3  -4   2 5.24548 0.61960   5
  -3  -4   2 5.68242 0.60587   3
  -3  -4   2 6.15631 0.41676   7
   2   4  -2 45.7166 1.23855   6
   2   4  -2 46.5359 1.39116   4
   2   4  -2 45.5750 1.33827   9
   2   4  -2 47.5135 1.52442   1
  -2  -4   2 45.6690 1.29355   9
  -2  -4   2 46.6568 1.44524   3
  -2  -4   2 44.6283 1.52197   5
  -2  -4   2 45.8771 1.53083   8
  -2  -4   2 46.9342 1.19622   7
   1   4  -2 5.56498 0.33851   6
   1   4  -2 6.02601 0.40951   4
   1   4  -2 5.55978 0.38006   9
   1   4  -2 5.96007 0.18375   2
   1   4  -2 6.99565 0.49981   1
  -1  -4   2 6.51330 0.50605   8
  -1  -4   2 6.06594 0.39283   9
  -1  -4   2 5.78973 0.41860   3
  -1  -4   2 5.66488 0.47204   5
  -1  -4   2 6.16625 0.30660   7
  -1  -4   2 5.26950 0.43101   1
   0   4  -2 155.495 3.02061   6
   0   4  -2 154.989 3.10308   4
   0   4  -2 158.231 3.15243   9
   0   4  -2 161.033 3.29384   1
   0   4  -2 159.052 2.82826   2
   0  -4   2 153.796 3.12368   9
   0  -4   2 155.222 3.34759   8
   0  -4   2 157.151 2.82365   7
   0  -4   2 154.272 3.23683   1
   0  -4   2 158.067 3.10350   3
  -1   4  -2 2.06234 0.25674   4
  -1   4  -2 2.42517 0.30173   9
  -1   4  -2 2.52890 0.25584   2
  -1   4  -2 2.71644 0.29426   6
  -1   4  -2 2.44699 0.30799   9
  -1   4  -2 2.33745 0.18653   7
   1  -4   2 2.69224 0.32403   1
   1  -4   2 2.24341 0.24939   3
   1  -4   2 1.66483 0.29462   8
   1  -4   2 2.56498 0.27077   6
   1  -4   2 2.15755 0.30088   5
   1  -4   2 2.23900 0.18482   7
   1  -4   2 2.01029 0.27463   9
   1  -4   2 2.09011 0.25079   4
  -2   4  -2 192.927 3.74950   2
  -2   4  -2 196.607 3.61909   7
  -2   4  -2 189.329 3.72326   6
  -2   4  -2 198.351 3.88805   9
  -2   4  -2 201.635 3.91375   9
   2  -4   2 195.220 3.61795   7
   2  -4   2 194.534 3.68135   4
   2  -4   2 195.762 3.56557   3
   2  -4   2 188.460 3.82022   8
   2  -4   2 195.850 3.73163   6
   2  -4   2 196.131 3.76165   1
   2  -4   2 193.839 3.70325   5
   2  -4   2 196.802 3.73350   2
  -3   4  -2 145.100 3.04829   6
  -3   4  -2 149.958 3.24328   9
  -3   4  -2 146.585 3.12854   2
  -3   4  -2 146.642 3.01781   7
  -3   4  -2 151.521 3.24292   9
  -3   4  -2 145.747 2.81413   3
   3  -4   2 148.586 2.83327   5
   3  -4   2 151.170 2.99691   4
   3  -4   2 149.200 3.01625   1
   3  -4   2 145.107 3.22954   9
   3  -4   2 146.149 3.00329   8
   3  -4   2 152.337 3.12727   2
   3  -4   2 148.045 3.20263   9
   3  -4   2 153.345 2.87189   3
   3  -4   2 150.908 3.06060   6
  -4   4  -2 74.2272 2.09539   9
  -4   4  -2 78.9066 1.80849   3
  -4   4  -2 77.8014 2.06252   2
  -4   4  -2 78.6891 1.99020   7
  -4   4  -2 77.9196 1.55652   5
   4  -4   2 79.2897 1.58398   5
   4  -4   2 77.8976 1.94870   6
   4  -4   2 79.9817 1.91358   1
   4  -4   2 82.2288 1.82586   8
   4  -4   2 76.0530 1.86719   4
   4  -4   2 80.6825 2.05871   2
   4  -4   2 77.5991 2.10254   9
  -5   4  -2 53.8066 1.66776   7
  -5   4  -2 56.4305 1.74092   2
  -5   4  -2 53.9888 1.77342   9
  -5   4  -2 55.4236 1.52672   3
   5  -4   2 52.0273 1.58230   6
   5  -4   2 53.1700 1.67701   2
   5  -4   2 53.1986 1.75031   9
   5  -4   2 54.4082 1.55209   1
   5  -4   2 55.0120 1.52806   4
   5  -4   2 52.6326 1.35272   8
  -6   4  -2 9.05122 0.63147   3
  -6   4  -2 9.32350 0.71832   9
  -6   4  -2 9.07891 0.68622   2
  -6   4  -2 8.95285 0.69838   7
   6  -4   2 9.11653 0.69959   9
   6  -4   2 10.8101 0.64129   4
   6  -4   2 9.37896 0.63728   1
   6  -4   2 10.2150 0.70676   2
   6  -4   2 9.83744 0.66204   6
   6  -4   2 9.27921 0.47078   8
  -7   4  -2 0.76978 0.31291   3
  -7   4  -2 0.53860 0.25271   2
  -7   4  -2 0.17844 0.21431   9
  -7   4  -2 0.08170 0.24496   7
   7  -4   2 0.08356 0.19327   9
   7  -4   2 1.06936 0.20794   8
   7  -4   2 0.30751 0.21046   6
   7  -4   2 0.30055 0.17731   4
   7  -4   2 0.46412 0.27505   1
   7  -4   2 0.32926 0.23797   2
  -8   4  -2 57.5713 1.92307   3
  -8   4  -2 57.2007 2.14998   9
  -8   4  -2 54.2592 2.02979   2
  -8   4  -2 56.7735 2.09591   7
   8  -4   2 54.9069 1.83311   1
   8  -4   2 54.8822 2.09268   9
   8  -4   2 51.9345 1.96089   2
   8  -4   2 53.4479 1.81289   4
   8  -4   2 55.3937 1.90976   6
  -9   4  -2 0.43706 0.29940   3
  -9   4  -2 0.63550 0.34255   7
  -9   4  -2 0.34572 0.30766   2
  -9   4  -2 0.42310 0.29736   9
   9  -4   2 0.53409 0.28088   4
   9  -4   2 0.47356 0.29011   6
   9  -4   2 0.20496 0.30813   1
   9  -4   2 0.32652 0.32267   9
 -10   4  -2 40.0416 1.97589   9
 -10   4  -2 45.4541 1.85843   3
 -10   4  -2 39.8080 1.97126   7
 -10   4  -2 40.3465 1.89800   2
  10  -4   2 40.8592 1.97829   9
  10  -4   2 45.3744 1.79534   1
  10  -4   2 42.8618 1.81565   6
  10  -4   2 41.0835 1.73265   4
 -11   4  -2 6.34322 0.94619   2
 -11   4  -2 4.09708 0.71428   3
 -11   4  -2 2.47941 0.70173   7
  11  -4   2 5.15801 0.77349   4
  11  -4   2 4.28398 0.74397   1
  11  -4   2 4.15966 0.71348   6
 -12   4  -2 0.19756 0.39118   2
 -12   4  -2 -0.0682 0.40860   7
 -12   4  -2 0.82350 0.41368   3
  12  -4   2 0.15661 0.35136   4
  12  -4   2 -0.0681 0.34295   6
  12  -4   2 0.70590 0.44659   1
 -13   4  -2 0.46154 0.42344   2
 -13   4  -2 -0.0586 0.43886   7
  13  -4   2 0.09307 0.35284   6
  13  -4   2 0.54949 0.40163   4
  12   3  -2 1.75705 0.73112   1
  12   3  -2 1.70742 0.72904   4
 -12  -3   2 1.50514 0.76050   3
 -12  -3   2 2.72110 0.78637   7
  11   3  -2 3.55047 0.80914   4
  11   3  -2 2.94580 0.77505   1
 -11  -3   2 3.31103 0.76813   7
 -11  -3   2 3.62485 0.80050   3
  10   3  -2 39.1190 1.94646   1
  10   3  -2 39.0709 1.95435   4
 -10  -3   2 41.1558 2.16600   3
 -10  -3   2 39.3224 2.01335   7
   9   3  -2 -0.0475 0.32315   1
   9   3  -2 0.35411 0.31433   4
  -9  -3   2 0.61680 0.37107   3
  -9  -3   2 0.41968 0.31390   5
  -9  -3   2 1.07564 0.42021   7
   8   3  -2 9.40272 0.99668   4
   8   3  -2 9.79777 0.76485   6
   8   3  -2 9.68437 1.00935   1
  -8  -3   2 9.99665 1.04223   7
  -8  -3   2 11.2171 1.19476   3
  -8  -3   2 8.77416 0.81188   5
   7   3  -2 10.7862 0.84134   4
   7   3  -2 8.85382 0.69218   6
   7   3  -2 9.05442 0.78644   9
   7   3  -2 10.1692 0.86019   1
   7   3  -2 10.5941 0.78961   8
  -7  -3   2 10.5788 0.84835   5
  -7  -3   2 9.32464 1.01122   3
  -7  -3   2 9.29597 0.95169   7
  -7  -3   2 9.47019 0.74918   8
   6   3  -2 180.597 4.30534   1
   6   3  -2 183.579 4.17815   8
   6   3  -2 193.316 4.02484   6
   6   3  -2 191.463 4.23671   9
   6   3  -2 184.648 4.27280   4
  -6  -3   2 177.893 4.20740   7
  -6  -3   2 184.907 4.15249   8
  -6  -3   2 189.270 4.50811   3
  -6  -3   2 185.333 4.34394   5
   5   3  -2 2.49395 0.41006   9
   5   3  -2 3.13198 0.46747   4
   5   3  -2 2.11853 0.33504   6
   5   3  -2 2.13397 0.40562   8
   5   3  -2 2.52216 0.44230   1
  -5  -3   2 2.82151 0.44754   8
  -5  -3   2 3.56025 0.49923   7
  -5  -3   2 2.38915 0.45006   5
  -5  -3   2 2.79246 0.27577   2
  -5  -3   2 1.64269 0.39974   3
   4   3  -2 6.83750 0.56522   8
   4   3  -2 5.33220 0.39816   6
   4   3  -2 5.45904 0.56212   4
   4   3  -2 4.66538 0.55712   1
   4   3  -2 6.36548 0.48503   9
  -4  -3   2 5.54481 0.49929   8
  -4  -3   2 5.38459 0.60514   3
  -4  -3   2 5.84279 0.27646   2
  -4  -3   2 5.56111 0.45875   7
  -4  -3   2 6.14152 0.54491   5
   3   3  -2 3.50332 0.45854   8
   3   3  -2 3.39004 0.44212   1
   3   3  -2 3.09119 0.37859   4
   3   3  -2 2.99137 0.31145   6
   3   3  -2 3.75446 0.33650   9
  -3  -3   2 3.09704 0.36733   7
  -3  -3   2 4.07267 0.50206   5
  -3  -3   2 3.15199 0.14223   2
  -3  -3   2 3.49336 0.45111   3
  -3  -3   2 3.07975 0.41864   8
  -3  -3   2 2.81201 0.26526   9
   2   3  -2 158.176 3.38559   1
   2   3  -2 159.060 3.12953   9
   2   3  -2 162.117 3.03000   6
   2   3  -2 157.450 3.21066   4
  -2  -3   2 160.916 3.42385   8
  -2  -3   2 158.702 3.32779   3
  -2  -3   2 163.814 3.42968   5
  -2  -3   2 160.569 3.07445   9
  -2  -3   2 162.464 3.11290   7
   1   3  -2 17.8119 0.60009   9
   1   3  -2 17.6611 0.73443   1
   1   3  -2 16.9321 0.62987   4
   1   3  -2 17.6560 0.54367   6
  -1  -3   2 17.9084 0.71642   1
  -1  -3   2 19.3774 0.61850   9
  -1  -3   2 18.5899 0.70527   3
  -1  -3   2 17.0988 0.75892   8
  -1  -3   2 17.7580 0.75206   5
  -1  -3   2 18.0857 0.57488   7
   0   3  -2 102.172 2.23070   1
   0   3  -2 102.754 2.01824   6
   0   3  -2 105.564 2.09071   4
   0   3  -2 104.973 1.93869   2
   0   3  -2 100.533 2.09180   9
   0  -3   2 103.470 2.14017   3
   0  -3   2 107.675 2.32355   8
   0  -3   2 102.772 2.09878   9
   0  -3   2 107.279 2.23479   1
   0  -3   2 107.076 2.00031   7
   0  -3   2 104.507 2.26657   5
   0  -3   2 103.847 1.92793   2
   0  -3   2 104.083 2.07139   4
  -1   3  -2 9.84470 0.46350   9
  -1   3  -2 9.79530 0.41851   6
  -1   3  -2 10.0249 0.43228   2
  -1   3  -2 10.9257 0.48288   9
   1  -3   2 9.59357 0.41944   2
   1  -3   2 9.48662 0.39775   4
   1  -3   2 9.68614 0.45639   1
   1  -3   2 11.0104 0.48860   9
   1  -3   2 10.6932 0.41401   7
   1  -3   2 11.0639 0.52434   8
   1  -3   2 10.3928 0.42451   3
   1  -3   2 9.53990 0.45512   5
   1  -3   2 10.3339 0.42256   6
   1  -3   2 10.0442 0.46922   9
  -2   3  -2 277.973 5.21957   2
  -2   3  -2 285.480 5.28658   9
  -2   3  -2 283.643 5.01494   3
  -2   3  -2 292.094 5.14060   7
  -2   3  -2 290.560 5.29611   9
   2  -3   2 281.697 5.12151   6
   2  -3   2 278.704 5.08020   1
   2  -3   2 289.622 5.27414   9
   2  -3   2 280.186 5.12261   8
   2  -3   2 295.177 5.15090   7
   2  -3   2 285.533 5.06858   4
   2  -3   2 285.250 5.03290   5
   2  -3   2 291.667 5.07306   3
   2  -3   2 289.545 5.21985   2
  -3   3  -2 200.020 3.72398   3
  -3   3  -2 171.815 3.93920   9
  -3   3  -2 200.102 3.96957   2
  -3   3  -2 197.941 3.51475   5
  -3   3  -2 197.356 3.87291   7
  -3   3  -2 198.095 4.00759   9
   3  -3   2 203.658 3.64949   8
   3  -3   2 198.123 3.72289   4
   3  -3   2 203.612 4.00872   9
   3  -3   2 204.700 3.74887   1
   3  -3   2 200.970 3.83730   6
   3  -3   2 200.655 3.94613   2
   3  -3   2 205.047 3.55971   5
  -4   3  -2 19.1237 0.53022   5
  -4   3  -2 19.0264 0.86613   2
  -4   3  -2 17.8369 0.81796   7
  -4   3  -2 18.0823 0.76420   3
   4  -3   2 18.7664 0.78781   6
   4  -3   2 18.8495 0.59215   8
   4  -3   2 18.1935 0.82991   2
   4  -3   2 19.1489 0.89024   9
   4  -3   2 19.3155 0.73688   1
   4  -3   2 18.2111 0.72187   4
  -5   3  -2 1.11187 0.29935   7
  -5   3  -2 1.43621 0.17704   5
  -5   3  -2 0.66320 0.26704   3
  -5   3  -2 0.98706 0.27551   2
   5  -3   2 1.62172 0.30105   1
   5  -3   2 1.59298 0.28643   4
   5  -3   2 0.96961 0.25410   2
   5  -3   2 1.46811 0.18142   8
   5  -3   2 1.12101 0.28632   9
   5  -3   2 0.78136 0.23538   6
  -6   3  -2 289.300 5.96581   7
  -6   3  -2 293.779 5.80368   3
  -6   3  -2 293.472 5.01162   5
  -6   3  -2 300.877 6.00865   2
   6  -3   2 290.416 5.65503   4
   6  -3   2 282.597 6.03129   9
   6  -3   2 298.322 5.06109   8
   6  -3   2 289.386 5.80572   6
   6  -3   2 290.864 5.92193   2
   6  -3   2 293.528 5.62727   1
  -7   3  -2 1.65474 0.39823   2
  -7   3  -2 1.11001 0.35552   7
  -7   3  -2 0.80220 0.33630   3
   7  -3   2 1.45454 0.36937   1
   7  -3   2 1.21945 0.30080   4
   7  -3   2 1.00076 0.33214   2
   7  -3   2 1.19390 0.32817   6
   7  -3   2 0.84197 0.29310   9
  -8   3  -2 13.5037 1.01029   7
  -8   3  -2 12.8888 0.93693   3
  -8   3  -2 14.0950 0.96185   2
   8  -3   2 13.7166 0.94900   2
   8  -3   2 15.3842 0.91585   1
   8  -3   2 14.1932 0.91208   6
   8  -3   2 15.5766 0.92311   4
   8  -3   2 15.7430 1.07032   9
  -9   3  -2 34.4223 1.72009   7
  -9   3  -2 34.8266 1.60073   3
  -9   3  -2 35.4616 1.65749   2
   9  -3   2 35.7523 1.63923   2
   9  -3   2 35.7296 1.52408   4
   9  -3   2 33.4489 1.69877   9
   9  -3   2 34.5635 1.55894   6
   9  -3   2 34.4695 1.47120   1
 -10   3  -2 13.2394 1.35796   7
 -10   3  -2 12.6431 1.03462   2
 -10   3  -2 13.9946 1.06398   3
  10  -3   2 13.0288 0.95464   4
  10  -3   2 12.5149 1.07871   9
  10  -3   2 11.1633 0.95124   6
  10  -3   2 13.6003 0.99636   1
 -11   3  -2 -0.0055 0.27915   3
 -11   3  -2 0.19376 0.39697   7
 -11   3  -2 -0.1139 0.29398   2
  11  -3   2 -0.0632 0.28184   6
  11  -3   2 -0.5214 0.27517   1
  11  -3   2 -0.3396 0.26581   4
 -12   3  -2 0.67164 0.47184   7
 -12   3  -2 0.41303 0.36330   3
 -12   3  -2 0.69008 0.44214   2
  12  -3   2 0.90895 0.42833   4
  12  -3   2 1.16367 0.45628   6
 -13   3  -2 1.64434 0.72070   7
 -13   3  -2 1.19582 0.53847   2
 -13   3  -2 1.31539 0.53887   3
  13  -3   2 1.31389 0.54794   4
  13  -3   2 1.30201 0.52274   6
  12   2  -2 5.01356 0.87623   4
  12   2  -2 4.35074 0.90384   1
 -12  -2   2 4.58418 0.97315   7
 -12  -2   2 6.33599 1.07608   3
  11   2  -2 0.64975 0.41839   4
  11   2  -2 0.35239 0.47305   1
 -11  -2   2 1.55415 0.57511   7
 -11  -2   2 1.95269 0.57576   3
  10   2  -2 0.71779 0.41548   4
  10   2  -2 0.52339 0.40849   1
 -10  -2   2 0.29975 0.33158   3
 -10  -2   2 1.34282 0.50557   7
   9   2  -2 0.89237 0.39315   4
   9   2  -2 0.77170 0.40835   1
  -9  -2   2 1.02272 0.39488   5
  -9  -2   2 0.88780 0.42451   3
  -9  -2   2 0.26926 0.32693   7
   8   2  -2 50.1523 1.96019   1
   8   2  -2 53.6767 1.93074   9
   8   2  -2 53.7885 1.76209   6
   8   2  -2 54.5173 2.00331   4
  -8  -2   2 48.2695 2.06552   3
  -8  -2   2 49.6834 2.01946   7
  -8  -2   2 51.5372 1.92301   5
   7   2  -2 358.957 7.16557   4
   7   2  -2 356.221 7.06296   9
   7   2  -2 363.441 6.93476   8
   7   2  -2 348.049 7.16723   1
   7   2  -2 359.539 6.80055   6
  -7  -2   2 359.963 7.42940   3
  -7  -2   2 348.451 7.09057   5
  -7  -2   2 349.077 6.57704   2
  -7  -2   2 349.399 7.24354   7
   6   2  -2 4.22128 0.58593   1
   6   2  -2 4.49050 0.54822   8
   6   2  -2 4.62013 0.49520   6
   6   2  -2 5.03461 0.60523   4
   6   2  -2 5.11089 0.57452   9
  -6  -2   2 5.49054 0.63591   5
  -6  -2   2 4.87648 0.65888   3
  -6  -2   2 4.75787 0.38207   2
  -6  -2   2 5.34932 0.64832   7
   5   2  -2 19.3557 0.97065   1
   5   2  -2 19.1487 0.92382   4
   5   2  -2 20.6709 0.93723   8
   5   2  -2 21.8862 0.83432   6
   5   2  -2 20.5376 0.89704   9
  -5  -2   2 18.8054 0.99815   3
  -5  -2   2 21.9193 0.99150   7
  -5  -2   2 19.7389 0.95268   5
  -5  -2   2 21.8526 0.73468   2
  -5  -2   2 20.1328 0.91261   8
   4   2  -2 4.21069 0.47116   8
   4   2  -2 4.54190 0.51536   1
   4   2  -2 4.65547 0.36763   9
   4   2  -2 3.30245 0.40801   4
   4   2  -2 3.49479 0.29293   6
  -4  -2   2 4.37127 0.47996   7
  -4  -2   2 4.32316 0.51319   3
  -4  -2   2 2.87656 0.40821   5
  -4  -2   2 3.94684 0.32628   9
  -4  -2   2 4.06578 0.26075   2
  -4  -2   2 3.70140 0.42833   8
   3   2  -2 0.09349 0.07704   6
   3   2  -2 0.15929 0.11378   1
   3   2  -2 0.15426 0.10889   4
   3   2  -2 -0.0203 0.07078   9
   3   2  -2 0.02897 0.11013   8
  -3  -2   2 0.06100 0.08994   5
  -3  -2   2 0.11925 0.10686   7
  -3  -2   2 0.08175 0.05909   2
  -3  -2   2 -0.0003 0.07941   3
  -3  -2   2 0.17748 0.13114   8
  -3  -2   2 0.07208 0.06738   9
   2   2  -2 190.538 3.43712   9
   2   2  -2 192.467 3.76147   1
   2   2  -2 194.721 3.36726   6
   2   2  -2 191.655 3.79165   8
   2   2  -2 189.215 3.57771   4
  -2  -2   2 190.757 3.75942   8
  -2  -2   2 191.167 3.22231   2
  -2  -2   2 191.699 3.38681   9
  -2  -2   2 191.369 3.60086   7
  -2  -2   2 186.268 3.71268   3
  -2  -2   2 190.705 3.75531   5
   1   2  -2 0.08426 0.06428   4
   1   2  -2 0.37435 0.06863   6
   1   2  -2 0.37447 0.07725   9
   1   2  -2 0.05851 0.09197   1
  -1  -2   2 0.20771 0.08624   7
  -1  -2   2 -0.0333 0.09239   8
  -1  -2   2 -0.0929 0.06270   3
  -1  -2   2 0.01635 0.03481   2
  -1  -2   2 -0.0107 0.06909   5
  -1  -2   2 0.04491 0.04033   9
   0   2  -2 486.939 8.26119   9
   0   2  -2 493.803 8.26493   9
   0   2  -2 482.503 8.19523   6
   0   2  -2 487.405 8.23635   4
   0   2  -2 498.069 8.40476   1
   0  -2   2 493.092 8.23144   4
   0  -2   2 500.808 8.27525   9
   0  -2   2 490.493 8.31605   7
   0  -2   2 485.826 8.47854   8
   0  -2   2 496.385 8.27213   2
   0  -2   2 504.897 8.38788   1
   0  -2   2 494.444 8.45952   5
   0  -2   2 502.010 8.20189   6
   0  -2   2 496.362 8.26369   9
   0  -2   2 494.424 8.39336   3
  -1   2  -2 797.211 13.4393   9
  -1   2  -2 798.694 13.4324   9
   1  -2   2 804.094 13.3929   3
   1  -2   2 818.926 13.4530   2
   1  -2   2 803.020 13.3770   5
   1  -2   2 788.652 13.4851   4
   1  -2   2 805.553 13.3243   6
   1  -2   2 814.119 13.4274   9
   1  -2   2 797.113 13.2882   1
   1  -2   2 817.789 13.3993   7
   1  -2   2 797.546 13.3850   8
  -2   2  -2 2798.02 49.2340   5
  -2   2  -2 2986.49 48.7740   7
  -2   2  -2 2878.65 49.9707   9
  -2   2  -2 2861.99 49.8295   3
   2  -2   2 3010.14 49.4337   7
   2  -2   2 3036.26 50.0507   6
   2  -2   2 3106.99 49.5773   8
   2  -2   2 2861.60 49.1912   1
   2  -2   2 2942.02 49.9423   5
   2  -2   2 2919.70 50.1991   3
   2  -2   2 3029.98 50.6284   9
   2  -2   2 2814.65 49.1716   4
   2  -2   2 3114.29 49.7819   2
  -3   2  -2 272.960 4.85203   5
  -3   2  -2 277.058 5.22987   7
  -3   2  -2 285.002 5.18282   3
   3  -2   2 278.406 5.17871   6
   3  -2   2 286.028 5.38014   9
   3  -2   2 276.390 4.96112   1
   3  -2   2 281.417 5.02272   4
   3  -2   2 285.701 5.25080   7
   3  -2   2 279.659 4.74886   8
   3  -2   2 277.567 5.28585   2
  -4   2  -2 114.530 2.71403   2
  -4   2  -2 115.225 2.67498   7
  -4   2  -2 114.085 2.62431   3
  -4   2  -2 116.934 2.29734   5
   4  -2   2 116.882 2.01715   8
   4  -2   2 115.219 2.39445   1
   4  -2   2 114.072 2.45421   4
   4  -2   2 113.293 2.77033   9
   4  -2   2 115.399 2.60666   6
   4  -2   2 111.402 2.66803   2
  -5   2  -2 1.74972 0.35739   7
  -5   2  -2 1.42141 0.31589   2
  -5   2  -2 1.47590 0.36365   3
  -5   2  -2 1.10611 0.20701   5
   5  -2   2 1.51658 0.28992   4
   5  -2   2 1.41458 0.34544   9
   5  -2   2 1.73347 0.32729   2
   5  -2   2 1.50507 0.08245   8
   5  -2   2 1.69323 0.31649   6
   5  -2   2 1.90855 0.31522   1
  -6   2  -2 281.860 5.08004   5
  -6   2  -2 283.352 5.79720   2
  -6   2  -2 284.676 5.83332   7
  -6   2  -2 280.410 5.73226   3
   6  -2   2 281.926 5.51153   4
   6  -2   2 285.577 5.69491   6
   6  -2   2 271.858 5.70763   2
   6  -2   2 279.363 5.37432   1
   6  -2   2 276.711 5.94056   9
  -7   2  -2 0.95522 0.35380   7
  -7   2  -2 0.28742 0.31675   3
  -7   2  -2 0.59718 0.16862   5
  -7   2  -2 0.25275 0.23144   2
   7  -2   2 0.41380 0.24787   4
   7  -2   2 0.58220 0.23738   6
   7  -2   2 0.56553 0.27285   1
   7  -2   2 0.58691 0.26013   2
   7  -2   2 0.41595 0.25351   9
  -8   2  -2 0.40659 0.25538   2
  -8   2  -2 0.10036 0.27574   7
  -8   2  -2 0.06625 0.30162   3
   8  -2   2 0.12633 0.19697   4
   8  -2   2 0.45539 0.25927   9
   8  -2   2 -0.0238 0.19377   6
   8  -2   2 0.20982 0.28064   1
   8  -2   2 0.34270 0.26384   2
  -9   2  -2 4.58797 0.76931   7
  -9   2  -2 4.08821 0.68606   3
  -9   2  -2 3.81848 0.66064   2
   9  -2   2 3.78791 0.63860   6
   9  -2   2 2.90297 0.61278   9
   9  -2   2 5.17292 0.72693   2
   9  -2   2 4.09403 0.63602   4
   9  -2   2 3.78212 0.59567   1
 -10   2  -2 1.89036 0.56145   7
 -10   2  -2 2.19898 0.55470   3
 -10   2  -2 1.60182 0.48507   2
  10  -2   2 2.19943 0.54831   2
  10  -2   2 1.30292 0.52130   9
  10  -2   2 1.71674 0.52466   1
  10  -2   2 2.15090 0.52792   6
  10  -2   2 1.87119 0.46899   4
 -11   2  -2 13.6874 1.48688   7
 -11   2  -2 12.4050 1.32502   3
 -11   2  -2 14.7154 1.15607   2
  11  -2   2 14.3506 1.11404   4
  11  -2   2 11.3228 1.16513   6
 -12   2  -2 6.94616 1.13893   7
 -12   2  -2 5.26226 0.86065   2
 -12   2  -2 5.92566 0.97620   3
  12  -2   2 4.97820 0.84232   6
  12  -2   2 4.08849 0.77335   4
 -13   2  -2 3.32966 0.76345   3
 -13   2  -2 1.21320 0.67747   7
  13  -2   2 1.29975 0.50808   4
  13  -2   2 1.40538 0.65328   6
  13   1  -2 0.21530 0.55995   4
  13   1  -2 0.35595 0.58117   1
 -13  -1   2 0.26977 0.45409   3
 -13  -1   2 1.43348 0.58556   7
  12   1  -2 3.03357 0.69526   4
  12   1  -2 3.16916 0.80933   1
 -12  -1   2 3.57719 0.84121   7
 -12  -1   2 5.51159 0.94851   3
  11   1  -2 2.84019 0.68615   1
  11   1  -2 2.92566 0.61516   4
 -11  -1   2 4.46832 0.86542   7
 -11  -1   2 4.53198 0.84838   3
  10   1  -2 9.06740 1.00587   4
  10   1  -2 8.49735 1.01591   1
 -10  -1   2 8.39295 1.11275   7
 -10  -1   2 9.66303 1.14645   3
   9   1  -2 10.3052 1.04666   1
   9   1  -2 11.3950 0.91509   4
   9   1  -2 9.91936 0.73646   6
  -9  -1   2 8.71475 1.03529   7
  -9  -1   2 9.87095 1.08362   3
   8   1  -2 1.11344 0.43623   1
   8   1  -2 0.95141 0.39007   4
   8   1  -2 0.68150 0.31518   8
   8   1  -2 1.24040 0.33164   6
   8   1  -2 0.65621 0.26415   9
  -8  -1   2 0.86182 0.36535   3
  -8  -1   2 0.40352 0.27186   7
  -8  -1   2 1.01774 0.29585   2
  -8  -1   2 0.76498 0.29535   5
   7   1  -2 27.1794 1.28565   1
   7   1  -2 29.2849 1.22198   9
   7   1  -2 28.3040 1.12691   8
   7   1  -2 27.9735 1.09377   6
   7   1  -2 26.4986 1.23411   4
  -7  -1   2 27.1389 1.34287   3
  -7  -1   2 27.1110 1.17532   5
  -7  -1   2 29.4876 1.10428   2
  -7  -1   2 30.4640 1.40120   7
   6   1  -2 144.796 3.23677   8
   6   1  -2 147.980 3.28637   9
   6   1  -2 148.937 3.11767   6
   6   1  -2 146.417 3.36389   4
   6   1  -2 149.333 3.46322   1
  -6  -1   2 148.124 3.54038   7
  -6  -1   2 140.617 3.50472   3
  -6  -1   2 149.693 3.12693   2
  -6  -1   2 146.979 3.30266   9
  -6  -1   2 145.657 3.31664   5
   5   1  -2 80.1599 2.06899   8
   5   1  -2 81.1411 2.19181   1
   5   1  -2 87.5838 2.06008   9
   5   1  -2 83.4296 1.90355   6
   5   1  -2 84.8620 2.12689   4
  -5  -1   2 86.6823 2.06724   9
  -5  -1   2 83.1675 2.23972   7
  -5  -1   2 84.2727 2.12783   5
  -5  -1   2 81.1293 2.23979   3
  -5  -1   2 83.4802 1.92005   2
   4   1  -2 244.893 4.80994   1
   4   1  -2 243.679 4.71549   8
   4   1  -2 246.703 4.55058   9
   4   1  -2 241.306 4.66412   4
   4   1  -2 245.480 4.42069   6
  -4  -1   2 245.927 4.46625   2
  -4  -1   2 246.677 4.72972   5
  -4  -1   2 248.939 4.56352   9
  -4  -1   2 249.556 4.84014   7
  -4  -1   2 243.336 4.83580   3
   3   1  -2 17.9590 0.51554   6
   3   1  -2 17.2706 0.70474   8
   3   1  -2 18.1875 0.56669   9
   3   1  -2 17.8394 0.65449   4
   3   1  -2 17.6091 0.71814   1
  -3  -1   2 17.3999 0.71381   7
  -3  -1   2 17.4900 0.72056   3
  -3  -1   2 17.9143 0.70371   5
  -3  -1   2 17.7813 0.56420   9
  -3  -1   2 18.6549 0.57353   2
  -3  -1   2 17.2296 0.69902   8
   2   1  -2 129.300 2.42910   4
   2   1  -2 127.463 2.23008   9
   2   1  -2 129.206 2.61090   8
   2   1  -2 130.440 2.19885   6
   2   1  -2 125.573 2.58096   1
  -2  -1   2 128.087 2.59012   3
  -2  -1   2 126.496 2.58873   8
  -2  -1   2 128.657 2.59048   5
  -2  -1   2 129.843 2.57093   7
  -2  -1   2 130.489 2.34814   2
  -2  -1   2 126.574 2.22433   9
   1   1  -2 73.9238 1.36339   4
   1   1  -2 70.1257 1.51651   1
   1   1  -2 72.6081 1.58278   8
  -1  -1   2 73.6153 1.57484   5
  -1  -1   2 71.7921 1.52207   7
  -1  -1   2 70.8677 1.56598   8
  -1  -1   2 72.8161 1.55406   3
  -1  -1   2 71.2371 1.41058   2
   0   1  -2 1708.78 28.0856   1
   0   1  -2 1691.74 28.4509   9
   0   1  -2 1629.70 28.4470   5
   0   1  -2 1683.27 27.7097   8
   0  -1   2 1647.80 27.5258   6
   0  -1   2 1595.53 28.3593   3
   0  -1   2 1645.38 27.4632   8
   0  -1   2 1663.85 27.9388   2
   0  -1   2 1707.71 28.1740   1
   0  -1   2 1681.98 28.3798   9
   0  -1   2 1632.94 27.6492   4
   0  -1   2 1653.74 27.9717   7
   0  -1   2 1694.41 28.7734   5
  -1   1  -2 318.390 5.72007   9
  -1   1  -2 326.174 5.47265   8
  -1   1  -2 318.484 5.64037   3
  -1   1  -2 321.601 5.58528   5
   1  -1   2 330.703 5.68774   7
   1  -1   2 319.360 5.73265   2
   1  -1   2 325.110 5.72666   9
   1  -1   2 333.151 5.47360   8
   1  -1   2 326.861 5.39068   1
   1  -1   2 323.296 5.45252   4
   1  -1   2 325.963 5.62237   6
   1  -1   2 321.312 5.68890   3
  -2   1  -2 717.480 12.2947   3
  -2   1  -2 716.031 12.1265   5
  -2   1  -2 719.379 12.2966   7
  -2   1  -2 719.830 12.0530   8
   2  -1   2 727.263 12.2865   6
   2  -1   2 742.845 12.1462   1
   2  -1   2 716.467 12.0850   4
   2  -1   2 734.064 12.4455   9
   2  -1   2 731.691 12.3170   7
   2  -1   2 732.067 12.3866   2
  -3   1  -2 38.9774 1.22580   3
  -3   1  -2 38.3486 1.07208   5
  -3   1  -2 37.9921 1.17722   7
   3  -1   2 38.8575 1.18698   7
   3  -1   2 34.9743 1.17626   2
   3  -1   2 37.9636 1.26726   9
   3  -1   2 37.1900 1.15099   6
   3  -1   2 38.2698 1.04899   4
   3  -1   2 38.2791 0.93551   1
  -4   1  -2 288.297 5.24362   5
  -4   1  -2 278.720 5.55925   3
  -4   1  -2 282.107 5.53256   7
   4  -1   2 290.337 5.50813   6
   4  -1   2 294.416 5.74683   9
   4  -1   2 278.043 5.53728   2
   4  -1   2 286.834 5.13661   1
   4  -1   2 283.461 5.30831   4
  -5   1  -2 9.78514 0.73062   3
  -5   1  -2 9.16905 0.65406   2
  -5   1  -2 9.05585 0.52868   5
  -5   1  -2 10.0024 0.69103   7
   5  -1   2 8.81312 0.51611   1
   5  -1   2 10.3922 0.60279   4
   5  -1   2 8.92309 0.69072   9
   5  -1   2 9.43286 0.65033   2
   5  -1   2 9.85294 0.65668   6
  -6   1  -2 0.40003 0.27873   3
  -6   1  -2 0.15555 0.21122   7
  -6   1  -2 0.46045 0.24112   2
  -6   1  -2 0.29317 0.17715   5
   6  -1   2 0.24613 0.20018   6
   6  -1   2 0.32102 0.24480   9
   6  -1   2 0.30904 0.21890   4
   6  -1   2 0.36622 0.22964   2
   6  -1   2 0.02656 0.17757   1
  -7   1  -2 4.15861 0.59546   2
  -7   1  -2 4.56582 0.49834   5
  -7   1  -2 5.36102 0.70534   7
  -7   1  -2 4.89093 0.71566   3
   7  -1   2 4.35525 0.59443   2
   7  -1   2 5.35284 0.57824   1
   7  -1   2 4.26992 0.67823   9
   7  -1   2 4.73820 0.63420   6
   7  -1   2 3.99820 0.55607   4
  -8   1  -2 0.01171 0.19916   2
  -8   1  -2 -0.2323 0.28033   3
  -8   1  -2 -0.3059 0.13078   7
   8  -1   2 -0.2985 0.20746   1
   8  -1   2 -0.0533 0.17210   2
   8  -1   2 -0.0977 0.13058   9
   8  -1   2 0.09085 0.23037   6
   8  -1   2 -0.2526 0.18004   4
  -9   1  -2 0.01842 0.31778   3
  -9   1  -2 -0.0446 0.23486   2
  -9   1  -2 -0.2188 0.26426   7
   9  -1   2 -0.1552 0.23432   6
   9  -1   2 0.00814 0.27808   4
   9  -1   2 0.00320 0.28785   1
   9  -1   2 -0.1191 0.20037   2
   9  -1   2 -0.1183 0.24656   9
 -10   1  -2 0.29098 0.34867   3
 -10   1  -2 0.08929 0.28946   7
 -10   1  -2 0.58123 0.33103   2
  10  -1   2 0.02301 0.31984   1
  10  -1   2 0.02780 0.33949   9
  10  -1   2 -0.0934 0.31280   4
  10  -1   2 0.21287 0.30878   2
  10  -1   2 0.39763 0.38508   6
 -11   1  -2 7.99052 1.02895   2
 -11   1  -2 8.15475 1.14392   7
 -11   1  -2 7.26675 1.05772   3
  11  -1   2 6.76050 0.93040   6
  11  -1   2 7.33616 0.99117   4
 -12   1  -2 4.04375 0.90710   7
 -12   1  -2 4.61004 0.85910   3
  12  -1   2 2.45006 0.66536   6
  12  -1   2 4.20963 0.79646   4
  13   0  -2 7.35621 1.18242   1
  13   0  -2 7.76470 1.09678   4
 -13   0   2 9.02632 1.27046   3
 -13   0   2 9.66688 1.36767   7
  12   0  -2 -0.0569 0.43372   1
  12   0  -2 -0.1584 0.30644   4
 -12   0   2 0.21818 0.38517   7
 -12   0   2 0.25646 0.30970   3
  11   0  -2 11.7362 1.25967   1
  11   0  -2 12.9220 1.04419   4
 -11   0   2 12.4209 1.40313   7
 -11   0   2 13.2443 1.36139   3
  10   0  -2 1.19647 0.42749   4
  10   0  -2 1.63276 0.54012   1
 -10   0   2 1.49936 0.52324   7
 -10   0   2 1.75695 0.52197   3
   9   0  -2 49.1013 1.65258   6
   9   0  -2 47.9775 1.91085   1
   9   0  -2 49.6042 1.82547   9
   9   0  -2 46.0407 1.79630   4
  -9   0   2 47.9349 1.73529   2
  -9   0   2 47.8280 2.05584   7
  -9   0   2 47.3033 1.96643   3
   8   0  -2 389.619 7.30225   8
   8   0  -2 396.098 7.34615   6
   8   0  -2 379.914 7.73696   1
   8   0  -2 397.778 7.65313   4
   8   0  -2 393.971 7.59716   9
  -8   0   2 392.206 7.90952   3
  -8   0   2 398.478 7.41095   5
  -8   0   2 380.624 7.99274   7
  -8   0   2 382.450 7.48132   2
   7   0  -2 0.69919 0.26396   4
   7   0  -2 1.26007 0.29357   8
   7   0  -2 1.35587 0.30369   9
   7   0  -2 1.15724 0.38193   1
   7   0  -2 1.52075 0.29425   6
  -7   0   2 1.77948 0.33267   5
  -7   0   2 1.61517 0.41119   3
  -7   0   2 1.86822 0.35003   2
  -7   0   2 1.26391 0.38658   7
   6   0  -2 87.1337 2.25523   4
   6   0  -2 85.4216 2.35081   1
   6   0  -2 93.7630 2.20821   8
   6   0  -2 91.1230 2.22847   9
   6   0  -2 87.9579 2.06699   6
  -6   0   2 91.9452 2.19606   5
  -6   0   2 93.2940 2.23674   2
  -6   0   2 92.0824 2.43585   3
  -6   0   2 88.7590 2.27219   9
  -6   0   2 87.9739 2.47635   7
   5   0  -2 46.4746 1.29923   9
   5   0  -2 44.9840 1.32465   8
   5   0  -2 47.3463 1.45277   1
   5   0  -2 42.4285 1.31643   4
   5   0  -2 47.6628 1.21091   6
  -5   0   2 46.9385 1.52819   7
  -5   0   2 46.3141 1.34772   9
  -5   0   2 47.0169 1.32175   5
  -5   0   2 47.1543 1.33218   2
  -5   0   2 46.5171 1.46394   3
   4   0  -2 85.4209 1.99330   8
   4   0  -2 87.4980 1.95277   4
   4   0  -2 89.5814 2.09106   1
   4   0  -2 85.8335 1.86405   9
   4   0  -2 88.0547 1.78266   6
  -4   0   2 88.3203 1.92047   9
  -4   0   2 85.5556 2.06188   3
  -4   0   2 88.7588 1.96819   2
  -4   0   2 86.6038 2.15026   7
  -4   0   2 89.7561 1.97091   5
   3   0  -2 7.30379 0.27686   6
   3   0  -2 7.71223 0.31651   9
   3   0  -2 7.31457 0.41704   8
   3   0  -2 7.42768 0.42136   1
   3   0  -2 7.41546 0.35934   4
  -3   0   2 7.48503 0.38939   5
  -3   0   2 7.75234 0.32009   9
  -3   0   2 6.62111 0.31340   9
  -3   0   2 7.29777 0.43731   7
  -3   0   2 7.18231 0.41394   3
  -3   0   2 6.94829 0.37137   2
   2   0  -2 349.380 6.18322   5
   2   0  -2 354.131 5.93784   9
   2   0  -2 362.393 5.99750   4
   2   0  -2 355.897 6.22713   8
   2   0  -2 348.211 6.17475   1
  -2   0   2 355.159 6.26480   7
  -2   0   2 360.051 6.21258   3
  -2   0   2 357.328 6.15597   2
  -2   0   2 357.718 5.93752   9
  -2   0   2 359.814 6.21308   5
  -2   0   2 356.954 5.89418   6
  -2   0   2 358.700 5.93692   9
   1   0  -2 25.3904 0.70689   5
   1   0  -2 24.3765 0.68851   8
   1   0  -2 24.9450 0.57482   9
   1   0  -2 24.5631 0.61929   1
   1   0  -2 24.9507 0.45992   4
  -1   0   2 24.7614 0.73489   5
  -1   0   2 25.7367 0.69963   2
  -1   0   2 24.4680 0.54781   6
  -1   0   2 26.0372 0.71967   7
  -1   0   2 24.4194 0.58026   9
   0   0  -2 29.9728 0.72713   8
   0   0  -2 30.5719 0.80456   9
   0   0  -2 29.8776 0.57609   1
   0   0  -2 30.2842 0.79394   3
   0   0  -2 30.9300 0.81864   5
   0   0   2 29.0596 0.80333   9
   0   0   2 30.2206 0.80656   7
   0   0   2 32.2206 0.76655   6
   0   0   2 29.8672 0.83677   2
   0   0   2 30.4773 0.59411   4
   0   0   2 30.1203 0.82403   3
  -1   0  -2 55.4171 1.34150   3
  -1   0  -2 56.1244 1.12719   8
  -1   0  -2 55.2814 1.40045   9
  -1   0  -2 56.5358 0.97268   1
  -1   0  -2 56.1018 1.35248   5
   1   0   2 55.8970 1.16893   4
   1   0   2 56.5128 1.39033   2
   1   0   2 56.0889 1.31590   7
   1   0   2 53.8738 1.30413   6
   1   0   2 57.6320 0.96217   1
   1   0   2 55.0336 1.41285   9
  -2   0  -2 124.701 2.65914   3
  -2   0  -2 122.745 2.14439   8
  -2   0  -2 124.127 2.60522   5
  -2   0  -2 123.368 2.55014   7
   2   0   2 119.182 2.53814   7
   2   0   2 122.780 2.58466   6
   2   0   2 119.923 2.61755   2
   2   0   2 123.790 2.73272   9
   2   0   2 122.842 2.19207   1
   2   0   2 120.157 2.41580   4
  -3   0  -2 11.2250 0.66766   9
  -3   0  -2 10.2580 0.29395   8
  -3   0  -2 11.2625 0.58937   7
  -3   0  -2 8.93875 0.62013   3
  -3   0  -2 9.79878 0.58123   5
   3   0   2 10.0849 0.57157   6
   3   0   2 10.1756 0.65272   9
   3   0   2 10.4336 0.41681   1
   3   0   2 10.5043 0.52816   4
   3   0   2 10.1100 0.58688   2
  -4   0  -2 94.6836 2.27348   5
  -4   0  -2 96.0944 2.39594   7
  -4   0  -2 96.6386 2.50516   3
  -4   0  -2 95.0937 1.69467   8
   4   0   2 97.1967 2.59562   9
   4   0   2 95.3679 2.27599   4
   4   0   2 94.6290 2.39899   2
   4   0   2 98.9690 1.71122   8
   4   0   2 94.7082 2.40191   6
   4   0   2 94.6455 2.04194   1
  -5   0  -2 3.33071 0.49960   7
  -5   0  -2 3.11209 0.53781   3
  -5   0  -2 3.40035 0.44586   5
   5   0   2 3.43882 0.49502   2
   5   0   2 3.17200 0.36391   1
   5   0   2 3.49991 0.15958   8
   5   0   2 3.19969 0.46469   6
   5   0   2 4.44264 0.51190   4
   5   0   2 2.80728 0.48094   9
  -6   0  -2 1.75090 0.35983   5
  -6   0  -2 1.05005 0.32218   2
  -6   0  -2 1.59258 0.39337   7
  -6   0  -2 1.89968 0.49525   3
   6   0   2 1.67567 0.33038   1
   6   0   2 1.38553 0.35472   4
   6   0   2 1.43485 0.37083   6
   6   0   2 1.63850 0.35795   2
   6   0   2 1.62995 0.40778   9
  -7   0  -2 0.53682 0.23995   5
  -7   0  -2 -0.1609 0.31778   3
  -7   0  -2 0.86315 0.33408   2
  -7   0  -2 0.31413 0.29227   7
   7   0   2 0.36035 0.25983   9
   7   0   2 1.17202 0.34084   6
   7   0   2 0.67259 0.27161   4
   7   0   2 1.01014 0.31406   1
   7   0   2 0.35391 0.24948   2
  -8   0  -2 1.10082 0.37502   2
  -8   0  -2 0.81067 0.42511   3
  -8   0  -2 0.94591 0.40182   7
   8   0   2 1.20389 0.38795   6
   8   0   2 0.69026 0.34452   4
   8   0   2 1.03338 0.39262   9
   8   0   2 0.65857 0.32184   2
   8   0   2 0.54131 0.33325   1
  -9   0  -2 70.2010 2.67194   3
  -9   0  -2 69.3305 2.42263   2
  -9   0  -2 72.2459 2.65307   7
   9   0   2 69.8913 2.38647   2
   9   0   2 72.8992 2.79937   9
   9   0   2 70.9352 2.52671   6
   9   0   2 69.8433 2.44326   4
 -10   0  -2 8.83588 1.43485   2
 -10   0  -2 11.2248 1.25649   7
 -10   0  -2 9.47243 1.17926   3
  10   0   2 9.84833 1.09514   4
  10   0   2 7.70700 0.98751   6
  10   0   2 7.64470 0.91454   2
 -11   0  -2 -0.0413 0.40272   7
 -11   0  -2 0.94723 0.46799   3
  11   0   2 0.12486 0.35802   4
  11   0   2 0.30380 0.34694   6
 -12   0  -2 0.48046 0.46242   3
 -12   0  -2 0.36748 0.46756   7
  12   0   2 0.35121 0.43117   6
  12   0   2 -0.1513 0.39161   4
  13  -1  -2 2.77982 0.77326   1
  13  -1  -2 3.66955 0.70734   4
 -13   1   2 4.31372 0.89129   7
 -13   1   2 3.84714 0.79440   3
  12  -1  -2 0.17962 0.27751   4
  12  -1  -2 -0.3652 0.42536   1
 -12   1   2 -0.3538 0.31135   7
 -12   1   2 0.78016 0.37514   3
  11  -1  -2 13.5569 1.10307   1
  11  -1  -2 12.7892 1.01824   4
 -11   1   2 15.3528 1.17161   3
 -11   1   2 15.1015 1.28409   7
  10  -1  -2 33.6891 1.38190   6
  10  -1  -2 31.1500 1.59388   1
  10  -1  -2 30.6995 1.47652   4
 -10   1   2 30.9425 1.59387   3
 -10   1   2 30.7671 1.70087   7
 -10   1   2 32.4665 1.51141   2
   9  -1  -2 0.17441 0.20848   6
   9  -1  -2 -0.4487 0.17594   1
   9  -1  -2 0.74033 0.28376   9
   9  -1  -2 0.42864 0.31478   4
  -9   1   2 0.05889 0.20706   3
  -9   1   2 0.16913 0.23710   2
  -9   1   2 -0.2403 0.22339   7
  -9   1   2 0.25195 0.24097   9
   8  -1  -2 41.5946 1.51052   4
   8  -1  -2 41.5434 1.38735   8
   8  -1  -2 44.2037 1.55911   9
   8  -1  -2 42.8427 1.39651   6
   8  -1  -2 42.2169 1.66016   1
  -8   1   2 40.6027 1.52659   9
  -8   1   2 38.4498 1.28360   5
  -8   1   2 41.0062 1.74555   7
  -8   1   2 40.0058 1.52687   2
  -8   1   2 41.3606 1.63072   3
   7  -1  -2 7.18004 0.57189   8
   7  -1  -2 8.44956 0.70175   1
   7  -1  -2 8.03256 0.57514   9
   7  -1  -2 7.65049 0.58138   4
   7  -1  -2 7.46572 0.51039   6
  -7   1   2 6.51546 0.55575   2
  -7   1   2 7.06502 0.71053   3
  -7   1   2 8.27746 0.70222   7
  -7   1   2 8.69654 0.60931   9
  -7   1   2 8.01501 0.49711   5
   6  -1  -2 23.6360 0.94428   9
   6  -1  -2 24.6225 0.94349   8
   6  -1  -2 26.2460 0.97373   4
   6  -1  -2 24.1873 1.06283   1
   6  -1  -2 26.6171 0.89687   6
  -6   1   2 25.4755 1.02949   2
  -6   1   2 25.2623 1.15377   7
  -6   1   2 22.6457 0.97757   9
  -6   1   2 25.6991 0.98841   9
  -6   1   2 25.0949 1.04043   3
  -6   1   2 24.6026 0.85724   5
   5  -1  -2 131.181 2.77468   9
   5  -1  -2 133.529 2.77344   4
   5  -1  -2 131.239 2.80095   8
   5  -1  -2 132.937 2.94604   1
   5  -1  -2 131.902 2.65078   6
  -5   1   2 133.690 2.89501   3
  -5   1   2 132.005 2.80001   9
  -5   1   2 134.139 3.08916   7
  -5   1   2 135.184 2.69206   5
  -5   1   2 133.289 2.91759   2
  -5   1   2 131.653 2.84369   9
   4  -1  -2 25.7325 0.78738   4
   4  -1  -2 25.8403 0.86893   8
   4  -1  -2 25.5206 0.73078   6
   4  -1  -2 23.6853 0.88622   1
   4  -1  -2 25.0235 0.76427   5
   4  -1  -2 26.3206 0.80696   9
  -4   1   2 24.8049 0.88870   2
  -4   1   2 23.2860 0.82892   3
  -4   1   2 25.6139 0.96750   7
  -4   1   2 24.5601 0.78105   5
  -4   1   2 25.1763 0.81597   9
  -4   1   2 25.9275 0.74115   6
  -4   1   2 25.8864 0.81101   9
   3  -1  -2 46.8836 1.22569   8
   3  -1  -2 47.0027 1.05001   6
   3  -1  -2 46.3420 1.12489   9
   3  -1  -2 47.5729 1.12920   5
   3  -1  -2 49.2016 1.07668   4
   3  -1  -2 46.0214 1.21876   1
  -3   1   2 47.4655 1.05775   6
  -3   1   2 46.6500 1.16523   5
  -3   1   2 47.5144 1.25862   2
  -3   1   2 47.3564 1.29255   7
  -3   1   2 48.2478 1.13153   9
  -3   1   2 48.5091 1.13443   9
  -3   1   2 46.9488 1.16855   3
   2  -1  -2 366.524 6.19008   4
   2  -1  -2 367.110 6.38592   1
   2  -1  -2 370.934 6.40437   5
   2  -1  -2 367.746 6.47346   8
   2  -1  -2 361.008 6.34723   9
  -2   1   2 374.245 6.28557   6
  -2   1   2 372.665 6.36390   3
  -2   1   2 376.485 6.50743   7
  -2   1   2 368.970 6.51299   2
  -2   1   2 382.578 6.37694   9
   1  -1  -2 96.6746 2.00236   5
   1  -1  -2 97.2682 1.94357   9
   1  -1  -2 96.5882 1.82341   1
   1  -1  -2 98.2889 1.89330   3
   1  -1  -2 98.0788 1.71060   4
   1  -1  -2 92.6809 1.96999   8
  -1   1   2 100.332 1.96651   9
  -1   1   2 95.0021 1.94341   7
  -1   1   2 95.3443 1.71070   4
  -1   1   2 98.9788 1.92910   3
  -1   1   2 95.4700 1.86871   6
  -1   1   2 96.0145 2.00848   2
   0  -1  -2 273.319 4.89812   9
   0  -1  -2 268.734 4.78294   8
   0  -1  -2 264.214 4.80966   3
   0  -1  -2 272.183 4.96869   5
   0  -1  -2 268.313 4.52013   1
   0   1   2 272.959 4.81619   6
   0   1   2 268.295 4.61477   4
   0   1   2 271.776 4.90209   2
   0   1   2 274.287 4.94082   9
   0   1   2 268.236 4.77474   7
  -1  -1  -2 15.7953 0.68677   3
  -1  -1  -2 15.2734 0.57331   7
  -1  -1  -2 15.7452 0.76723   5
  -1  -1  -2 14.3042 0.52794   8
   1   1   2 15.7960 0.42842   1
   1   1   2 15.6620 0.65114   2
   1   1   2 15.6861 0.54257   4
   1   1   2 15.8204 0.64045   6
   1   1   2 14.9562 0.69331   9
   1   1   2 15.4965 0.58154   7
  -2  -1  -2 6.95977 0.42844   7
  -2  -1  -2 8.06200 0.56702   3
  -2  -1  -2 7.54523 0.33945   8
  -2  -1  -2 9.06516 0.61073   5
   2   1   2 8.42581 0.57092   9
   2   1   2 8.21425 0.46476   7
   2   1   2 7.78943 0.48829   2
   2   1   2 7.78902 0.33704   1
   2   1   2 7.08241 0.40868   4
   2   1   2 7.80019 0.49752   6
  -3  -1  -2 194.927 4.19311   3
  -3  -1  -2 203.356 4.02249   7
  -3  -1  -2 198.658 4.11351   5
  -3  -1  -2 198.455 3.60876   8
   3   1   2 199.564 3.69027   1
   3   1   2 199.137 4.08145   2
   3   1   2 204.003 4.36222   9
   3   1   2 202.428 3.96550   4
   3   1   2 191.831 4.08955   6
  -4  -1  -2 18.1154 0.88366   5
  -4  -1  -2 15.0296 0.54929   8
  -4  -1  -2 15.3000 0.80571   7
  -4  -1  -2 15.2546 0.92059   3
   4   1   2 15.5926 0.81430   2
   4   1   2 15.4487 0.77014   4
   4   1   2 15.0367 0.82806   6
   4   1   2 16.7086 0.97319   9
   4   1   2 15.9047 0.65698   1
  -5  -1  -2 1.20850 0.32135   5
  -5  -1  -2 0.93742 0.34949   3
  -5  -1  -2 0.40183 0.24454   7
  -5  -1  -2 1.24419 0.18824   8
   5   1   2 1.18449 0.33698   6
   5   1   2 1.29923 0.20434   8
   5   1   2 1.34101 0.31807   2
   5   1   2 0.34416 0.25933   9
   5   1   2 0.96653 0.28893   4
   5   1   2 1.25228 0.28077   1
  -6  -1  -2 0.02302 0.25336   3
  -6  -1  -2 -0.1710 0.19408   5
  -6  -1  -2 -0.0599 0.20372   7
   6   1   2 0.05304 0.17502   4
   6   1   2 0.16725 0.21716   1
   6   1   2 0.04882 0.17199   9
   6   1   2 -0.0300 0.14887   2
   6   1   2 0.11890 0.18593   6
  -7  -1  -2 8.03930 0.97801   3
  -7  -1  -2 8.73165 0.71051   5
  -7  -1  -2 9.05622 0.94965   7
  -7  -1  -2 8.02299 0.84433   2
   7   1   2 7.81459 0.97284   9
   7   1   2 7.35598 0.78343   2
   7   1   2 6.88907 0.79952   4
   7   1   2 8.63067 0.91814   6
   7   1   2 7.97755 0.64931   1
  -8  -1  -2 8.99662 1.07310   3
  -8  -1  -2 5.89069 0.73994   2
  -8  -1  -2 8.51748 0.72901   5
  -8  -1  -2 7.21157 0.91193   7
   8   1   2 6.02369 0.80443   6
   8   1   2 6.05511 0.91295   9
   8   1   2 5.98209 0.68522   1
   8   1   2 6.19944 0.78188   4
   8   1   2 7.18330 0.81434   2
  -9  -1  -2 39.6447 2.03018   3
  -9  -1  -2 39.0765 1.92094   7
   9   1   2 41.1267 2.11566   9
   9   1   2 40.9039 1.89910   6
   9   1   2 42.4306 1.89717   4
   9   1   2 39.7877 1.96110   2
 -10  -1  -2 76.6458 2.92865   7
 -10  -1  -2 72.7809 2.97659   3
  10   1   2 75.2159 2.80439   6
  10   1   2 75.1756 2.75396   4
 -11  -1  -2 9.82379 1.31093   7
 -11  -1  -2 8.16245 1.24443   3
  11   1   2 7.12046 1.04732   6
  11   1   2 7.11531 1.03051   4
 -12  -1  -2 0.27349 0.36164   3
 -12  -1  -2 0.87744 0.56621   7
  14  -2  -2 0.07723 0.52196   1
  14  -2  -2 -0.0356 0.36587   4
  13  -2  -2 4.40955 0.80914   4
  13  -2  -2 3.35597 0.81192   1
 -13   2   2 4.35159 0.92042   7
 -13   2   2 3.81726 0.79754   3
  12  -2  -2 12.0790 1.26988   1
  12  -2  -2 11.3678 1.14782   4
 -12   2   2 11.8390 1.42479   7
 -12   2   2 12.0842 1.40062   2
 -12   2   2 12.6103 1.09220   3
  11  -2  -2 -0.2319 0.37479   1
  11  -2  -2 -0.3438 0.22161   4
 -11   2   2 -0.1934 0.25136   2
 -11   2   2 0.07023 0.26916   7
 -11   2   2 0.14218 0.25634   3
  10  -2  -2 18.4923 1.24610   1
  10  -2  -2 19.1873 1.13715   9
  10  -2  -2 18.7368 1.10258   4
  10  -2  -2 21.1502 1.06928   6
 -10   2   2 19.8052 1.33711   7
 -10   2   2 21.3583 1.24815   2
 -10   2   2 17.3453 1.10432   9
 -10   2   2 17.8583 1.14397   3
   9  -2  -2 70.5359 2.17920   4
   9  -2  -2 70.8933 2.05243   6
   9  -2  -2 66.8144 2.32255   1
   9  -2  -2 72.3996 2.08726   8
   9  -2  -2 69.6043 2.21451   9
  -9   2   2 74.6930 2.34205   3
  -9   2   2 74.9193 2.37018   2
  -9   2   2 70.5512 2.25788   9
  -9   2   2 73.5470 2.56728   7
   8  -2  -2 16.6537 0.89747   4
   8  -2  -2 18.7696 0.96336   8
   8  -2  -2 17.5948 0.94675   9
   8  -2  -2 17.4759 0.85094   6
   8  -2  -2 18.5784 1.09229   1
  -8   2   2 17.9283 0.98858   3
  -8   2   2 18.3601 1.02401   2
  -8   2   2 16.1691 1.07427   7
  -8   2   2 19.7843 1.00794   9
   7  -2  -2 0.22630 0.16138   6
   7  -2  -2 0.25547 0.22976   1
   7  -2  -2 0.35784 0.14423   5
   7  -2  -2 0.30772 0.19142   4
   7  -2  -2 0.29336 0.27147   8
   7  -2  -2 0.38748 0.18426   9
  -7   2   2 0.15618 0.13869   5
  -7   2   2 0.15272 0.16089   9
  -7   2   2 0.42077 0.26442   7
  -7   2   2 0.26484 0.19888   3
  -7   2   2 0.09541 0.16263   2
   6  -2  -2 78.7830 1.94227   4
   6  -2  -2 76.2540 2.11924   1
   6  -2  -2 78.5429 1.70092   5
   6  -2  -2 80.4509 2.01628   8
   6  -2  -2 75.3343 1.86451   6
   6  -2  -2 77.8315 2.01607   9
  -6   2   2 77.9983 2.24965   7
  -6   2   2 79.3267 2.04598   9
  -6   2   2 79.1007 2.16332   2
  -6   2   2 72.8771 2.30416   9
  -6   2   2 79.9088 1.75591   5
  -6   2   2 81.5198 1.91464   6
  -6   2   2 79.6312 2.00442   3
   5  -2  -2 194.614 3.99108   1
   5  -2  -2 194.183 3.89564   8
   5  -2  -2 194.938 3.57638   5
   5  -2  -2 197.063 3.73076   6
   5  -2  -2 194.862 3.88120   9
   5  -2  -2 192.067 3.74012   4
  -5   2   2 193.288 3.79276   3
  -5   2   2 193.541 3.73953   6
  -5   2   2 195.899 4.05093   2
  -5   2   2 199.555 3.90438   9
  -5   2   2 189.052 4.09053   7
   4  -2  -2 53.2395 1.25524   5
   4  -2  -2 55.6647 1.48750   8
   4  -2  -2 54.2688 1.31202   6
   4  -2  -2 54.0871 1.47982   1
   4  -2  -2 53.5193 1.41963   9
   4  -2  -2 55.5028 1.30651   4
  -4   2   2 55.6982 1.43323   9
  -4   2   2 54.9366 1.54079   2
  -4   2   2 53.2168 1.31257   6
  -4   2   2 54.7417 1.31912   3
  -4   2   2 54.7688 1.53835   7
  -4   2   2 53.1778 1.40864   9
   3  -2  -2 91.5939 1.99774   9
   3  -2  -2 89.8815 1.81343   4
   3  -2  -2 90.5908 2.08667   8
   3  -2  -2 89.2986 2.00166   1
   3  -2  -2 92.8507 1.92211   5
  -3   2   2 91.5371 2.00305   9
  -3   2   2 91.0968 1.83206   3
  -3   2   2 90.8448 1.89792   6
  -3   2   2 90.0324 2.05119   7
  -3   2   2 91.3590 2.11855   2
   2  -2  -2 797.423 13.1348   4
   2  -2  -2 780.916 13.4195   5
   2  -2  -2 793.657 13.4157   9
   2  -2  -2 792.222 13.5020   8
   2  -2  -2 779.227 13.2975   1
  -2   2   2 799.381 13.1978   3
  -2   2   2 799.956 13.5055   2
  -2   2   2 801.919 13.4345   9
  -2   2   2 806.296 13.3072   6
  -2   2   2 802.519 13.3636   7
   1  -2  -2 66.9387 1.58474   9
   1  -2  -2 65.4339 1.38064   1
   1  -2  -2 66.7496 1.42912   3
   1  -2  -2 62.5834 1.32160   4
   1  -2  -2 66.0736 1.66328   5
   1  -2  -2 66.2457 1.59704   8
  -1   2   2 65.1690 1.43868   7
  -1   2   2 63.0361 1.57549   9
  -1   2   2 66.0922 1.34608   4
  -1   2   2 66.1965 1.49269   6
  -1   2   2 64.2415 1.57164   2
   0  -2  -2 108.438 2.27930   8
   0  -2  -2 109.232 2.29427   3
   0  -2  -2 105.334 2.03715   1
   0  -2  -2 106.373 2.37389   9
   0  -2  -2 105.607 2.50321   5
   0   2   2 105.841 2.32820   2
   0   2   2 108.344 2.13278   4
   0   2   2 107.208 2.15027   7
   0   2   2 106.901 2.29449   6
   0   2   2 112.804 2.45302   9
  -1  -2  -2 33.2387 0.95296   7
  -1  -2  -2 33.5938 1.12762   3
  -1  -2  -2 34.0917 0.98442   8
  -1  -2  -2 31.4711 1.20431   5
  -1  -2  -2 35.0342 0.87743   1
   1   2   2 32.6666 1.08054   2
   1   2   2 34.0863 0.96631   7
   1   2   2 34.5159 0.99312   4
   1   2   2 35.4790 1.22544   9
   1   2   2 35.7943 1.12200   6
   1   2   2 34.8703 0.88923   1
  -2  -2  -2 5.11798 0.56365   3
  -2  -2  -2 4.67092 0.56910   5
  -2  -2  -2 5.11863 0.38142   7
  -2  -2  -2 5.96585 0.37366   8
   2   2   2 4.94454 0.39009   4
   2   2   2 5.18772 0.38234   7
   2   2   2 5.82015 0.52531   9
   2   2   2 5.68726 0.44967   6
   2   2   2 5.14083 0.33108   1
   2   2   2 5.09856 0.42045   2
  -3  -2  -2 281.803 5.34261   7
  -3  -2  -2 282.839 5.11348   8
  -3  -2  -2 272.212 5.56787   5
  -3  -2  -2 274.143 5.62100   3
   3   2   2 284.389 5.12951   1
   3   2   2 277.407 5.43934   2
   3   2   2 276.834 5.37591   4
   3   2   2 275.995 5.54900   6
   3   2   2 270.633 5.77177   9
  -4  -2  -2 11.7759 0.82958   3
  -4  -2  -2 10.8642 0.55637   8
  -4  -2  -2 11.8237 0.80573   5
  -4  -2  -2 11.6840 0.71143   7
   4   2   2 12.0917 0.72737   2
   4   2   2 12.7719 0.75786   4
   4   2   2 10.9485 0.75319   6
   4   2   2 12.3784 0.62652   1
   4   2   2 12.5901 0.89892   9
  -5  -2  -2 5.18010 0.67083   5
  -5  -2  -2 4.66622 0.68839   3
  -5  -2  -2 4.63953 0.61952   7
  -5  -2  -2 4.92427 0.39016   8
   5   2   2 4.99956 0.52359   1
   5   2   2 4.92463 0.65152   6
   5   2   2 4.43048 0.68874   9
   5   2   2 4.32352 0.56714   4
   5   2   2 5.48299 0.62814   2
  -6  -2  -2 2.12697 0.58034   3
  -6  -2  -2 2.95579 0.53928   5
  -6  -2  -2 1.50949 0.40749   7
   6   2   2 2.48323 0.53806   9
   6   2   2 2.08881 0.41905   2
   6   2   2 2.85890 0.53522   6
   6   2   2 3.07490 0.53714   4
   6   2   2 2.61834 0.42570   1
  -7  -2  -2 5.43790 0.74580   5
  -7  -2  -2 4.28116 0.64474   2
  -7  -2  -2 4.06300 0.72330   3
  -7  -2  -2 3.96035 0.65787   7
   7   2   2 3.56885 0.52076   1
   7   2   2 4.40873 0.70508   6
   7   2   2 4.51238 0.76415   9
   7   2   2 3.17800 0.58243   4
   7   2   2 4.64978 0.64672   2
  -8  -2  -2 0.35294 0.34891   7
  -8  -2  -2 0.55195 0.24156   5
  -8  -2  -2 0.40536 0.32496   3
   8   2   2 0.21057 0.32601   4
   8   2   2 -0.2085 0.32337   9
   8   2   2 -0.0362 0.25746   6
  -9  -2  -2 5.39281 0.92789   3
  -9  -2  -2 5.66226 0.85538   7
   9   2   2 3.47320 0.70757   4
   9   2   2 5.20469 0.82169   6
 -10  -2  -2 3.74535 0.80770   3
 -10  -2  -2 2.15155 0.65484   7
  10   2   2 2.29603 0.63825   6
  10   2   2 1.53516 0.54314   4
 -11  -2  -2 6.61424 1.06822   7
 -11  -2  -2 7.31645 1.17617   3
  11   2   2 5.98516 0.99006   6
  11   2   2 5.84139 0.96815   4
  14  -3  -2 0.37440 0.41603   4
  14  -3  -2 -0.2012 0.54345   1
 -14   3   2 0.71822 0.57259   7
  13  -3  -2 15.4115 1.54945   1
  13  -3  -2 14.0557 1.12371   4
 -13   3   2 16.1398 2.17566   2
 -13   3   2 15.3092 1.68155   7
  12  -3  -2 0.89505 0.40060   4
  12  -3  -2 1.11133 0.50991   1
 -12   3   2 0.47364 0.36974   2
 -12   3   2 0.62376 0.49065   7
 -12   3   2 0.94407 0.41281   3
  11  -3  -2 76.3219 2.50481   4
  11  -3  -2 79.7242 2.76624   1
  11  -3  -2 75.7958 2.36592   6
 -11   3   2 73.9201 2.92979   7
 -11   3   2 79.3075 2.42419   6
 -11   3   2 79.2694 2.77473   2
 -11   3   2 77.8771 2.61167   3
  10  -3  -2 10.2551 1.07132   1
  10  -3  -2 11.3611 0.85718   4
  10  -3  -2 12.9179 0.95741   9
  10  -3  -2 12.6898 0.82802   6
 -10   3   2 12.6538 0.98034   2
 -10   3   2 12.3732 0.82582   6
 -10   3   2 12.6615 0.91493   3
 -10   3   2 12.9216 0.97904   9
 -10   3   2 13.1800 1.11917   7
   9  -3  -2 36.5325 1.50190   9
   9  -3  -2 35.2594 1.35020   6
   9  -3  -2 34.4159 1.57039   1
   9  -3  -2 35.2493 1.41069   4
   9  -3  -2 35.3313 1.45213   8
  -9   3   2 34.4499 1.35762   6
  -9   3   2 33.7369 1.48066   9
  -9   3   2 36.1879 1.72040   7
  -9   3   2 35.5388 1.60276   2
  -9   3   2 35.6673 1.45218   3
   8  -3  -2 6.24984 0.57929   9
   8  -3  -2 7.54105 0.59286   4
   8  -3  -2 6.62914 0.64160   6
   8  -3  -2 6.81672 0.76838   1
   8  -3  -2 6.80821 0.73388   8
  -8   3   2 5.87725 0.76416   7
  -8   3   2 5.66233 0.61220   3
  -8   3   2 6.55033 0.55615   6
  -8   3   2 7.43061 0.63161   9
  -8   3   2 5.90798 0.73432   2
   7  -3  -2 145.948 3.23186   4
   7  -3  -2 142.177 3.45383   1
   7  -3  -2 147.145 2.77259   5
   7  -3  -2 145.672 3.39181   9
   7  -3  -2 142.954 3.18998   6
   7  -3  -2 148.333 3.36392   8
  -7   3   2 147.734 3.57931   2
  -7   3   2 146.901 3.22759   3
  -7   3   2 149.554 3.43236   9
  -7   3   2 147.061 3.64329   7
  -7   3   2 153.571 3.26381   6
   6  -3  -2 103.870 2.40292   6
   6  -3  -2 106.574 2.11851   5
   6  -3  -2 103.012 2.39242   4
   6  -3  -2 107.292 2.64947   1
   6  -3  -2 106.761 2.59098   8
  -6   3   2 107.288 2.43477   6
  -6   3   2 103.763 2.70530   2
  -6   3   2 106.160 2.74393   7
  -6   3   2 104.485 2.58042   9
  -6   3   2 102.999 2.34541   3
   5  -3  -2 84.6460 2.16994   8
   5  -3  -2 83.2935 2.11895   9
   5  -3  -2 82.3734 2.14549   1
   5  -3  -2 86.2133 1.81323   5
   5  -3  -2 81.4063 1.90661   4
   5  -3  -2 78.5611 1.92909   6
  -5   3   2 85.5457 2.13363   9
  -5   3   2 82.3481 2.18571   7
  -5   3   2 83.2190 1.97054   6
  -5   3   2 85.0630 2.12522   9
  -5   3   2 85.9040 2.25416   2
  -5   3   2 84.2388 1.84947   3
   4  -3  -2 23.4713 0.76599   4
   4  -3  -2 24.3426 0.81931   5
   4  -3  -2 23.0152 0.97365   8
   4  -3  -2 22.6498 0.90000   1
   4  -3  -2 24.7198 0.91716   9
  -4   3   2 22.2101 0.80325   6
  -4   3   2 22.4042 0.89067   7
  -4   3   2 21.8784 0.94139   2
  -4   3   2 23.7489 0.90873   9
  -4   3   2 22.2853 0.87747   9
  -4   3   2 22.3628 0.67133   3
   3  -3  -2 141.267 3.07110   8
   3  -3  -2 137.909 2.98210   9
   3  -3  -2 144.126 2.92465   1
   3  -3  -2 140.917 2.94034   5
   3  -3  -2 139.890 2.72404   4
  -3   3   2 143.872 2.90625   7
  -3   3   2 142.991 3.02986   9
  -3   3   2 144.887 2.62070   3
  -3   3   2 140.349 3.06341   2
  -3   3   2 142.049 2.88284   6
   2  -3  -2 26.6630 1.02267   5
   2  -3  -2 28.3186 0.78587   4
   2  -3  -2 28.1815 0.74189   3
   2  -3  -2 27.2846 0.85608   1
   2  -3  -2 27.1801 0.96872   9
   2  -3  -2 27.5604 1.00633   8
  -2   3   2 28.5715 0.99563   9
  -2   3   2 28.1957 0.98504   2
  -2   3   2 27.3198 0.77769   4
  -2   3   2 26.9685 0.82060   7
  -2   3   2 26.2371 0.88001   6
   1  -3  -2 37.4517 1.29267   5
   1  -3  -2 39.2000 1.06572   3
   1  -3  -2 39.0696 1.02055   1
   1  -3  -2 38.8406 1.22329   8
   1  -3  -2 39.1308 1.23144   9
  -1   3   2 38.9422 0.99397   7
  -1   3   2 39.1315 1.24865   9
  -1   3   2 40.0950 1.14785   6
  -1   3   2 38.4571 1.17963   2
  -1   3   2 39.2265 1.02526   4
   0  -3  -2 14.7036 0.83595   5
   0  -3  -2 13.7817 0.66303   3
   0  -3  -2 14.8358 0.56459   1
   0  -3  -2 13.9222 0.67465   8
   0   3   2 13.1688 0.65243   6
   0   3   2 15.7926 0.77578   9
   0   3   2 15.5424 0.70013   2
   0   3   2 15.2705 0.55012   7
   0   3   2 14.7476 0.60134   4
  -1  -3  -2 15.1523 0.77225   3
  -1  -3  -2 15.1267 0.59534   7
  -1  -3  -2 13.8176 0.57741   1
  -1  -3  -2 14.8953 0.68279   8
  -1  -3  -2 12.7182 0.82533   5
   1   3   2 15.1312 0.60184   7
   1   3   2 15.5166 0.61820   1
   1   3   2 14.7167 0.71319   2
   1   3   2 13.5815 0.70889   6
   1   3   2 13.7142 0.64325   4
   1   3   2 13.7039 0.79649   9
  -2  -3  -2 245.928 4.76754   8
  -2  -3  -2 254.154 4.73006   7
  -2  -3  -2 246.154 5.18949   5
  -2  -3  -2 246.234 5.07680   3
   2   3   2 248.093 4.69980   1
   2   3   2 246.580 5.05870   6
   2   3   2 247.819 4.93795   2
   2   3   2 255.438 4.92319   4
   2   3   2 247.113 5.29729   9
  -3  -3  -2 0.83696 0.36019   5
  -3  -3  -2 1.88688 0.33127   7
  -3  -3  -2 1.57502 0.43133   3
  -3  -3  -2 1.12948 0.26801   8
   3   3   2 1.61724 0.28582   1
   3   3   2 1.49718 0.39387   9
   3   3   2 1.74246 0.34388   2
   3   3   2 1.63048 0.33505   4
   3   3   2 1.86303 0.38021   6
  -4  -3  -2 3.72715 0.60878   3
  -4  -3  -2 3.28854 0.46892   7
  -4  -3  -2 2.76448 0.50170   5
  -4  -3  -2 2.57726 0.38698   8
   4   3   2 3.33039 0.48490   2
   4   3   2 3.31508 0.53897   6
   4   3   2 3.40300 0.59623   9
   4   3   2 2.54346 0.38196   1
   4   3   2 3.79267 0.53531   4
  -5  -3  -2 13.2151 0.83664   7
  -5  -3  -2 12.6051 0.70604   8
  -5  -3  -2 11.2235 0.96796   3
  -5  -3  -2 11.2678 0.89633   5
   5   3   2 10.8696 0.82296   4
   5   3   2 12.5889 0.81214   2
   5   3   2 13.3796 0.76899   1
   5   3   2 14.0697 0.95962   6
   5   3   2 12.7195 1.02234   9
  -6  -3  -2 15.8943 0.99656   7
  -6  -3  -2 17.0393 1.20307   3
  -6  -3  -2 17.5389 1.12092   5
   6   3   2 17.5258 0.93182   1
   6   3   2 16.1419 1.10411   6
   6   3   2 16.8709 1.06458   4
   6   3   2 14.5655 0.93705   2
   6   3   2 19.1737 1.32352   9
  -7  -3  -2 0.14287 0.22292   5
  -7  -3  -2 0.16896 0.30121   7
  -7  -3  -2 0.00141 0.30558   3
   7   3   2 0.06899 0.26613   6
   7   3   2 0.15392 0.24487   4
   7   3   2 0.05985 0.31020   9
  -8  -3  -2 12.5311 0.98562   5
  -8  -3  -2 10.8773 1.29890   3
  -8  -3  -2 13.0613 1.03929   7
   8   3   2 9.35935 1.11768   6
   8   3   2 11.5407 1.17795   4
   8   3   2 8.99039 1.44304   9
  -9  -3  -2 5.12265 0.95489   3
  -9  -3  -2 3.61084 0.75977   7
   9   3   2 2.62160 0.66199   6
   9   3   2 3.45511 0.75643   4
 -10  -3  -2 0.76932 0.50871   3
 -10  -3  -2 -0.0280 0.57036   7
  10   3   2 0.28757 0.45321   4
  10   3   2 0.28070 0.41661   6
  14  -4  -2 2.76538 0.70493   4
  14  -4  -2 3.50617 0.88064   1
 -14   4   2 2.58592 1.15492   2
 -14   4   2 3.36822 0.91121   7
  13  -4  -2 12.5237 1.43107   1
  13  -4  -2 9.95839 1.10793   4
 -13   4   2 11.9183 1.33517   2
 -13   4   2 12.2779 1.54362   7
  12  -4  -2 6.93944 0.87084   4
  12  -4  -2 7.87174 1.12292   1
 -12   4   2 6.50454 1.04001   7
 -12   4   2 5.50226 0.90940   2
  11  -4  -2 6.87981 0.80618   6
  11  -4  -2 6.62543 0.81482   4
  11  -4  -2 5.77278 0.92389   1
  11  -4  -2 6.15228 0.83593   9
 -11   4   2 6.82793 0.81654   6
 -11   4   2 7.18470 0.99048   2
 -11   4   2 7.30401 1.03697   7
 -11   4   2 6.57346 0.87033   9
  10  -4  -2 26.1665 1.28165   4
  10  -4  -2 26.4066 1.43791   1
  10  -4  -2 25.6847 1.37983   9
  10  -4  -2 24.5961 1.19857   6
 -10   4   2 25.1225 1.36402   9
 -10   4   2 27.1661 1.51093   2
 -10   4   2 25.3692 1.23583   3
 -10   4   2 28.2477 1.29217   6
 -10   4   2 24.3154 1.50280   7
   9  -4  -2 0.64614 0.40755   1
   9  -4  -2 0.03129 0.39180   8
   9  -4  -2 0.47772 0.29582   4
   9  -4  -2 0.61636 0.27800   6
   9  -4  -2 0.88426 0.34292   9
  -9   4   2 0.63940 0.24392   3
  -9   4   2 0.99036 0.35925   9
  -9   4   2 0.92430 0.35638   7
  -9   4   2 0.93559 0.36775   2
  -9   4   2 1.31871 0.33922   6
   8  -4  -2 4.55000 0.54965   4
   8  -4  -2 5.61081 0.72471   8
   8  -4  -2 5.35225 0.58057   6
   8  -4  -2 5.98418 0.74261   1
  -8   4   2 5.77917 0.61046   6
  -8   4   2 5.61891 0.49004   3
  -8   4   2 6.11066 0.71598   9
  -8   4   2 5.50316 0.74049   2
  -8   4   2 7.35898 0.85595   7
   7  -4  -2 5.10195 0.66988   8
   7  -4  -2 3.69365 0.58259   1
   7  -4  -2 5.47798 0.55609   6
   7  -4  -2 4.71581 0.51895   4
  -7   4   2 5.02029 0.65041   2
  -7   4   2 4.72254 0.54088   6
  -7   4   2 5.07308 0.66379   7
  -7   4   2 5.10970 0.40380   3
  -7   4   2 4.50797 0.56729   9
   6  -4  -2 25.9201 1.15668   8
   6  -4  -2 21.8668 0.89370   4
   6  -4  -2 24.6235 1.11383   1
   6  -4  -2 21.9349 0.80643   5
   6  -4  -2 22.1946 0.92444   6
  -6   4   2 24.4006 1.08062   9
  -6   4   2 25.1510 0.80902   3
  -6   4   2 23.0938 1.08290   7
  -6   4   2 22.3706 1.11327   2
  -6   4   2 23.0270 0.95433   6
   5  -4  -2 77.4150 2.13288   1
   5  -4  -2 79.9225 1.94831   4
   5  -4  -2 84.0541 1.96162   5
   5  -4  -2 82.0816 2.25209   8
  -5   4   2 80.0054 1.70231   3
  -5   4   2 80.2529 2.19110   9
  -5   4   2 82.7271 2.05492   6
  -5   4   2 90.5728 2.22793   7
  -5   4   2 92.5550 2.38328   2
   4  -4  -2 348.240 6.23390   4
   4  -4  -2 342.760 6.46308   1
   4  -4  -2 346.454 6.65337   8
   4  -4  -2 341.183 6.39181   5
  -4   4   2 352.670 6.42722   7
  -4   4   2 349.579 6.68912   2
  -4   4   2 350.250 5.90548   3
  -4   4   2 354.534 6.42088   6
  -4   4   2 339.161 6.60017   9
   3  -4  -2 70.2774 1.63144   4
   3  -4  -2 69.8588 1.76946   1
   3  -4  -2 70.4611 1.40823   3
   3  -4  -2 69.1469 1.95806   8
   3  -4  -2 72.0061 1.90274   5
  -3   4   2 69.9343 1.64558   4
  -3   4   2 69.1079 1.91345   2
  -3   4   2 71.1513 1.68087   7
  -3   4   2 68.3983 1.90816   9
  -3   4   2 67.4806 1.77669   6
   2  -4  -2 4.87957 0.36513   1
   2  -4  -2 4.98718 0.56337   8
   2  -4  -2 4.64171 0.32594   4
   2  -4  -2 6.13034 0.64446   5
   2  -4  -2 4.86862 0.33302   3
  -2   4   2 4.92153 0.31625   7
  -2   4   2 4.69731 0.41430   2
  -2   4   2 4.76957 0.33355   4
  -2   4   2 4.31559 0.48619   9
  -2   4   2 4.95025 0.39733   6
   1  -4  -2 0.11482 0.16353   8
   1  -4  -2 0.01025 0.08681   1
   1  -4  -2 0.09872 0.14748   3
   1  -4  -2 0.36759 0.25192   5
  -1   4   2 0.10029 0.08427   7
  -1   4   2 0.26197 0.13216   6
  -1   4   2 0.01809 0.09172   4
  -1   4   2 0.10206 0.13065   9
  -1   4   2 0.15815 0.12982   2
   0  -4  -2 30.9249 1.28056   5
   0  -4  -2 31.2444 1.14170   8
   0  -4  -2 29.4295 0.97344   1
   0  -4  -2 30.5855 0.85087   7
   0  -4  -2 29.8651 1.06982   3
   0   4   2 29.3092 1.00717   4
   0   4   2 30.0954 1.23180   9
   0   4   2 29.8869 1.11448   6
   0   4   2 30.0151 0.85137   7
   0   4   2 28.3082 1.07162   2
  -1  -4  -2 105.375 2.79336   5
  -1  -4  -2 105.218 2.36249   1
  -1  -4  -2 98.6242 2.47795   8
  -1  -4  -2 107.931 2.22132   7
  -1  -4  -2 105.396 2.58192   3
   1   4   2 106.932 2.39200   1
   1   4   2 100.980 2.59019   6
   1   4   2 98.3875 2.18486   7
   1   4   2 102.914 2.80674   9
   1   4   2 104.779 2.52901   2
   1   4   2 101.935 2.44959   4
  -2  -4  -2 33.3258 1.36438   3
  -2  -4  -2 32.8932 1.21407   8
  -2  -4  -2 33.6108 1.45800   5
  -2  -4  -2 34.7068 1.09395   7
   2   4   2 31.5933 1.13849   1
   2   4   2 32.9120 1.48467   9
   2   4   2 34.6866 1.26890   2
   2   4   2 35.3811 1.28704   4
   2   4   2 32.4176 1.32996   6
  -3  -4  -2 3.56733 0.59949   5
  -3  -4  -2 3.60523 0.44187   7
  -3  -4  -2 3.90458 0.62826   3
  -3  -4  -2 3.51506 0.48199   8
   3   4   2 3.32840 0.43155   1
   3   4   2 3.45000 0.51612   4
   3   4   2 4.27721 0.66809   9
   3   4   2 3.29501 0.53515   6
   3   4   2 4.11410 0.52107   2
  -4  -4  -2 0.50986 0.25831   8
  -4  -4  -2 0.44111 0.38418   3
  -4  -4  -2 1.05709 0.39352   5
  -4  -4  -2 0.99785 0.31643   7
   4   4   2 1.51163 0.37875   4
   4   4   2 0.39200 0.28723   9
   4   4   2 1.31044 0.32763   1
   4   4   2 1.21664 0.36177   6
   4   4   2 0.80447 0.28146   2
  -5  -4  -2 26.3782 1.22113   7
  -5  -4  -2 28.5535 1.49132   5
  -5  -4  -2 25.4345 1.44569   3
   5   4   2 27.9908 1.38908   4
   5   4   2 26.2770 1.56581   9
   5   4   2 27.7213 1.24895   2
   5   4   2 27.1590 1.18383   1
   5   4   2 28.4545 1.45866   6
  -6  -4  -2 12.0471 1.00888   5
  -6  -4  -2 12.9515 1.10019   3
  -6  -4  -2 11.5572 0.86867   7
   6   4   2 15.5888 1.10247   4
   6   4   2 14.5127 1.20594   9
   6   4   2 15.3933 1.12238   6
  -7  -4  -2 0.16006 0.26851   7
  -7  -4  -2 1.10247 0.35455   5
  -7  -4  -2 0.33375 0.41296   3
   7   4   2 0.10241 0.33960   9
   7   4   2 0.25713 0.28973   6
   7   4   2 0.45030 0.37977   4
  -8  -4  -2 0.43189 0.33726   3
   8   4   2 -0.1296 0.27129   6
   8   4   2 0.67106 0.43875   4
  -9  -4  -2 0.13222 0.41096   3
   9   4   2 0.13040 0.41601   4
   9   4   2 0.34525 0.41398   6
 -10  -4  -2 5.30584 1.03838   3
  10   4   2 3.70138 0.85156   4
  10   4   2 5.00020 1.00008   6
  14  -5  -2 2.49983 0.81243   1
  14  -5  -2 1.92647 0.56673   4
 -14   5   2 1.17860 0.60352   2
 -14   5   2 2.09944 0.71372   7
  13  -5  -2 0.19761 0.28738   4
  13  -5  -2 0.06385 0.52539   1
 -13   5   2 -0.2738 0.21706   7
 -13   5   2 -0.0420 0.37315   2
  12  -5  -2 6.13813 0.99807   1
  12  -5  -2 6.75116 0.87609   6
  12  -5  -2 5.91087 0.80261   4
 -12   5   2 7.03343 1.09647   7
 -12   5   2 4.61096 0.72374   6
 -12   5   2 6.63339 1.03053   2
  11  -5  -2 94.7507 3.18392   1
  11  -5  -2 98.6001 2.91406   4
  11  -5  -2 102.468 2.92771   6
 -11   5   2 104.520 2.97131   6
 -11   5   2 97.0073 3.40252   7
 -11   5   2 103.982 3.21720   9
 -11   5   2 102.378 3.37895   2
  10  -5  -2 12.0177 0.85183   4
  10  -5  -2 13.7611 0.99119   8
  10  -5  -2 12.6721 0.88089   6
  10  -5  -2 13.1925 1.07666   1
 -10   5   2 11.0878 1.19236   7
 -10   5   2 12.0651 0.87589   6
 -10   5   2 14.2354 1.04748   9
 -10   5   2 13.0121 1.08578   2
   9  -5  -2 66.3313 2.03306   4
   9  -5  -2 62.0017 2.12173   8
   9  -5  -2 65.5706 2.04439   6
   9  -5  -2 68.6571 2.33552   1
  -9   5   2 62.3264 2.20846   9
  -9   5   2 63.3106 2.03675   6
  -9   5   2 66.2319 2.40481   2
  -9   5   2 60.7940 2.31023   7
   8  -5  -2 16.8605 1.06896   8
   8  -5  -2 15.5914 0.87326   6
   8  -5  -2 17.4477 1.08660   1
   8  -5  -2 14.1319 0.83175   4
  -8   5   2 16.6777 1.09312   2
  -8   5   2 16.0554 1.04287   7
  -8   5   2 15.9678 0.89249   6
  -8   5   2 15.1002 0.97658   9
   7  -5  -2 65.2874 2.08965   8
   7  -5  -2 66.9906 2.09731   1
   7  -5  -2 59.9064 1.84281   6
   7  -5  -2 60.7935 1.80179   4
  -7   5   2 63.5310 2.17304   2
  -7   5   2 64.4665 2.08733   7
  -7   5   2 64.5033 1.92010   6
  -7   5   2 66.3636 2.10948   9
  -7   5   2 64.2346 1.53691   3
   6  -5  -2 151.794 3.54304   1
   6  -5  -2 150.154 3.09628   5
   6  -5  -2 144.921 3.56865   8
   6  -5  -2 151.141 3.27079   4
  -6   5   2 151.398 3.60231   9
  -6   5   2 155.736 3.41598   6
  -6   5   2 151.269 3.50139   7
  -6   5   2 148.552 3.68470   2
  -6   5   2 153.065 2.81833   3
   5  -5  -2 167.804 2.86178   3
   5  -5  -2 165.058 3.45075   5
   5  -5  -2 164.485 3.41174   4
   5  -5  -2 161.979 3.64677   1
   5  -5  -2 163.323 3.79571   8
  -5   5   2 163.264 3.84877   2
  -5   5   2 164.259 2.87596   3
  -5   5   2 164.238 3.58568   6
  -5   5   2 166.709 3.81441   9
  -5   5   2 167.433 3.59146   7
   4  -5  -2 48.6249 1.52137   1
   4  -5  -2 47.3965 1.52294   5
   4  -5  -2 48.7283 1.68089   8
   4  -5  -2 48.8082 1.37172   4
   4  -5  -2 50.9486 0.97704   3
  -4   5   2 48.0153 1.65454   9
  -4   5   2 47.6768 1.64248   2
  -4   5   2 49.1568 1.52296   6
  -4   5   2 52.4635 1.44801   7
   3  -5  -2 38.4835 0.91699   3
   3  -5  -2 35.8695 1.21458   1
   3  -5  -2 37.6965 1.43062   8
   3  -5  -2 37.3153 1.37930   5
   3  -5  -2 38.2064 1.15372   4
  -3   5   2 39.4200 1.39461   2
  -3   5   2 38.2224 1.16397   4
  -3   5   2 39.3198 1.10471   7
  -3   5   2 36.2568 1.27498   6
  -3   5   2 35.6786 1.38491   9
   2  -5  -2 6.20275 0.45399   1
   2  -5  -2 5.27523 0.65772   5
   2  -5  -2 5.42428 0.37287   3
   2  -5  -2 5.26163 0.39643   4
   2  -5  -2 6.62142 0.69333   8
  -2   5   2 5.64848 0.34182   7
  -2   5   2 6.05477 0.54771   9
  -2   5   2 5.87319 0.49574   2
  -2   5   2 5.86374 0.42486   4
  -2   5   2 6.55109 0.49182   6
   1  -5  -2 59.6659 1.84169   8
   1  -5  -2 61.5808 1.65265   1
   1  -5  -2 60.8603 1.59214   3
   1  -5  -2 60.3811 1.96507   5
  -1   5   2 59.3173 1.75101   2
  -1   5   2 59.4392 1.92363   9
  -1   5   2 60.2432 1.63657   4
  -1   5   2 59.8191 1.35085   7
  -1   5   2 57.2759 1.74335   6
   0  -5  -2 1.44863 0.20527   7
   0  -5  -2 1.55394 0.34258   8
   0  -5  -2 1.24136 0.31454   3
   0  -5  -2 1.62944 0.29393   1
   0  -5  -2 1.00305 0.40218   5
   0   5   2 1.19967 0.33574   9
   0   5   2 0.71798 0.22780   4
   0   5   2 1.28949 0.19513   7
   0   5   2 1.30960 0.32259   6
   0   5   2 0.96570 0.26084   2
  -1  -5  -2 7.03542 0.82895   5
  -1  -5  -2 6.25716 0.39775   7
  -1  -5  -2 7.58373 0.73853   3
  -1  -5  -2 6.82834 0.59903   8
  -1  -5  -2 6.88565 0.52273   1
   1   5   2 7.04494 0.81447   9
   1   5   2 6.44324 0.69876   6
   1   5   2 6.20921 0.61986   4
   1   5   2 6.51923 0.54011   2
   1   5   2 6.30387 0.50766   1
  -2  -5  -2 6.27769 0.45000   7
  -2  -5  -2 6.02788 0.71523   3
  -2  -5  -2 4.57908 0.69836   5
  -2  -5  -2 5.87461 0.49237   1
  -2  -5  -2 4.67400 0.59361   8
   2   5   2 6.14634 0.63704   1
   2   5   2 5.02595 0.73615   9
   2   5   2 4.75397 0.64209   6
   2   5   2 5.74060 0.65870   4
   2   5   2 4.74917 0.57435   2
  -3  -5  -2 0.70839 0.41801   5
  -3  -5  -2 1.22670 0.35549   8
  -3  -5  -2 0.61818 0.37668   3
  -3  -5  -2 0.77529 0.24783   7
   3   5   2 1.05841 0.30995   2
   3   5   2 1.23860 0.35716   4
   3   5   2 0.87278 0.34842   6
   3   5   2 1.21647 0.39161   9
   3   5   2 1.65567 0.37012   1
  -4  -5  -2 0.48248 0.25941   7
  -4  -5  -2 0.81131 0.37093   3
  -4  -5  -2 0.61047 0.29003   8
  -4  -5  -2 0.31727 0.28656   5
   4   5   2 0.21268 0.24093   4
   4   5   2 -0.2497 0.21087   9
   4   5   2 0.51762 0.25737   2
   4   5   2 0.19956 0.19616   1
   4   5   2 0.27647 0.27994   6
  -5  -5  -2 9.11454 1.08155   3
  -5  -5  -2 7.84687 0.99678   5
   5   5   2 6.67146 0.98355   9
   5   5   2 8.57323 0.98012   4
   5   5   2 8.13693 0.90862   1
   5   5   2 7.08057 0.91121   6
  -6  -5  -2 13.7108 1.12741   5
  -6  -5  -2 14.5765 1.21930   3
   6   5   2 13.2721 1.25377   9
   6   5   2 14.7361 1.12826   4
   6   5   2 13.7301 1.12063   6
  -7  -5  -2 0.22600 0.30690   3
  -7  -5  -2 1.93435 0.51682   5
   7   5   2 1.08996 0.41238   4
   7   5   2 0.14219 0.33862   6
  -8  -5  -2 24.8992 1.75152   3
  -8  -5  -2 25.7979 1.65655   5
   8   5   2 23.6735 1.60526   6
   8   5   2 25.0482 1.60061   4
  -9  -5  -2 2.52003 0.72438   3
   9   5   2 1.75370 0.68401   4
   9   5   2 3.43775 0.83821   6
  14  -6  -2 0.08896 0.37427   4
  14  -6  -2 0.15693 0.52210   1
 -14   6   2 0.92282 0.53932   2
 -14   6   2 -0.3434 0.46421   7
  13  -6  -2 1.09124 0.45228   4
  13  -6  -2 0.64251 0.55983   1
 -13   6   2 0.21519 0.47678   2
 -13   6   2 1.40740 0.56785   7
  12  -6  -2 -0.1945 0.25122   6
  12  -6  -2 0.25332 0.24677   4
  12  -6  -2 0.29892 0.45262   1
 -12   6   2 0.22914 0.35298   6
 -12   6   2 0.05390 0.37205   7
 -12   6   2 -0.3791 0.33160   2
  11  -6  -2 14.3415 1.00740   6
  11  -6  -2 14.0609 1.00675   4
  11  -6  -2 13.0200 1.14996   1
 -11   6   2 15.1959 1.04250   6
 -11   6   2 15.8537 1.25376   2
 -11   6   2 13.4328 1.15301   7
 -11   6   2 14.4148 1.16694   9
  10  -6  -2 1.89290 0.45057   4
  10  -6  -2 1.82402 0.45214   6
  10  -6  -2 2.74657 0.60300   8
  10  -6  -2 2.42764 0.57702   1
 -10   6   2 1.70077 0.51786   7
 -10   6   2 2.22886 0.48320   6
 -10   6   2 2.35497 0.55813   9
 -10   6   2 1.75867 0.54808   2
   9  -6  -2 51.9570 1.95384   8
   9  -6  -2 51.2607 1.81909   6
   9  -6  -2 47.4934 1.73813   4
   9  -6  -2 51.2539 2.02218   1
  -9   6   2 52.9790 2.05583   9
  -9   6   2 51.3833 2.06132   7
  -9   6   2 46.9373 2.05861   2
  -9   6   2 55.3349 1.90389   6
   8  -6  -2 -0.0749 0.36192   8
   8  -6  -2 0.04817 0.17987   4
   8  -6  -2 0.16775 0.20436   6
   8  -6  -2 0.16660 0.33584   1
  -8   6   2 0.09400 0.20459   7
  -8   6   2 -0.2600 0.15994   9
  -8   6   2 0.21066 0.21182   6
  -8   6   2 -0.0287 0.22466   2
   7  -6  -2 1.08103 0.47143   8
   7  -6  -2 0.22846 0.20019   4
   7  -6  -2 0.58859 0.34918   1
  -7   6   2 0.44263 0.25730   7
  -7   6   2 0.36588 0.22842   6
  -7   6   2 0.63043 0.31310   2
  -7   6   2 0.85007 0.31594   9
   6  -6  -2 4.99092 0.64122   1
   6  -6  -2 6.25121 0.50225   4
   6  -6  -2 5.65478 0.51140   5
   6  -6  -2 6.39966 0.76312   8
  -6   6   2 5.36928 0.68538   9
  -6   6   2 5.36342 0.61776   6
  -6   6   2 5.19784 0.70019   2
  -6   6   2 4.69292 0.56654   7
   5  -6  -2 24.1599 0.97558   4
   5  -6  -2 24.8264 1.10748   1
   5  -6  -2 24.5247 1.26292   8
   5  -6  -2 23.7117 1.04847   5
  -5   6   2 25.4112 1.23440   2
  -5   6   2 23.6796 0.98787   7
  -5   6   2 26.5728 1.13994   6
  -5   6   2 25.7623 1.24455   9
   4  -6  -2 19.1940 0.84211   4
   4  -6  -2 19.9653 0.99527   5
   4  -6  -2 18.5593 0.91801   1
   4  -6  -2 18.0733 1.07688   8
  -4   6   2 20.3208 0.81161   7
  -4   6   2 17.5631 0.99117   2
  -4   6   2 18.9589 1.04691   9
  -4   6   2 20.2437 0.86630   4
  -4   6   2 19.7720 0.96961   6
   3  -6  -2 2.98444 0.42577   1
   3  -6  -2 2.98640 0.24722   3
   3  -6  -2 2.39864 0.51081   8
   3  -6  -2 3.42652 0.41252   4
   3  -6  -2 3.09741 0.53958   5
  -3   6   2 2.59831 0.36231   4
  -3   6   2 3.20371 0.51855   9
  -3   6   2 2.89917 0.47694   2
  -3   6   2 2.60956 0.41451   6
  -3   6   2 3.08691 0.33067   7
   2  -6  -2 0.20387 0.30691   5
   2  -6  -2 0.58918 0.19339   3
   2  -6  -2 0.53289 0.20625   1
   2  -6  -2 0.75568 0.33654   8
  -2   6   2 0.89985 0.16659   7
  -2   6   2 0.82857 0.26922   6
  -2   6   2 0.59127 0.20741   4
  -2   6   2 1.00677 0.29528   2
  -2   6   2 1.02358 0.32337   9
   1  -6  -2 20.5010 0.95398   1
   1  -6  -2 22.5135 1.15259   8
   1  -6  -2 25.7631 0.97644   3
   1  -6  -2 24.1523 0.67833   7
   1  -6  -2 20.4699 1.18972   5
  -1   6   2 23.3918 1.07199   2
  -1   6   2 23.0168 0.99414   4
  -1   6   2 23.7866 1.21616   9
  -1   6   2 22.4677 0.66222   7
  -1   6   2 24.4073 1.11351   6
   0  -6  -2 11.3992 0.94453   5
   0  -6  -2 10.3878 0.68793   1
   0  -6  -2 10.8408 0.72714   3
   0  -6  -2 9.68687 0.77166   8
   0   6   2 9.68335 0.68116   2
   0   6   2 10.5990 0.69766   1
   0   6   2 10.2950 0.83412   9
   0   6   2 10.3996 0.69579   4
   0   6   2 11.0674 0.76757   6
  -1  -6  -2 14.0636 0.91863   8
  -1  -6  -2 16.2668 0.87108   1
  -1  -6  -2 14.9185 1.09624   5
  -1  -6  -2 15.3800 0.92128   3
   1   6   2 17.2072 0.92226   2
   1   6   2 15.7115 0.98198   6
   1   6   2 15.8294 1.10098   9
   1   6   2 15.0793 0.85941   1
   1   6   2 16.6131 0.92583   4
  -2  -6  -2 6.21468 0.75403   8
  -2  -6  -2 6.70041 0.68938   1
  -2  -6  -2 7.88136 0.84817   3
  -2  -6  -2 7.85316 0.99728   5
   2   6   2 7.92090 0.65485   2
   2   6   2 7.57232 0.64801   1
   2   6   2 7.54699 0.79788   4
   2   6   2 8.23516 0.98426   9
   2   6   2 7.52747 0.86219   6
  -3  -6  -2 31.4978 1.44054   8
  -3  -6  -2 28.8215 1.60164   5
  -3  -6  -2 28.8395 1.46065   3
   3   6   2 28.4977 1.41765   4
   3   6   2 28.4996 1.49741   6
   3   6   2 30.0983 1.68378   9
   3   6   2 31.4909 1.36872   1
  -4  -6  -2 114.744 3.43290   3
  -4  -6  -2 109.967 3.54799   5
  -4  -6  -2 111.466 3.20598   8
   4   6   2 114.144 3.76175   9
   4   6   2 116.836 3.49715   6
   4   6   2 116.991 3.14680   1
   4   6   2 120.825 3.40127   4
  -5  -6  -2 0.30845 0.35956   3
  -5  -6  -2 1.22665 0.46244   5
   5   6   2 -0.0945 0.32729   9
   5   6   2 0.46970 0.35513   4
   5   6   2 0.21215 0.33272   6
  -6  -6  -2 1.69559 0.47989   5
  -6  -6  -2 2.29873 0.65401   3
   6   6   2 1.52291 0.55477   4
   6   6   2 0.85465 0.42606   6
  -7  -6  -2 3.13340 0.78334   3
  -7  -6  -2 3.50060 0.73894   5
   7   6   2 3.83575 0.82482   4
   7   6   2 4.94607 0.89374   6
  -8  -6  -2 1.33703 0.55471   3
  -8  -6  -2 1.12389 0.44507   5
   8   6   2 1.61798 0.59252   4
   8   6   2 0.82225 0.53937   6
  14  -7  -2 3.43721 0.83623   1
  14  -7  -2 3.16713 0.70264   4
 -14   7   2 3.21527 0.86652   2
 -14   7   2 2.83578 0.87951   7
  13  -7  -2 3.66000 0.72050   6
  13  -7  -2 2.63929 0.76039   1
  13  -7  -2 2.65535 0.60895   4
 -13   7   2 5.43107 1.00506   7
 -13   7   2 2.18156 0.76122   6
 -13   7   2 2.08407 0.70849   2
  12  -7  -2 0.24127 0.27798   4
  12  -7  -2 -0.2304 0.27697   6
  12  -7  -2 0.29324 0.36314   1
 -12   7   2 -0.0964 0.28622   6
 -12   7   2 -0.5579 0.35987   2
 -12   7   2 0.50051 0.40077   7
  11  -7  -2 0.16009 0.27650   4
  11  -7  -2 0.78742 0.51349   1
  11  -7  -2 0.39962 0.33877   6
 -11   7   2 0.10391 0.34920   2
 -11   7   2 0.19898 0.30187   7
 -11   7   2 -0.0907 0.26505   9
 -11   7   2 0.47174 0.35531   6
  10  -7  -2 0.48204 0.32948   4
  10  -7  -2 0.54274 0.43001   1
  10  -7  -2 0.44850 0.30488   6
  10  -7  -2 0.38357 0.40353   8
 -10   7   2 0.96319 0.43244   7
 -10   7   2 0.34124 0.37302   2
 -10   7   2 0.53178 0.34459   6
 -10   7   2 0.56904 0.34290   9
   9  -7  -2 9.73977 1.06496   1
   9  -7  -2 11.6261 0.97505   8
   9  -7  -2 12.4698 0.85420   4
  -9   7   2 12.9625 0.98949   7
  -9   7   2 12.7436 1.07919   2
  -9   7   2 12.8941 1.02590   9
  -9   7   2 13.4194 0.93722   6
   8  -7  -2 19.0494 1.13666   1
   8  -7  -2 17.0226 1.15466   8
   8  -7  -2 19.9007 1.01940   4
  -8   7   2 20.1338 1.11585   6
  -8   7   2 17.3127 1.07399   7
  -8   7   2 19.1171 1.20448   9
  -8   7   2 19.3187 1.26347   2
   7  -7  -2 77.5736 2.49999   8
   7  -7  -2 77.0093 2.42660   1
   7  -7  -2 78.3134 2.19561   4
  -7   7   2 78.8372 2.36898   6
  -7   7   2 76.9515 2.60855   2
  -7   7   2 75.5141 2.55103   9
  -7   7   2 75.4403 2.29924   7
   6  -7  -2 75.0932 2.43819   8
   6  -7  -2 71.4417 2.00391   5
   6  -7  -2 68.8043 2.21140   1
   6  -7  -2 68.1724 1.99564   4
  -6   7   2 75.1227 2.09174   7
  -6   7   2 71.4020 2.40577   9
  -6   7   2 69.2178 2.19205   6
  -6   7   2 74.3478 2.44638   2
   5  -7  -2 54.4803 1.79985   5
   5  -7  -2 52.5679 1.81629   1
   5  -7  -2 55.6191 2.02751   8
   5  -7  -2 57.6840 1.72794   4
  -5   7   2 56.7803 1.63836   7
  -5   7   2 60.0538 2.07768   2
  -5   7   2 56.7854 2.06820   9
  -5   7   2 55.5922 1.88323   6
  -5   7   2 60.0564 1.76913   4
   4  -7  -2 43.4796 1.43436   4
   4  -7  -2 41.6589 1.59549   5
   4  -7  -2 41.7378 1.72869   8
   4  -7  -2 41.6086 1.51363   1
  -4   7   2 41.6176 1.64987   2
  -4   7   2 43.9585 1.76670   9
  -4   7   2 41.3029 1.42238   4
  -4   7   2 42.2605 1.58336   6
  -4   7   2 42.5393 1.24371   7
   3  -7  -2 1.44585 0.43953   8
   3  -7  -2 0.77592 0.25744   1
   3  -7  -2 1.05716 0.41395   5
   3  -7  -2 0.41077 0.20382   4
  -3   7   2 1.20954 0.29905   4
  -3   7   2 1.58595 0.38251   2
  -3   7   2 0.91427 0.30357   6
  -3   7   2 1.36191 0.36091   9
   2  -7  -2 58.1632 2.06483   8
   2  -7  -2 60.0639 1.53725   3
   2  -7  -2 54.7814 2.04312   5
   2  -7  -2 56.3003 1.80599   1
  -2   7   2 57.7376 2.10129   9
  -2   7   2 50.7842 1.71228   4
  -2   7   2 58.0397 1.92703   6
  -2   7   2 59.0943 1.91605   2
   1  -7  -2 17.3989 0.94222   1
   1  -7  -2 16.8672 1.15036   5
   1  -7  -2 16.1824 1.03772   8
   1  -7  -2 18.1550 0.85913   3
  -1   7   2 18.1761 0.99250   2
  -1   7   2 17.2819 0.93495   4
  -1   7   2 17.8210 1.02284   6
  -1   7   2 17.2395 1.13013   9
   0  -7  -2 1.62759 0.46179   8
   0  -7  -2 1.68290 0.53926   5
   0  -7  -2 1.59891 0.38269   3
   0  -7  -2 1.90178 0.40102   1
   0   7   2 1.55018 0.45092   9
   0   7   2 2.23754 0.46450   6
   0   7   2 2.26135 0.43871   4
   0   7   2 2.14509 0.42251   2
   0   7   2 2.23434 0.44105   1
  -1  -7  -2 5.57876 0.68952   3
  -1  -7  -2 6.60676 0.72933   1
  -1  -7  -2 4.23083 0.73843   5
  -1  -7  -2 5.38628 0.74411   8
   1   7   2 5.00862 0.72836   6
   1   7   2 4.53621 0.63353   4
   1   7   2 5.13941 0.64495   2
   1   7   2 6.23516 0.72272   1
   1   7   2 4.32278 0.75434   9
  -2  -7  -2 0.12308 0.24356   8
  -2  -7  -2 -0.2536 0.26242   5
  -2  -7  -2 0.36027 0.26794   3
   2   7   2 0.10971 0.23205   6
   2   7   2 -0.0276 0.19125   1
   2   7   2 -0.1688 0.20658   4
   2   7   2 -0.1155 0.23046   9
  -3  -7  -2 42.0954 2.07263   5
  -3  -7  -2 44.0344 1.88121   8
  -3  -7  -2 48.0312 1.99217   3
   3   7   2 45.4704 1.80374   1
   3   7   2 45.1557 1.92618   4
   3   7   2 46.2199 2.24257   9
   3   7   2 41.5463 1.95524   6
  -4  -7  -2 5.36234 0.83754   3
  -4  -7  -2 7.27390 1.05906   5
   4   7   2 6.78121 0.88972   4
   4   7   2 6.51361 0.94418   6
  -5  -7  -2 2.45985 0.68469   3
  -5  -7  -2 2.33830 0.58364   5
   5   7   2 2.24483 0.56246   4
   5   7   2 3.44451 0.72383   6
  -6  -7  -2 5.80909 0.96371   5
  -6  -7  -2 3.66480 0.81299   3
   6   7   2 3.96194 0.82560   4
   6   7   2 4.54149 0.85496   6
  -7  -7  -2 23.3363 1.70465   5
  -7  -7  -2 23.2085 1.71588   3
   7   7   2 19.7711 1.54836   4
   7   7   2 20.8313 1.60568   6
  14  -8  -2 1.92697 0.58994   4
  14  -8  -2 1.11020 0.52475   1
 -14   8   2 0.59318 0.62281   7
 -14   8   2 1.23968 0.65600   2
  13  -8  -2 16.0685 1.38103   1
  13  -8  -2 13.6512 1.13119   4
 -13   8   2 14.2622 1.38297   6
 -13   8   2 18.2402 1.56983   2
 -13   8   2 17.6615 1.48999   7
  12  -8  -2 0.45872 0.47556   1
  12  -8  -2 1.05772 0.44354   4
 -12   8   2 1.13284 0.57535   2
 -12   8   2 0.59941 0.43014   7
 -12   8   2 0.49184 0.37539   6
  11  -8  -2 0.04875 0.22255   4
  11  -8  -2 0.06086 0.32569   8
  11  -8  -2 0.54042 0.46229   1
 -11   8   2 0.43011 0.41333   2
 -11   8   2 0.21711 0.33341   7
 -11   8   2 -0.1077 0.29864   6
  10  -8  -2 0.08541 0.26395   1
  10  -8  -2 -0.2747 0.19897   4
  10  -8  -2 -0.2396 0.29185   8
 -10   8   2 -0.3731 0.21523   6
 -10   8   2 -0.2078 0.24855   9
 -10   8   2 0.06527 0.34326   2
 -10   8   2 -0.3142 0.20940   7
   9  -8  -2 6.75342 0.75549   4
   9  -8  -2 6.49834 0.89414   8
   9  -8  -2 4.86338 0.74988   1
  -9   8   2 4.51319 0.70889   7
  -9   8   2 6.40212 0.93848   2
  -9   8   2 5.54750 0.85090   9
  -9   8   2 6.05405 0.78087   6
   8  -8  -2 47.7192 1.91856   1
   8  -8  -2 49.1184 1.73938   4
   8  -8  -2 47.6036 1.99742   8
  -8   8   2 43.7395 2.04037   2
  -8   8   2 46.6627 2.05492   9
  -8   8   2 46.0197 1.83287   6
  -8   8   2 48.3112 1.83324   7
   7  -8  -2 8.47154 0.97399   8
   7  -8  -2 7.53364 0.85719   1
   7  -8  -2 7.92970 0.77198   4
  -7   8   2 7.03520 0.81321   6
  -7   8   2 7.93605 0.96071   2
  -7   8   2 6.74368 0.74534   7
  -7   8   2 8.39148 0.98925   9
   6  -8  -2 4.65329 0.65960   1
   6  -8  -2 3.37407 0.51103   5
   6  -8  -2 5.57609 0.63640   4
   6  -8  -2 3.75397 0.69576   8
  -6   8   2 2.44319 0.52416   2
  -6   8   2 4.06297 0.62092   6
  -6   8   2 4.40688 0.53116   7
  -6   8   2 4.16670 0.55675   4
  -6   8   2 3.53282 0.65540   9
   5  -8  -2 60.8921 2.26572   8
   5  -8  -2 64.5081 1.97041   4
   5  -8  -2 67.1819 2.15502   1
   5  -8  -2 66.9378 2.11677   5
  -5   8   2 67.6477 2.02307   4
  -5   8   2 66.8244 2.20310   6
  -5   8   2 64.6262 2.36317   9
  -5   8   2 62.9685 2.26364   2
   4  -8  -2 75.8700 2.53670   8
   4  -8  -2 75.8731 2.30224   1
   4  -8  -2 73.2032 2.36149   5
   4  -8  -2 73.4765 2.14515   4
  -4   8   2 78.1713 2.62653   9
  -4   8   2 75.1155 2.19140   4
  -4   8   2 74.1973 2.41542   2
  -4   8   2 73.9338 2.34406   6
   3  -8  -2 71.2212 2.19389   1
   3  -8  -2 66.8969 2.41065   8
   3  -8  -2 69.0880 2.36202   5
  -3   8   2 71.4705 2.50953   9
  -3   8   2 70.3236 2.13133   4
  -3   8   2 75.5099 2.33690   2
  -3   8   2 68.8273 2.25480   6
   2  -8  -2 9.24134 1.01658   8
   2  -8  -2 8.44002 0.70902   1
   2  -8  -2 9.07832 0.83655   5
  -2   8   2 9.57530 0.77177   2
  -2   8   2 8.74799 0.70332   4
  -2   8   2 9.72353 0.90896   9
  -2   8   2 9.45785 0.94164   6
   1  -8  -2 23.5803 1.19539   1
   1  -8  -2 24.0875 1.35027   8
   1  -8  -2 22.1938 1.37673   5
   1  -8  -2 21.0919 1.09957   3
  -1   8   2 21.5442 1.36049   9
  -1   8   2 20.7204 1.21423   6
  -1   8   2 24.2675 1.20958   2
  -1   8   2 23.1138 1.17314   4
   0  -8  -2 22.8168 1.31341   8
   0  -8  -2 19.0465 1.32865   5
   0  -8  -2 21.3201 1.07734   3
   0  -8  -2 20.4606 1.13384   1
   0   8   2 19.1534 1.31724   9
   0   8   2 20.6560 1.15693   4
   0   8   2 22.4532 1.22019   1
   0   8   2 22.4721 1.29989   6
   0   8   2 19.4401 1.09382   2
  -1  -8  -2 0.04277 0.17962   1
  -1  -8  -2 0.54912 0.43532   5
  -1  -8  -2 -0.0035 0.21846   3
  -1  -8  -2 0.64420 0.32981   8
   1   8   2 -0.0845 0.27709   9
   1   8   2 0.05147 0.24953   1
   1   8   2 -0.1214 0.18432   4
   1   8   2 0.24862 0.30618   6
  -2  -8  -2 0.43796 0.29715   3
  -2  -8  -2 -0.0756 0.30120   5
  -2  -8  -2 0.35104 0.26057   8
   2   8   2 0.07350 0.22078   4
   2   8   2 0.10228 0.27626   1
   2   8   2 -0.0864 0.26435   6
   2   8   2 -0.1285 0.30819   9
  -3  -8  -2 0.72869 0.39176   5
  -3  -8  -2 0.99791 0.35711   8
  -3  -8  -2 0.17585 0.27145   3
   3   8   2 0.35168 0.35794   6
   3   8   2 0.07147 0.32216   4
  -4  -8  -2 0.57496 0.37184   3
  -4  -8  -2 1.19083 0.43261   5
   4   8   2 0.08490 0.28124   4
   4   8   2 -0.0013 0.33285   6
  -5  -8  -2 8.31318 1.11616   3
  -5  -8  -2 6.21801 1.06103   5
   5   8   2 5.79993 0.93633   4
   5   8   2 6.49662 1.01128   6
  -6  -8  -2 1.51470 0.53701   3
  -6  -8  -2 0.61346 0.37017   5
   6   8   2 0.43971 0.47272   6
   6   8   2 0.05630 0.42723   4
  13  -9  -2 -0.1126 0.34260   4
  13  -9  -2 0.23472 0.42115   1
 -13   9   2 0.26135 0.43442   6
 -13   9   2 0.30423 0.48957   7
 -13   9   2 0.42485 0.42647   2
  12  -9  -2 -0.4336 0.31025   1
  12  -9  -2 -0.1372 0.22815   4
 -12   9   2 0.48422 0.40576   6
 -12   9   2 0.23801 0.40827   7
 -12   9   2 0.12811 0.32461   2
  11  -9  -2 13.4344 1.10717   8
  11  -9  -2 11.3250 1.26513   1
  11  -9  -2 12.1969 0.97303   4
 -11   9   2 14.6064 1.59033   2
 -11   9   2 13.0519 1.08212   6
 -11   9   2 11.1549 1.25086   7
  10  -9  -2 14.6158 1.15309   8
  10  -9  -2 13.3633 1.13947   1
  10  -9  -2 11.9945 0.93725   4
 -10   9   2 15.5468 1.60778   2
 -10   9   2 13.3524 1.07119   6
 -10   9   2 15.8479 1.19342   7
   9  -9  -2 2.42197 0.49113   4
   9  -9  -2 1.68619 0.52032   1
   9  -9  -2 2.61910 0.61662   8
  -9   9   2 2.69747 0.65319   2
  -9   9   2 2.38830 0.54464   7
  -9   9   2 1.49153 0.46482   6
   8  -9  -2 4.34526 0.61244   4
   8  -9  -2 4.50349 0.75149   1
   8  -9  -2 5.26146 0.83024   8
  -8   9   2 3.70514 0.75394   2
  -8   9   2 3.83411 0.71499   9
  -8   9   2 4.73538 0.73344   6
   7  -9  -2 30.5714 1.35726   4
   7  -9  -2 31.0947 1.64113   8
   7  -9  -2 25.9373 1.39928   1
  -7   9   2 28.9974 1.34085   4
  -7   9   2 27.5497 1.56869   2
  -7   9   2 30.9543 1.67148   9
  -7   9   2 26.5217 1.42935   6
   6  -9  -2 0.38592 0.24310   4
   6  -9  -2 0.22500 0.25209   5
   6  -9  -2 0.71654 0.40673   8
   6  -9  -2 -0.0949 0.22558   1
  -6   9   2 0.06304 0.27930   2
  -6   9   2 0.43310 0.25222   4
  -6   9   2 0.35033 0.29414   6
  -6   9   2 0.04993 0.26375   9
   5  -9  -2 2.05755 0.46289   5
   5  -9  -2 2.26067 0.58332   8
   5  -9  -2 1.52015 0.41468   1
   5  -9  -2 2.14763 0.43160   4
  -5   9   2 1.47206 0.46031   2
  -5   9   2 0.90032 0.34538   6
  -5   9   2 1.69613 0.40884   4
  -5   9   2 1.04121 0.38483   9
   4  -9  -2 1.17583 0.46747   8
   4  -9  -2 1.07752 0.34896   1
   4  -9  -2 1.59940 0.45453   5
  -4   9   2 1.89128 0.43134   4
  -4   9   2 1.69050 0.47441   9
  -4   9   2 1.81122 0.46245   2
  -4   9   2 1.05841 0.36822   6
   3  -9  -2 38.6549 1.65491   1
   3  -9  -2 42.1855 1.86336   5
   3  -9  -2 38.9635 1.86990   8
  -3   9   2 38.7669 1.71150   6
  -3   9   2 42.8967 1.98674   9
  -3   9   2 43.2257 1.78611   2
  -3   9   2 42.5597 1.66833   4
   2  -9  -2 10.9188 0.86593   1
   2  -9  -2 12.1450 1.04340   5
   2  -9  -2 11.8231 1.03918   8
  -2   9   2 10.7878 1.02210   9
  -2   9   2 10.8965 0.84846   4
  -2   9   2 10.8668 0.87294   2
  -2   9   2 11.2482 0.92619   6
   1  -9  -2 48.4605 1.90169   1
   1  -9  -2 46.3855 2.06365   8
   1  -9  -2 44.0454 2.06946   5
  -1   9   2 49.1679 1.89619   4
  -1   9   2 45.6794 1.89581   1
  -1   9   2 43.9375 2.10834   9
  -1   9   2 46.6515 1.98926   6
  -1   9   2 49.5119 1.89557   2
   0  -9  -2 28.4526 1.61758   8
   0  -9  -2 31.3778 1.51916   1
   0  -9  -2 29.2210 1.73684   5
   0   9   2 29.3399 1.50695   1
   0   9   2 31.6466 1.89341   9
   0   9   2 27.8092 1.57848   6
   0   9   2 31.6658 1.54050   4
  -1  -9  -2 32.2378 1.56652   1
  -1  -9  -2 31.8197 1.86079   5
  -1  -9  -2 33.8159 1.80401   8
   1   9   2 35.2627 1.67590   1
   1   9   2 32.3464 1.75797   6
   1   9   2 33.5515 1.66527   4
  -2  -9  -2 0.65488 0.35630   3
  -2  -9  -2 1.15664 0.42462   8
  -2  -9  -2 1.41856 0.53757   5
   2   9   2 0.22688 0.35546   6
   2   9   2 1.19949 0.50045   4
  -3  -9  -2 3.85482 0.80854   5
  -3  -9  -2 3.87066 0.72090   3
  -3  -9  -2 2.63374 0.61539   8
   3   9   2 3.15089 0.76352   6
   3   9   2 2.79056 0.68540   4
  -4  -9  -2 3.15558 0.69615   3
  -4  -9  -2 2.80797 0.73634   5
   4   9   2 2.09425 0.67718   6
   4   9   2 1.76970 0.64019   4
  -5  -9  -2 1.36520 0.51239   5
  -5  -9  -2 0.80921 0.46827   3
   5   9   2 0.44944 0.53494   6
   5   9   2 0.68668 0.49748   4
  13 -10  -2 0.66691 0.50283   1
  13 -10  -2 0.09179 0.37540   4
 -13  10   2 0.37038 0.42158   6
 -13  10   2 0.28669 0.50178   2
  12 -10  -2 0.88380 0.54897   1
  12 -10  -2 -0.0036 0.31606   4
 -12  10   2 0.21843 0.49259   2
 -12  10   2 -0.0842 0.34191   6
  11 -10  -2 -0.0345 0.33537   1
  11 -10  -2 -0.1459 0.27052   4
  11 -10  -2 0.80768 0.35974   8
 -11  10   2 -0.2051 0.37303   2
 -11  10   2 0.11154 0.38374   6
  10 -10  -2 37.0157 1.68515   4
  10 -10  -2 38.7828 1.94770   8
  10 -10  -2 37.4361 1.90804   1
 -10  10   2 37.9763 2.13061   2
 -10  10   2 33.1290 1.78016   6
   9 -10  -2 2.13206 0.60021   8
   9 -10  -2 1.48974 0.42843   4
   9 -10  -2 1.83919 0.51184   1
  -9  10   2 1.83597 0.48900   4
  -9  10   2 1.20574 0.53271   2
  -9  10   2 0.91647 0.43011   6
   8 -10  -2 5.21861 0.87390   8
   8 -10  -2 6.95301 0.90744   1
   8 -10  -2 8.30818 0.90182   4
  -8  10   2 6.82250 0.83049   4
  -8  10   2 7.70436 0.95718   6
  -8  10   2 7.61133 1.06376   2
   7 -10  -2 67.1968 2.61410   8
   7 -10  -2 64.9506 2.18830   4
   7 -10  -2 63.9576 2.37462   1
  -7  10   2 59.8959 2.48854   2
  -7  10   2 65.8638 2.22954   4
  -7  10   2 58.6061 2.32534   6
   6 -10  -2 2.14637 0.53383   1
   6 -10  -2 2.39420 0.48904   4
   6 -10  -2 2.34844 0.64977   8
  -6  10   2 1.60171 0.51356   2
  -6  10   2 1.87973 0.47364   4
  -6  10   2 3.22256 0.65307   6
   5 -10  -2 -0.0086 0.21000   4
   5 -10  -2 2.01623 0.57712   8
   5 -10  -2 1.03418 0.37879   5
   5 -10  -2 0.90130 0.34560   1
  -5  10   2 0.29211 0.31333   4
  -5  10   2 0.17325 0.29567   6
  -5  10   2 0.50438 0.32772   2
   4 -10  -2 13.3064 0.99521   1
   4 -10  -2 12.5012 1.35254   8
   4 -10  -2 13.1376 1.05008   5
  -4  10   2 11.6439 0.90736   4
  -4  10   2 11.9060 0.97942   6
  -4  10   2 14.4479 1.06247   2
   3 -10  -2 102.749 3.47346   8
   3 -10  -2 105.874 3.40268   5
   3 -10  -2 107.976 3.21129   1
  -3  10   2 107.394 3.30354   6
  -3  10   2 111.466 3.26667   2
  -3  10   2 113.215 3.16825   4
   2 -10  -2 7.63345 1.04769   5
   2 -10  -2 7.24991 0.99727   8
   2 -10  -2 7.38692 0.89376   1
  -2  10   2 5.76273 0.79336   4
  -2  10   2 5.21576 0.77100   2
  -2  10   2 6.20134 0.88742   6
   1 -10  -2 0.25114 0.28309   1
   1 -10  -2 0.67793 0.45538   5
   1 -10  -2 0.40783 0.33474   8
  -1  10   2 0.67818 0.35901   1
  -1  10   2 0.48387 0.34643   6
  -1  10   2 0.09888 0.22580   4
   0 -10  -2 0.17603 0.34632   5
   0 -10  -2 0.36943 0.32639   8
   0 -10  -2 0.19359 0.27764   1
   0  10   2 -0.1932 0.26824   1
   0  10   2 -0.1605 0.21429   4
   0  10   2 0.41482 0.37848   6
  -1 -10  -2 6.04398 0.93248   8
  -1 -10  -2 5.21205 0.94590   5
   1  10   2 3.78509 0.81044   6
   1  10   2 6.36821 0.92332   4
  -2 -10  -2 3.40866 0.78410   5
  -2 -10  -2 2.74110 0.71393   8
   2  10   2 3.08998 0.74257   6
   2  10   2 3.16875 0.70641   4
  -3 -10  -2 1.16090 0.47346   5
   3  10   2 0.35436 0.37964   6
   3  10   2 -0.1852 0.36541   4
  -4 -10  -2 1.35804 0.54430   5
   4  10   2 0.48738 0.50588   4
   4  10   2 1.33959 0.62789   6
  12 -11  -2 0.51077 0.42591   1
  12 -11  -2 0.74115 0.40635   4
 -12  11   2 0.26748 0.39576   6
 -12  11   2 0.39351 0.51977   2
  11 -11  -2 5.95618 0.95472   1
  11 -11  -2 5.74463 0.83811   4
  11 -11  -2 7.36810 1.03407   8
 -11  11   2 6.34205 0.99708   6
 -11  11   2 6.88446 1.18483   2
  10 -11  -2 12.2461 1.01421   4
  10 -11  -2 12.0973 1.31858   1
  10 -11  -2 13.7619 1.23010   8
 -10  11   2 13.0075 1.36641   6
 -10  11   2 11.3243 1.42484   2
 -10  11   2 14.3988 1.11413   4
   9 -11  -2 8.11200 1.04387   1
   9 -11  -2 7.91025 0.94797   4
   9 -11  -2 9.23023 1.18391   8
  -9  11   2 7.62678 1.12520   2
  -9  11   2 8.48176 1.07698   6
  -9  11   2 7.56666 0.94742   4
   8 -11  -2 4.43614 0.85466   8
   8 -11  -2 2.98516 0.58002   4
   8 -11  -2 4.03897 0.74076   1
  -8  11   2 4.81863 0.91119   2
  -8  11   2 4.19145 0.75600   6
  -8  11   2 3.91893 0.67770   4
   7 -11  -2 0.22355 0.36010   8
   7 -11  -2 0.63478 0.34136   4
   7 -11  -2 0.62768 0.35144   1
  -7  11   2 0.31809 0.35478   6
  -7  11   2 0.21518 0.30465   4
  -7  11   2 0.48285 0.39895   2
   6 -11  -2 1.44394 0.43286   1
   6 -11  -2 0.90370 0.37765   4
   6 -11  -2 1.31848 0.56792   8
  -6  11   2 0.82126 0.41969   2
  -6  11   2 1.25752 0.48600   6
  -6  11   2 0.92076 0.39568   4
   5 -11  -2 51.9093 2.43219   8
   5 -11  -2 53.4476 2.20866   1
   5 -11  -2 58.1637 2.30422   5
  -5  11   2 56.2189 2.31489   6
  -5  11   2 52.4113 2.24474   2
  -5  11   2 55.0513 2.13053   4
   4 -11  -2 0.54858 0.36647   1
   4 -11  -2 1.40577 0.53514   8
   4 -11  -2 0.80485 0.35859   5
  -4  11   2 0.23018 0.33139   6
  -4  11   2 0.31015 0.34994   2
  -4  11   2 0.35258 0.33805   4
   3 -11  -2 6.27270 0.88744   1
   3 -11  -2 8.96919 1.16730   8
   3 -11  -2 6.93323 1.00520   5
  -3  11   2 6.89699 0.96727   6
  -3  11   2 8.20552 0.95739   4
   2 -11  -2 8.26579 1.04143   1
   2 -11  -2 7.93841 1.10497   8
   2 -11  -2 6.50391 0.99401   5
  -2  11   2 5.94856 0.91598   6
  -2  11   2 6.18321 0.86356   4
  -2  11   2 6.29325 0.95253   1
   1 -11  -2 2.39857 0.60114   1
   1 -11  -2 3.65460 0.76868   5
   1 -11  -2 3.96104 0.80279   8
  -1  11   2 1.93198 0.55602   6
  -1  11   2 2.07015 0.60217   1
  -1  11   2 2.72660 0.63810   4
   0 -11  -2 0.98804 0.40854   5
   0 -11  -2 1.45691 0.48196   8
   0  11   2 1.15862 0.52254   6
   0  11   2 0.78088 0.44061   4
  -1 -11  -2 0.84724 0.41432   5
  -1 -11  -2 0.89255 0.43478   8
   1  11   2 0.09132 0.35216   4
   1  11   2 0.29019 0.43705   6
  -2 -11  -2 13.3389 1.52928   8
  -2 -11  -2 10.1625 1.40008   5
   2  11   2 10.3318 1.26005   4
   2  11   2 9.95261 1.34295   6
   3  11   2 2.25756 0.70179   4
   3  11   2 4.54210 0.98068   6
  11 -12  -2 5.32399 0.93838   1
  11 -12  -2 3.57001 0.71402   4
  11 -12  -2 4.93778 0.85208   8
 -11  12   2 3.33088 0.87737   2
 -11  12   2 4.60592 0.81254   4
 -11  12   2 3.45129 0.82037   6
  10 -12  -2 11.9947 1.40680   8
  10 -12  -2 10.9199 1.30161   1
  10 -12  -2 9.84160 1.11363   4
 -10  12   2 12.0078 1.50312   2
 -10  12   2 13.2577 1.45137   6
 -10  12   2 12.2691 1.24171   4
   9 -12  -2 2.39446 0.55104   4
   9 -12  -2 3.75466 0.79994   8
   9 -12  -2 2.63171 0.63768   1
  -9  12   2 2.94865 0.70252   6
  -9  12   2 2.28177 0.68457   2
  -9  12   2 2.61109 0.61118   4
   8 -12  -2 0.32662 0.29758   4
   8 -12  -2 0.77544 0.44431   8
   8 -12  -2 0.46591 0.36975   1
  -8  12   2 0.88285 0.40131   4
  -8  12   2 0.23462 0.30524   6
  -8  12   2 1.84954 0.59533   2
   7 -12  -2 1.27190 0.48739   8
   7 -12  -2 -0.0957 0.28520   4
   7 -12  -2 0.19496 0.31424   1
  -7  12   2 0.08775 0.32070   4
  -7  12   2 0.49599 0.41576   2
  -7  12   2 0.46107 0.42868   6
   6 -12  -2 5.75759 1.02898   8
   6 -12  -2 4.25018 0.74877   1
  -6  12   2 4.32143 0.82713   2
  -6  12   2 4.31718 0.79406   6
  -6  12   2 3.90733 0.70159   4
   5 -12  -2 0.04665 0.27870   1
   5 -12  -2 1.55484 0.43330   5
   5 -12  -2 0.93827 0.46620   8
  -5  12   2 0.50972 0.42480   2
  -5  12   2 0.12909 0.33101   4
  -5  12   2 0.12212 0.35267   6
   4 -12  -2 2.78124 0.63420   1
   4 -12  -2 1.63103 0.55080   8
   4 -12  -2 2.98890 0.65797   5
  -4  12   2 1.95870 0.61336   6
  -4  12   2 2.16469 0.57639   4
   3 -12  -2 6.69595 0.96583   1
   3 -12  -2 6.58312 1.00941   5
   3 -12  -2 8.53082 1.19421   8
  -3  12   2 7.15029 1.06732   6
  -3  12   2 6.07363 0.99982   1
  -3  12   2 7.29143 0.99008   4
   2 -12  -2 11.5851 1.40011   5
   2 -12  -2 12.0595 1.31901   1
   2 -12  -2 9.89390 1.32383   8
  -2  12   2 9.48194 1.25485   6
  -2  12   2 11.2969 1.22209   4
  -2  12   2 9.67034 1.19539   1
   1 -12  -2 0.58606 0.44000   8
   1 -12  -2 1.64314 0.54325   5
  -1  12   2 0.79890 0.48309   6
  -1  12   2 1.06581 0.51528   4
   0 -12  -2 6.31930 1.07962   8
   0 -12  -2 6.90125 1.13466   5
   0  12   2 5.05966 0.91520   4
   0  12   2 3.39336 0.83170   6
  -1 -12  -2 4.57720 0.96552   8
  -1 -12  -2 4.15042 1.07131   5
   1  12   2 3.45530 0.84022   4
   1  12   2 2.52839 0.77293   6
  10 -13  -2 1.18762 0.48325   4
  10 -13  -2 1.29313 0.56756   1
 -10  13   2 0.70185 0.58367   2
 -10  13   2 1.01536 0.55867   6
 -10  13   2 1.20176 0.48446   4
   9 -13  -2 0.95733 0.43398   4
   9 -13  -2 2.22361 0.61587   8
   9 -13  -2 0.64619 0.42166   1
  -9  13   2 0.41069 0.45317   6
  -9  13   2 0.26067 0.49304   2
  -9  13   2 0.24486 0.41341   4
   8 -13  -2 4.13494 0.81909   1
   8 -13  -2 3.89136 0.72766   4
   8 -13  -2 4.73446 0.88304   8
  -8  13   2 3.31164 0.72510   4
  -8  13   2 4.86347 0.94141   6
  -8  13   2 2.89062 0.73635   2
   7 -13  -2 6.45893 1.05160   8
   7 -13  -2 6.50226 1.00056   1
  -7  13   2 6.13134 1.00298   2
  -7  13   2 5.36189 0.88134   4
  -7  13   2 5.50618 0.93237   6
   6 -13  -2 4.73692 0.85317   1
   6 -13  -2 7.38215 1.16377   8
  -6  13   2 3.66102 0.80825   6
  -6  13   2 4.75497 1.01910   2
  -6  13   2 5.34627 0.86144   4
   5 -13  -2 95.1147 3.43269   1
   5 -13  -2 94.7533 3.73633   8
  -5  13   2 105.226 3.40787   4
  -5  13   2 106.326 3.67364   6
   4 -13  -2 14.0523 1.62319   8
   4 -13  -2 15.2116 1.28524   5
   4 -13  -2 14.5300 1.49948   1
  -4  13   2 13.7424 1.49858   6
   3 -13  -2 11.5619 1.40720   5
   3 -13  -2 8.19855 1.24383   8
   3 -13  -2 8.34581 1.13792   1
  -3  13   2 7.19657 1.04230   4
  -3  13   2 7.93885 1.15581   1
  -3  13   2 9.22877 1.30341   6
   2 -13  -2 0.82648 0.49652   8
   2 -13  -2 0.97905 0.38490   5
  -2  13   2 0.62458 0.47258   6
  -2  13   2 -0.2527 0.33273   4
   1 -13  -2 8.16500 1.26802   5
   1 -13  -2 10.6455 1.47494   8
  -1  13   2 6.77754 1.05129   4
   6 -14  -2 12.6213 1.46549   1
  -6  14   2 9.91323 1.20347   4
  -3  15  -3 2.19148 0.67050   6
  -3  15  -3 1.61490 0.71227   1
   3 -15   3 1.96958 0.61618   5
   3 -15   3 1.70560 0.68582   1
  -4  15  -3 -0.0990 0.42376   4
  -4  15  -3 -0.3237 0.35465   6
  -4  15  -3 -0.1760 0.46264   1
   4 -15   3 0.91758 0.54004   8
   4 -15   3 -0.2416 0.41398   1
  -5  15  -3 -0.7531 0.40135   1
  -5  15  -3 -0.0806 0.41401   6
  -5  15  -3 -0.0799 0.44781   4
   5 -15   3 -0.0011 0.32341   1
   5 -15   3 0.25921 0.46804   8
  -6  15  -3 1.26321 0.59416   6
  -6  15  -3 1.97645 0.66357   4
   6 -15   3 2.41717 0.73448   1
   6 -15   3 1.70412 0.62528   8
  -7  15  -3 7.06104 1.08096   4
  -7  15  -3 5.79202 1.02944   6
   7 -15   3 5.74826 1.04236   1
   7 -15   3 5.76800 1.03024   8
   7 -15   3 6.80044 1.02544   4
   8 -15   3 1.91290 0.60960   8
   0  14  -3 1.79959 0.72322   1
   0  14  -3 1.96379 0.64862   6
   0  14  -3 3.25610 0.85027   4
   0 -14   3 3.37293 0.86692   5
   0 -14   3 2.39759 0.77227   8
   0 -14   3 1.81987 0.66417   1
  -1  14  -3 0.68396 0.47744   4
  -1  14  -3 0.53403 0.44766   6
  -1  14  -3 0.90920 0.56398   1
   1 -14   3 0.44248 0.36386   5
   1 -14   3 0.36395 0.46035   1
   1 -14   3 0.82103 0.53692   8
  -2  14  -3 1.33650 0.57354   4
  -2  14  -3 1.95918 0.66402   1
  -2  14  -3 1.24636 0.52482   6
   2 -14   3 1.87406 0.65795   5
   2 -14   3 1.86967 0.65534   1
   2 -14   3 1.63161 0.59249   8
  -3  14  -3 4.46426 0.89287   4
  -3  14  -3 6.57482 1.14077   1
  -3  14  -3 5.14049 0.88022   6
   3 -14   3 6.54510 1.04365   5
   3 -14   3 6.18404 1.14966   8
   3 -14   3 6.73782 1.06901   1
  -4  14  -3 9.81998 1.32796   1
  -4  14  -3 11.5763 1.29933   6
  -4  14  -3 11.4235 1.31653   4
   4 -14   3 9.48324 1.41463   8
   4 -14   3 7.87581 1.13346   1
   4 -14   3 9.16216 1.28112   5
  -5  14  -3 6.29373 0.98520   4
  -5  14  -3 4.72682 0.86203   6
   5 -14   3 4.38411 0.87095   1
   5 -14   3 6.20832 1.07350   8
  -6  14  -3 2.49674 0.67688   6
  -6  14  -3 0.98937 0.53494   4
   6 -14   3 2.36313 0.67884   8
   6 -14   3 1.95151 0.55156   4
   6 -14   3 2.05622 0.65193   1
  -7  14  -3 4.25315 0.82862   4
  -7  14  -3 4.88061 0.92448   6
   7 -14   3 2.87588 0.74456   8
   7 -14   3 4.08288 0.89728   1
   7 -14   3 3.82909 0.73845   4
  -8  14  -3 -0.1944 0.36188   6
  -8  14  -3 0.54513 0.42767   4
  -8  14  -3 0.40244 0.47596   2
   8 -14   3 -0.0689 0.31231   1
   8 -14   3 0.04520 0.34370   4
   8 -14   3 0.75658 0.44264   8
  -9  14  -3 2.17011 0.70369   2
  -9  14  -3 2.20309 0.63270   6
  -9  14  -3 3.00199 0.70806   4
   9 -14   3 2.15302 0.66132   1
   9 -14   3 2.19226 0.59483   4
   9 -14   3 3.18620 0.71891   8
 -10  14  -3 8.36072 1.26895   2
 -10  14  -3 5.74554 1.18599   6
 -10  14  -3 8.33656 1.34835   4
  10 -14   3 8.92785 1.26506   1
  10 -14   3 7.12265 1.20422   4
   2  13  -3 1.36950 0.58041   1
   2  13  -3 1.80601 0.65178   4
  -2 -13   3 2.06504 0.73185   5
  -2 -13   3 1.65892 0.69898   8
   1  13  -3 0.51718 0.46332   4
   1  13  -3 0.45564 0.44765   6
   1  13  -3 -0.0776 0.45154   1
  -1 -13   3 0.91281 0.45527   5
  -1 -13   3 0.82201 0.45654   1
  -1 -13   3 1.63676 0.65046   8
   0  13  -3 0.15143 0.43104   6
   0  13  -3 0.18339 0.43820   1
   0  13  -3 0.11486 0.25807   4
   0 -13   3 0.32861 0.33442   8
   0 -13   3 0.44562 0.42748   5
   0 -13   3 0.16167 0.33755   1
  -1  13  -3 0.21584 0.42433   4
  -1  13  -3 0.93122 0.40061   6
  -1  13  -3 0.46076 0.45932   1
   1 -13   3 0.59133 0.40871   1
   1 -13   3 1.80096 0.62267   5
   1 -13   3 0.92113 0.49817   8
  -2  13  -3 16.1590 1.20802   6
  -2  13  -3 12.8026 1.46166   1
  -2  13  -3 15.9580 1.22039   4
   2 -13   3 12.1216 1.43020   5
   2 -13   3 13.6339 1.62425   8
   2 -13   3 12.4667 1.39184   1
  -3  13  -3 0.80848 0.37741   6
  -3  13  -3 0.61130 0.40026   4
  -3  13  -3 0.47197 0.48808   1
   3 -13   3 0.92237 0.46471   5
   3 -13   3 0.16574 0.37454   1
   3 -13   3 0.62646 0.45404   8
  -4  13  -3 5.16503 0.83551   6
  -4  13  -3 5.46121 0.88879   4
   4 -13   3 6.15419 0.95228   5
   4 -13   3 6.16578 1.01291   1
   4 -13   3 6.76560 1.10478   8
  -5  13  -3 2.37857 0.61293   6
  -5  13  -3 1.83385 0.57707   4
   5 -13   3 3.13480 0.72927   8
   5 -13   3 1.33147 0.54686   1
   5 -13   3 1.84795 0.51853   4
  -6  13  -3 6.32355 0.92214   4
  -6  13  -3 5.57586 0.88136   6
   6 -13   3 5.96582 1.02235   8
   6 -13   3 5.66050 0.93023   1
   6 -13   3 5.91728 0.88125   4
  -7  13  -3 12.9137 1.36162   6
  -7  13  -3 12.1103 1.26683   4
  -7  13  -3 12.9041 1.14149   2
   7 -13   3 13.0923 1.41016   1
   7 -13   3 13.2610 1.08946   4
   7 -13   3 12.1754 1.40838   8
  -8  13  -3 5.71559 0.95872   2
  -8  13  -3 5.72083 0.92607   6
  -8  13  -3 6.73404 0.94555   4
   8 -13   3 5.10044 0.81812   4
   8 -13   3 6.94296 1.02456   1
   8 -13   3 8.78187 1.21560   8
  -9  13  -3 11.2280 1.29655   6
  -9  13  -3 10.3896 1.33242   2
  -9  13  -3 8.29287 1.10169   4
   9 -13   3 11.0714 1.20012   4
   9 -13   3 9.53476 1.23727   8
   9 -13   3 9.24639 1.17037   1
 -10  13  -3 0.03470 0.41792   4
 -10  13  -3 -0.3990 0.36588   2
 -10  13  -3 0.00526 0.28366   6
  10 -13   3 0.37339 0.31671   1
  10 -13   3 -0.0278 0.36296   4
 -11  13  -3 2.16385 0.75317   2
 -11  13  -3 0.50142 0.49340   6
  11 -13   3 1.97000 0.58888   1
  11 -13   3 2.40661 0.65533   4
   4  12  -3 8.98363 1.35134   1
  -4 -12   3 9.18752 1.38673   8
   3  12  -3 2.69436 0.76104   1
   3  12  -3 5.00677 0.95014   4
  -3 -12   3 4.39855 0.98249   8
  -3 -12   3 4.85284 1.08905   5
   2  12  -3 9.58086 1.29436   1
   2  12  -3 7.61905 1.08388   4
  -2 -12   3 8.05401 1.25155   5
  -2 -12   3 7.59195 1.23184   8
   1  12  -3 0.00071 0.24900   4
   1  12  -3 0.04202 0.32365   6
   1  12  -3 0.45450 0.42266   1
  -1 -12   3 0.09271 0.35384   5
  -1 -12   3 -0.3885 0.26161   1
  -1 -12   3 0.05373 0.27545   8
   0  12  -3 5.95895 0.97808   1
   0  12  -3 4.97849 0.84114   4
   0  12  -3 5.73756 0.83822   6
   0 -12   3 5.83930 1.04610   8
   0 -12   3 8.81432 1.13023   1
   0 -12   3 5.47844 0.98650   5
  -1  12  -3 0.70346 0.40864   1
  -1  12  -3 0.28984 0.28490   6
  -1  12  -3 0.17551 0.36398   4
   1 -12   3 0.54555 0.41302   8
   1 -12   3 0.70792 0.41516   5
   1 -12   3 0.32298 0.36415   1
  -2  12  -3 0.64161 0.40862   4
  -2  12  -3 0.96307 0.37531   6
  -2  12  -3 1.31284 0.54017   1
   2 -12   3 0.95636 0.48821   8
   2 -12   3 0.81425 0.44081   1
   2 -12   3 1.01107 0.47420   5
  -3  12  -3 3.01299 0.61567   6
  -3  12  -3 2.22265 0.64782   1
  -3  12  -3 2.03465 0.55475   4
   3 -12   3 3.00183 0.76751   8
   3 -12   3 2.06654 0.58225   1
   3 -12   3 2.84561 0.65760   5
  -4  12  -3 25.2615 1.44751   6
  -4  12  -3 23.8281 1.39137   4
   4 -12   3 26.9269 1.52057   5
   4 -12   3 24.5008 1.64926   8
   4 -12   3 23.9467 1.37593   4
   4 -12   3 25.4941 1.56931   1
  -5  12  -3 7.51507 0.93709   2
  -5  12  -3 10.5266 1.10046   4
  -5  12  -3 7.26056 0.92717   6
   5 -12   3 8.88195 1.08457   1
   5 -12   3 9.63460 1.21596   8
   5 -12   3 9.47819 1.01520   4
  -6  12  -3 7.48240 0.95576   4
  -6  12  -3 7.26911 0.95449   2
  -6  12  -3 6.40518 0.92259   6
   6 -12   3 8.55675 0.97152   4
   6 -12   3 7.61883 1.02274   1
   6 -12   3 9.30029 1.21499   8
  -7  12  -3 105.414 3.43538   2
  -7  12  -3 106.437 3.40549   6
  -7  12  -3 107.070 3.29587   4
   7 -12   3 109.468 3.27124   4
   7 -12   3 108.310 3.62063   8
   7 -12   3 108.493 3.48022   1
  -8  12  -3 19.5321 1.38406   6
  -8  12  -3 17.3843 1.25537   4
  -8  12  -3 17.0504 1.35287   2
   8 -12   3 18.7141 1.38357   8
   8 -12   3 20.0111 1.38461   1
   8 -12   3 17.5380 1.22828   4
  -9  12  -3 18.3649 1.32768   4
  -9  12  -3 21.4928 1.55387   2
  -9  12  -3 18.2766 1.37871   6
   9 -12   3 22.0262 1.36695   4
   9 -12   3 19.7713 1.43568   1
   9 -12   3 21.5833 1.45588   8
 -10  12  -3 0.55749 0.44708   2
 -10  12  -3 0.09921 0.37020   6
  10 -12   3 0.52794 0.38084   1
  10 -12   3 0.07787 0.30524   4
 -11  12  -3 2.88590 0.79777   2
 -11  12  -3 1.00938 0.52411   6
  11 -12   3 1.63590 0.56934   6
  11 -12   3 2.08749 0.61691   4
  11 -12   3 2.30182 0.59967   1
 -12  12  -3 -0.6845 0.29872   6
 -12  12  -3 -0.0578 0.46839   2
  12 -12   3 -0.1852 0.37705   4
  12 -12   3 0.27984 0.46639   6
  12 -12   3 1.63954 0.54135   1
   5  11  -3 14.2401 1.53733   4
   5  11  -3 13.7845 1.56187   1
   5  11  -3 18.5127 1.66797   8
  -5 -11   3 19.2873 1.67194   5
  -5 -11   3 16.7594 1.42555   3
  -5 -11   3 18.2361 1.61022   8
   4  11  -3 7.47378 1.18341   1
   4  11  -3 8.31828 1.17199   4
  -4 -11   3 9.67630 1.40532   5
  -4 -11   3 5.15629 1.01962   8
  -4 -11   3 5.64299 0.91285   3
   3  11  -3 0.03820 0.33963   4
   3  11  -3 0.01513 0.38190   1
  -3 -11   3 0.61273 0.40051   5
  -3 -11   3 0.77817 0.43314   8
  -3 -11   3 0.36087 0.34622   3
   2  11  -3 1.02575 0.44059   4
   2  11  -3 1.26263 0.51611   1
   2  11  -3 0.80845 0.41682   6
  -2 -11   3 1.12359 0.44769   8
  -2 -11   3 0.51816 0.36495   5
   1  11  -3 1.61773 0.51832   4
   1  11  -3 3.34108 0.71105   9
   1  11  -3 1.11577 0.43141   6
   1  11  -3 1.93264 0.61954   1
  -1 -11   3 2.69600 0.69975   5
  -1 -11   3 1.08872 0.47088   1
  -1 -11   3 2.46565 0.69808   8
   0  11  -3 87.4808 3.01381   9
   0  11  -3 86.8575 2.74037   6
   0  11  -3 88.5511 2.91273   4
   0  11  -3 82.6359 3.08520   1
   0 -11   3 81.8845 3.00333   1
   0 -11   3 81.8768 3.20990   8
   0 -11   3 90.8684 3.25834   5
  -1  11  -3 0.01288 0.26446   9
  -1  11  -3 0.02617 0.22481   4
  -1  11  -3 -0.0972 0.21410   6
  -1  11  -3 -0.1084 0.31264   1
   1 -11   3 0.03189 0.22725   8
   1 -11   3 0.26048 0.32415   5
   1 -11   3 0.28256 0.24543   1
  -2  11  -3 13.6544 1.12022   9
  -2  11  -3 13.8526 1.01449   4
  -2  11  -3 17.4098 1.26497   1
  -2  11  -3 14.6282 1.01514   6
   2 -11   3 14.2843 1.14342   5
   2 -11   3 15.3286 1.23979   8
   2 -11   3 15.3115 1.15418   1
  -3  11  -3 16.0684 1.20160   9
  -3  11  -3 15.9567 1.08521   6
  -3  11  -3 17.4483 1.14698   4
   3 -11   3 18.2870 1.22022   5
   3 -11   3 17.7941 1.32554   8
   3 -11   3 17.0275 1.20994   1
  -4  11  -3 1.54852 0.45718   6
  -4  11  -3 2.25938 0.48012   2
  -4  11  -3 1.18777 0.41749   4
  -4  11  -3 1.60132 0.49295   9
   4 -11   3 1.94411 0.48897   5
   4 -11   3 1.29703 0.42657   1
   4 -11   3 2.73292 0.55467   4
   4 -11   3 2.02621 0.57128   8
  -5  11  -3 2.81988 0.57393   4
  -5  11  -3 2.37400 0.54249   2
  -5  11  -3 2.81670 0.63118   9
  -5  11  -3 2.98940 0.58645   6
   5 -11   3 3.60071 0.61417   5
   5 -11   3 3.94457 0.73143   8
   5 -11   3 3.72699 0.68711   1
   5 -11   3 4.08328 0.65445   4
  -6  11  -3 0.53999 0.30803   4
  -6  11  -3 0.44295 0.33230   2
  -6  11  -3 0.43062 0.39583   9
  -6  11  -3 0.59753 0.31397   6
   6 -11   3 1.12964 0.41603   1
   6 -11   3 0.36782 0.32800   8
   6 -11   3 0.96504 0.40267   4
  -7  11  -3 93.8498 3.00230   6
  -7  11  -3 89.4409 2.87079   4
  -7  11  -3 94.9177 3.11089   2
   7 -11   3 84.7984 2.75548   4
   7 -11   3 93.8984 3.03226   1
   7 -11   3 93.8205 3.13820   8
  -8  11  -3 0.55182 0.37424   2
  -8  11  -3 0.73198 0.41329   6
   8 -11   3 0.80455 0.39280   1
   8 -11   3 0.88195 0.39008   8
   8 -11   3 0.37898 0.28450   4
  -9  11  -3 7.57931 1.00698   6
  -9  11  -3 8.80880 1.13794   2
   9 -11   3 8.61995 1.06125   1
   9 -11   3 7.09395 0.96950   6
   9 -11   3 7.20537 0.90980   4
 -10  11  -3 6.38874 1.01074   2
 -10  11  -3 5.11344 0.89905   6
  10 -11   3 4.15557 0.77711   6
  10 -11   3 5.26947 0.80464   4
  10 -11   3 5.81606 0.89286   1
 -11  11  -3 2.80589 0.68951   6
 -11  11  -3 3.16977 0.79812   2
  11 -11   3 2.64353 0.62157   4
  11 -11   3 3.95474 0.80304   6
  11 -11   3 4.42645 0.81064   1
 -12  11  -3 -0.1961 0.41650   2
 -12  11  -3 -0.4581 0.32596   6
  12 -11   3 -0.0107 0.39893   6
  12 -11   3 0.73753 0.43611   1
  12 -11   3 -0.2068 0.32364   4
 -13  11  -3 0.69086 0.53307   7
   6  10  -3 1.76171 0.66405   4
   6  10  -3 0.56902 0.46654   1
  -6 -10   3 0.44572 0.46908   3
  -6 -10   3 2.84171 0.78257   5
   5  10  -3 0.02741 0.38389   1
   5  10  -3 -0.2447 0.31892   4
   5  10  -3 0.51273 0.52086   8
  -5 -10   3 0.25458 0.38569   3
  -5 -10   3 0.45539 0.46969   8
  -5 -10   3 0.98905 0.54640   5
   4  10  -3 9.32563 1.20545   1
   4  10  -3 9.90942 1.18438   4
  -4 -10   3 10.8536 1.25246   3
  -4 -10   3 12.8674 1.50388   5
  -4 -10   3 8.74957 1.22214   8
   3  10  -3 0.75345 0.47188   1
   3  10  -3 0.80775 0.44648   4
   3  10  -3 0.60861 0.36357   6
  -3 -10   3 0.39957 0.32455   5
  -3 -10   3 0.74404 0.39825   3
  -3 -10   3 -0.2014 0.25692   8
   2  10  -3 3.78002 0.63371   6
   2  10  -3 2.14915 0.59296   9
   2  10  -3 1.86104 0.59987   1
   2  10  -3 3.12393 0.64655   4
  -2 -10   3 2.25134 0.52296   3
  -2 -10   3 2.69004 0.68254   8
  -2 -10   3 3.42161 0.74764   5
   1  10  -3 4.91958 0.76460   9
   1  10  -3 4.82530 0.69619   6
   1  10  -3 4.99964 0.84404   1
   1  10  -3 4.67877 0.74533   4
  -1 -10   3 4.11581 0.63707   3
  -1 -10   3 6.50592 1.01123   5
  -1 -10   3 4.24915 0.82918   8
  -1 -10   3 5.65378 0.86768   1
   0  10  -3 24.3617 1.48371   1
   0  10  -3 22.9664 1.35059   9
   0  10  -3 24.9819 1.26520   6
   0  10  -3 25.8196 1.36169   4
   0 -10   3 24.6436 1.23279   3
   0 -10   3 24.7959 1.52915   5
   0 -10   3 24.4168 1.45054   1
   0 -10   3 28.0232 1.64698   8
  -1  10  -3 0.90173 0.36471   9
  -1  10  -3 0.24743 0.27100   4
  -1  10  -3 0.94046 0.40907   1
  -1  10  -3 0.40951 0.26250   6
   1 -10   3 0.51341 0.35501   8
   1 -10   3 0.57146 0.30472   5
   1 -10   3 1.26580 0.44791   1
  -2  10  -3 0.10619 0.23540   9
  -2  10  -3 0.32443 0.22542   6
  -2  10  -3 0.18851 0.26571   4
  -2  10  -3 -0.3454 0.23937   1
   2 -10   3 0.43176 0.30332   1
   2 -10   3 0.13539 0.30740   8
   2 -10   3 0.01979 0.21093   5
  -3  10  -3 10.5120 0.83409   4
  -3  10  -3 10.8149 0.75143   2
  -3  10  -3 10.5400 0.91303   9
  -3  10  -3 11.4068 0.85893   6
   3 -10   3 11.0244 0.82371   4
   3 -10   3 11.4884 1.00491   8
   3 -10   3 9.86472 0.85250   1
   3 -10   3 9.95617 0.85803   5
  -4  10  -3 23.2696 1.23681   4
  -4  10  -3 27.6832 1.50239   9
  -4  10  -3 25.8659 1.26853   2
  -4  10  -3 28.4952 1.37091   6
   4 -10   3 25.8661 1.30909   5
   4 -10   3 28.8567 1.56626   8
   4 -10   3 25.6410 1.26146   4
   4 -10   3 25.2591 1.37617   1
  -5  10  -3 1.03847 0.35489   4
  -5  10  -3 0.23538 0.26128   2
  -5  10  -3 0.42318 0.30703   6
  -5  10  -3 0.55553 0.38283   9
   5 -10   3 1.10335 0.43252   8
   5 -10   3 0.98697 0.35318   1
   5 -10   3 0.56129 0.31202   4
   5 -10   3 0.94738 0.35725   5
  -6  10  -3 41.0605 1.74582   6
  -6  10  -3 42.3235 1.95056   9
  -6  10  -3 35.0555 1.66865   2
  -6  10  -3 41.3926 1.69733   4
   6 -10   3 39.9827 1.83106   8
   6 -10   3 38.8535 1.72715   1
   6 -10   3 37.8913 1.59699   4
  -7  10  -3 32.9980 1.60469   6
  -7  10  -3 33.0863 1.66190   2
  -7  10  -3 32.7948 1.77393   9
   7 -10   3 33.3913 1.59771   1
   7 -10   3 33.6151 1.63728   8
   7 -10   3 31.6061 1.55060   6
   7 -10   3 29.0929 1.42427   4
  -8  10  -3 84.8270 2.61178   7
  -8  10  -3 84.9428 2.83601   6
  -8  10  -3 86.9631 2.97224   2
   8 -10   3 88.4884 2.82000   8
   8 -10   3 85.7350 2.81697   1
   8 -10   3 82.6897 2.77102   6
   8 -10   3 82.5528 2.64191   4
  -9  10  -3 15.8287 1.18221   6
  -9  10  -3 13.8468 1.05018   7
  -9  10  -3 13.0307 1.15622   2
   9 -10   3 14.6685 1.12980   6
   9 -10   3 16.2125 1.17417   1
   9 -10   3 13.6751 1.03751   4
 -10  10  -3 0.28456 0.31508   6
 -10  10  -3 0.82550 0.45305   2
 -10  10  -3 1.08482 0.47921   7
  10 -10   3 0.61319 0.33618   6
  10 -10   3 0.69974 0.38553   1
  10 -10   3 0.37152 0.33021   4
 -11  10  -3 0.18496 0.39451   6
 -11  10  -3 0.39499 0.45207   2
 -11  10  -3 0.34605 0.39846   7
  11 -10   3 0.06861 0.30318   4
  11 -10   3 0.04768 0.31955   6
  11 -10   3 0.49446 0.36447   1
 -12  10  -3 0.21366 0.44237   7
 -12  10  -3 1.00356 0.46324   6
 -12  10  -3 0.51949 0.48002   2
  12 -10   3 0.52484 0.36355   6
  12 -10   3 0.46573 0.36811   1
  12 -10   3 1.07297 0.52903   4
 -13  10  -3 2.44231 0.72761   6
 -13  10  -3 2.79858 0.84717   2
 -13  10  -3 4.55262 0.98258   7
  13 -10   3 4.93126 0.87611   1
  13 -10   3 4.51738 0.90507   6
  13 -10   3 3.82048 0.79307   4
   7   9  -3 0.94479 0.50458   1
   7   9  -3 0.00150 0.43640   4
  -7  -9   3 0.26898 0.39632   3
  -7  -9   3 1.03685 0.52431   5
   6   9  -3 39.0072 2.10504   1
   6   9  -3 39.2556 2.23209   8
   6   9  -3 39.0228 2.07712   4
  -6  -9   3 37.7495 2.21100   5
  -6  -9   3 43.9018 2.24500   3
  -6  -9   3 40.6103 2.16761   8
   5   9  -3 22.4877 1.64291   8
   5   9  -3 21.7623 1.53233   1
   5   9  -3 20.4439 1.45082   4
  -5  -9   3 24.1962 1.62388   8
  -5  -9   3 21.0598 1.59673   5
  -5  -9   3 19.8643 1.43219   3
   4   9  -3 0.47029 0.36205   4
   4   9  -3 0.07080 0.34418   1
  -4  -9   3 0.78179 0.43105   8
  -4  -9   3 0.40233 0.33937   3
  -4  -9   3 0.91406 0.45205   5
   3   9  -3 6.34261 0.85452   4
   3   9  -3 7.44913 0.85756   6
   3   9  -3 7.28451 0.91294   9
   3   9  -3 5.67011 0.93292   1
  -3  -9   3 5.99408 0.95897   5
  -3  -9   3 5.44833 0.89324   8
  -3  -9   3 7.26492 0.91016   3
   2   9  -3 0.63367 0.28101   6
   2   9  -3 0.79045 0.36715   9
   2   9  -3 0.44239 0.31620   4
   2   9  -3 0.12069 0.32347   1
  -2  -9   3 0.67677 0.42154   5
  -2  -9   3 0.91390 0.35818   3
  -2  -9   3 1.67381 0.54585   8
  -2  -9   3 0.63747 0.34915   1
   1   9  -3 7.82918 0.86850   4
   1   9  -3 9.83256 0.74064   6
   1   9  -3 10.3813 0.85790   9
   1   9  -3 10.7058 1.11597   1
  -1  -9   3 8.83596 0.76624   3
  -1  -9   3 9.28342 1.11471   8
  -1  -9   3 9.05474 1.07926   5
  -1  -9   3 8.64266 0.96788   1
   0   9  -3 23.1647 1.33457   1
   0   9  -3 23.7743 1.22435   4
   0   9  -3 23.7072 1.26208   9
   0   9  -3 23.1532 1.12651   6
   0  -9   3 21.4027 1.37795   8
   0  -9   3 24.8982 1.35482   1
   0  -9   3 22.8890 1.12090   3
   0  -9   3 22.3100 1.35757   5
  -1   9  -3 3.36702 0.55376   4
  -1   9  -3 3.23415 0.59560   1
  -1   9  -3 2.44173 0.49298   9
  -1   9  -3 3.63172 0.53469   6
   1  -9   3 2.85435 0.61755   8
   1  -9   3 2.81099 0.56931   5
   1  -9   3 3.35258 0.59715   1
   1  -9   3 3.20686 0.46314   3
  -2   9  -3 21.8474 1.11030   4
  -2   9  -3 22.7674 1.23388   9
  -2   9  -3 21.5813 0.96379   2
[truncated: 1,042,270 more chars]
