# Supplementary material for: 6,6′-[(1E,1′E)-Oxybis(4,1-phenyl­ene)bis­(aza­nylyl­idene)bis­(methanylyl­idene)]bis­(2-methyl­phenol): supra­molecular assemblies in two dimensions mediated by weak C—H⋯N, C—H⋯O and C—H⋯π inter­actions
Source: Acta Crystallogr E Crystallogr Commun. 2018 Apr 24;74(Pt 5):687–90. doi: 10.1107/S2056989018005959 (PMC5947488; doi:10.1107/S2056989018005959)
Supplement: Supplementary file 2 [file e-74-00687-Isup2.hkl]

data_I                                                                          
_shelx_title ' mo_al28_0m in P-1 (100K)'                                        
_shelx_refln_list_code          4                                               
_shelx_F_calc_maximum      252.02                                               
_exptl_crystal_F_000       460.00                                               
_reflns_d_resolution_high  0.7033                                               
                                                                                
loop_                                                                           
 _space_group_symop_operation_xyz                                               
 'x, y, z'                                                                      
 '-x, -y, -z'                                                                   
                                                                                
_cell_length_a    10.2293                                                       
_cell_length_b    10.9623                                                       
_cell_length_c    11.3087                                                       
_cell_angle_alpha 108.557                                                       
_cell_angle_beta   96.762                                                       
_cell_angle_gamma 110.409                                                       
                                                                                
_shelx_F_squared_multiplier     1.000                                           
                                                                                
loop_                                                                           
 _refln_index_h                                                                 
 _refln_index_k                                                                 
 _refln_index_l                                                                 
 _refln_F_squared_calc                                                          
 _refln_F_squared_meas                                                          
 _refln_F_squared_sigma                                                         
 _refln_observed_status                                                         
   1   0   0         95.35         93.89         0.66 o                         
   2   0   0        546.64        564.74         3.29 o                         
   3   0   0          0.44          0.27         0.15 o                         
   4   0   0         55.46         57.12         0.90 o                         
   5   0   0        541.31        604.21         4.36 o                         
   6   0   0         43.07         40.58         0.94 o                         
   7   0   0         27.96         29.23         1.09 o                         
   8   0   0         16.97         14.16         0.95 o                         
   9   0   0        291.35        299.07         4.25 o                         
  10   0   0         74.07         73.31         2.42 o                         
  11   0   0          5.06          3.09         0.98 o                         
  12   0   0         66.28         70.35         3.79 o                         
  13   0   0          0.22          3.19         1.75 o                         
 -13   1   0         45.63         40.45         4.79 o                         
 -12   1   0         33.07         31.34         3.33 o                         
 -11   1   0          5.81          4.15         0.88 o                         
 -10   1   0        287.58        276.28         4.21 o                         
  -9   1   0         65.39         62.54         1.83 o                         
  -8   1   0        488.00        483.41         5.81 o                         
  -7   1   0        757.43        828.37         6.22 o                         
  -6   1   0        377.63        402.15         3.34 o                         
  -5   1   0          0.20          1.09         0.22 o                         
  -4   1   0        293.24        296.22         2.26 o                         
  -3   1   0         13.39         12.53         0.38 o                         
  -2   1   0       3489.92       3518.66        18.57 o                         
  -1   1   0        247.90        248.32         1.40 o                         
   0   1   0          0.00          0.69         0.08 o                         
   1   1   0        500.72        516.45         3.13 o                         
   2   1   0        508.81        490.65         3.42 o                         
   3   1   0        172.42        158.26         1.59 o                         
   4   1   0        251.10        249.38         2.08 o                         
   5   1   0        164.28        186.94         1.93 o                         
   6   1   0          1.66          1.25         0.32 o                         
   7   1   0         35.61         36.99         1.21 o                         
   8   1   0          0.51         -0.20         0.37 o                         
   9   1   0        286.51        278.47         4.59 o                         
  10   1   0         18.51         13.37         1.29 o                         
  11   1   0          1.47          1.41         1.22 o                         
  12   1   0        102.11        138.20         5.41 o                         
 -13   2   0         33.58         40.66         2.97 o                         
 -12   2   0         52.88         53.12         2.83 o                         
 -11   2   0          0.91          0.68         0.56 o                         
 -10   2   0        406.99        403.37         4.87 o                         
  -9   2   0         39.02         38.88         1.68 o                         
  -8   2   0         13.46         11.14         0.90 o                         
  -7   2   0        255.51        281.54         2.86 o                         
  -6   2   0        186.39        199.63         2.14 o                         
  -5   2   0         30.19         28.86         0.61 o                         
  -4   2   0        171.91        164.19         1.72 o                         
  -3   2   0          5.86          5.21         0.31 o                         
  -2   2   0         12.15         12.15         0.30 o                         
  -1   2   0          4.64          4.02         0.18 o                         
   0   2   0       2448.70       2501.20        12.71 o                         
   1   2   0          0.09          0.07         0.12 o                         
   2   2   0        216.32        194.57         1.78 o                         
   3   2   0        858.54       1019.33         6.79 o                         
   4   2   0         11.87         10.32         0.58 o                         
   5   2   0         88.81         91.75         1.37 o                         
   6   2   0          1.97          2.36         0.35 o                         
   7   2   0          1.07          1.23         0.41 o                         
   8   2   0        106.56         89.43         2.26 o                         
   9   2   0          4.39          4.00         0.85 o                         
  10   2   0         40.83         40.68         2.53 o                         
  11   2   0          3.09          4.74         1.51 o                         
  12   2   0          1.16          2.13         1.40 o                         
 -14   3   0          1.54         -2.46         2.46 o                         
 -13   3   0         81.07         78.49         3.44 o                         
 -12   3   0          1.21          1.50         0.85 o                         
 -11   3   0          2.92          3.50         0.73 o                         
 -10   3   0        572.03        593.55         6.16 o                         
  -9   3   0         94.61         93.40         2.04 o                         
  -8   3   0         95.90         97.51         2.03 o                         
  -7   3   0        160.99        173.89         2.27 o                         
  -6   3   0        107.14         93.23         1.50 o                         
  -5   3   0          0.02         -0.04         0.19 o                         
  -4   3   0        131.13        133.75         1.19 o                         
  -3   3   0       8013.18       8213.72        41.19 o                         
  -2   3   0          5.60          5.86         0.58 o                         
  -1   3   0          0.00         -0.19         0.19 o                         
   0   3   0        329.10        344.66         2.45 o                         
   1   3   0        288.83        343.44         2.61 o                         
   2   3   0       4696.99       4925.11        27.87 o                         
   3   3   0          9.55          7.10         0.49 o                         
   4   3   0        296.71        280.56         2.93 o                         
   5   3   0          8.22          6.09         0.49 o                         
   6   3   0         22.34         27.30         0.98 o                         
   7   3   0        340.98        350.27         4.93 o                         
   8   3   0        200.09        221.85         3.78 o                         
   9   3   0         87.00         85.82         2.86 o                         
  10   3   0          6.27          6.62         1.58 o                         
  11   3   0         10.39         13.10         2.12 o                         
 -14   4   0          5.26          6.00         1.80 o                         
 -13   4   0        169.21        181.13         5.77 o                         
 -12   4   0        150.23        150.57         3.90 o                         
 -11   4   0        571.38        586.92         6.35 o                         
 -10   4   0         30.38         27.68         1.42 o                         
  -9   4   0        273.51        282.98         3.69 o                         
  -8   4   0          0.10         -0.13         0.36 o                         
  -7   4   0         13.78         10.67         0.70 o                         
  -6   4   0        205.72        196.33         2.17 o                         
  -5   4   0        131.58        134.72         1.39 o                         
  -4   4   0        380.45        432.60         3.32 o                         
  -3   4   0         12.83         13.16         0.51 o                         
  -2   4   0        353.49        417.11         2.94 o                         
  -1   4   0        166.04        166.62         1.87 o                         
   0   4   0         48.95         64.44         1.20 o                         
   1   4   0        971.16       1034.09         6.23 o                         
   2   4   0       2145.03       2338.17        13.49 o                         
   3   4   0        130.05        137.43         1.89 o                         
   4   4   0         19.82         14.03         0.77 o                         
   5   4   0         28.58         17.90         1.02 o                         
   6   4   0          7.55          8.97         0.77 o                         
   7   4   0        185.17        168.49         3.22 o                         
   8   4   0         60.15         58.87         2.22 o                         
   9   4   0          4.47          3.92         1.21 o                         
  10   4   0         43.55         40.22         4.25 o                         
 -14   5   0        125.94        129.64         6.87 o                         
 -13   5   0        150.14        150.39         3.71 o                         
 -12   5   0          0.00          1.36         0.79 o                         
 -11   5   0        136.07        138.98         3.00 o                         
 -10   5   0         14.90         13.00         1.01 o                         
  -9   5   0          9.46          8.99         0.75 o                         
  -8   5   0         71.74         67.44         1.58 o                         
  -7   5   0          0.74          2.58         0.41 o                         
  -6   5   0        294.78        304.88         4.28 o                         
  -5   5   0       1086.55       1172.62         7.33 o                         
  -4   5   0       1757.54       1925.12        11.89 o                         
  -3   5   0        474.76        535.18         4.38 o                         
  -2   5   0         18.11         16.01         0.54 o                         
  -1   5   0        294.23        341.36         3.21 o                         
   0   5   0       1999.75       2132.15        13.87 o                         
   1   5   0          6.30         12.79         0.54 o                         
   2   5   0         16.59         13.03         0.65 o                         
   3   5   0          8.06          5.77         0.52 o                         
   4   5   0          0.21          0.00         0.33 o                         
   5   5   0         42.22         26.73         1.32 o                         
   6   5   0          0.00          0.27         0.47 o                         
   7   5   0          3.07          3.33         0.80 o                         
   8   5   0          0.29          1.80         0.87 o                         
   9   5   0         36.25         39.55         3.42 o                         
  10   5   0         45.34         31.95         6.72 o                         
 -14   6   0          1.58          0.09         1.05 o                         
 -13   6   0        158.53        161.13         3.85 o                         
 -12   6   0         99.18         93.80         3.07 o                         
 -11   6   0          2.45          1.79         0.68 o                         
 -10   6   0         38.78         32.34         1.56 o                         
  -9   6   0         38.54         34.42         1.40 o                         
  -8   6   0        142.13        142.02         2.70 o                         
  -7   6   0          7.00          5.81         0.63 o                         
  -6   6   0          7.70          4.76         0.62 o                         
  -5   6   0        839.60        862.48         6.35 o                         
  -4   6   0          6.78          9.64         0.64 o                         
  -3   6   0         19.49         21.97         0.63 o                         
  -2   6   0        295.18        301.86         2.56 o                         
  -1   6   0        232.61        241.11         2.75 o                         
   0   6   0         13.18         18.48         0.84 o                         
   1   6   0         58.71         56.75         1.48 o                         
   2   6   0         72.09         78.59         1.58 o                         
   3   6   0         32.07         23.56         1.32 o                         
   4   6   0         61.96         68.84         1.96 o                         
   5   6   0        149.73        113.20         2.80 o                         
   6   6   0          0.80          1.28         0.67 o                         
   7   6   0         23.47         20.72         1.66 o                         
   8   6   0          1.39          2.30         1.25 o                         
   9   6   0          0.16          1.80         1.49 o                         
 -14   7   0        144.85        145.73         4.33 o                         
 -13   7   0        113.83        114.99         3.32 o                         
 -12   7   0        393.59        398.92         6.10 o                         
 -11   7   0         81.45         86.12         2.60 o                         
 -10   7   0         57.05         64.72         2.13 o                         
  -9   7   0        185.24        184.38         3.00 o                         
  -8   7   0         22.10         20.37         1.14 o                         
  -7   7   0          0.95          1.30         0.44 o                         
  -6   7   0        140.97        148.96         2.26 o                         
  -5   7   0          0.04          0.65         0.32 o                         
  -4   7   0        319.67        302.75         3.11 o                         
  -3   7   0        121.73         98.64         1.34 o                         
  -2   7   0         77.06         77.82         1.42 o                         
  -1   7   0        346.13        366.90         3.83 o                         
   0   7   0          0.04          0.03         0.28 o                         
   1   7   0         72.83         71.03         1.54 o                         
   2   7   0          7.62          7.78         0.77 o                         
   3   7   0         35.55         32.09         1.63 o                         
   4   7   0        302.93        245.99         4.05 o                         
   5   7   0          1.05          1.76         0.68 o                         
   6   7   0          1.50          1.55         0.85 o                         
   7   7   0         17.57         20.55         2.16 o                         
   8   7   0         41.24         48.59         3.93 o                         
 -14   8   0         22.11         24.01         1.97 o                         
 -13   8   0        230.17        238.45         6.39 o                         
 -12   8   0          4.44          3.64         0.96 o                         
 -11   8   0         27.89         28.92         1.85 o                         
 -10   8   0         45.32         43.05         1.98 o                         
  -9   8   0        246.75        262.01         4.05 o                         
  -8   8   0          3.23          3.73         0.64 o                         
  -7   8   0         28.30         30.90         1.47 o                         
  -6   8   0        108.87        106.27         2.05 o                         
  -5   8   0         16.28         16.02         0.85 o                         
  -4   8   0         17.09         15.39         0.93 o                         
  -3   8   0        105.52        107.69         2.02 o                         
  -2   8   0        133.44        133.58         2.74 o                         
  -1   8   0        119.50        119.65         2.13 o                         
   0   8   0         27.80         19.92         1.02 o                         
   1   8   0         23.52         27.89         1.46 o                         
   2   8   0        103.93         76.33         1.99 o                         
   3   8   0          3.87          3.12         0.73 o                         
   4   8   0         33.24         31.61         1.79 o                         
   5   8   0          9.40          6.44         1.13 o                         
   6   8   0          1.16          3.56         1.16 o                         
   7   8   0         38.80         46.53         3.89 o                         
 -14   9   0          1.35          1.48         1.17 o                         
 -13   9   0         27.69         26.97         2.03 o                         
 -12   9   0          1.66          1.54         0.87 o                         
 -11   9   0        199.48        210.99         4.24 o                         
 -10   9   0         71.24         67.97         2.18 o                         
  -9   9   0         89.38         92.44         2.38 o                         
  -8   9   0          0.05          0.34         0.51 o                         
  -7   9   0          7.65          3.48         0.74 o                         
  -6   9   0         21.52         20.42         1.32 o                         
  -5   9   0        128.60        130.47         2.39 o                         
  -4   9   0          0.00         -0.19         0.34 o                         
  -3   9   0         68.48         65.70         1.69 o                         
  -2   9   0          0.00         -0.19         0.35 o                         
  -1   9   0         20.53         16.92         1.08 o                         
   0   9   0         17.39         18.86         1.18 o                         
   1   9   0        356.19        318.26         4.64 o                         
   2   9   0        115.95         96.33         2.38 o                         
   3   9   0         82.66         66.93         2.57 o                         
   4   9   0         36.75         32.43         2.06 o                         
   5   9   0         57.05         58.09         3.49 o                         
   6   9   0         64.13         78.09         4.38 o                         
 -13  10   0         10.98         11.56         1.45 o                         
 -12  10   0          2.88          1.43         1.00 o                         
 -11  10   0          3.71          3.81         1.11 o                         
 -10  10   0         10.05          8.87         1.24 o                         
  -9  10   0         17.26         17.84         1.62 o                         
  -8  10   0          5.53          6.84         1.04 o                         
  -7  10   0          0.70         -0.14         0.47 o                         
  -6  10   0        418.00        434.89         5.45 o                         
  -5  10   0        257.32        249.09         3.60 o                         
  -4  10   0        108.94        112.46         2.35 o                         
  -3  10   0          8.21          8.65         0.92 o                         
  -2  10   0         17.68         16.82         1.34 o                         
  -1  10   0         20.88         19.45         1.38 o                         
   0  10   0          4.88          4.85         0.82 o                         
   1  10   0        103.25        100.01         2.95 o                         
   2  10   0         55.40         56.83         2.95 o                         
   3  10   0          0.22          0.36         0.67 o                         
   4  10   0         43.07         46.15         2.93 o                         
   5  10   0        122.61        143.77         7.17 o                         
 -13  11   0          0.74         -1.22         1.22 o                         
 -12  11   0         77.05         83.48         4.82 o                         
 -11  11   0         21.18         19.25         2.04 o                         
 -10  11   0          4.49          5.87         1.86 o                         
  -9  11   0         17.05         19.06         1.54 o                         
  -8  11   0          4.80          3.63         0.83 o                         
  -7  11   0         45.60         45.92         2.23 o                         
  -6  11   0         53.41         49.75         2.27 o                         
  -5  11   0        140.59        134.94         3.56 o                         
  -4  11   0         21.76         17.96         1.39 o                         
  -3  11   0          1.75          2.59         0.82 o                         
  -2  11   0         14.03         12.22         1.29 o                         
  -1  11   0          0.75          1.00         0.70 o                         
   0  11   0          0.67          2.37         0.76 o                         
   1  11   0          2.80          2.05         1.05 o                         
   2  11   0          4.89          2.92         0.97 o                         
   3  11   0          8.46          6.84         1.81 o                         
   4  11   0         19.25         17.28         2.56 o                         
 -12  12   0         34.30         30.71         2.64 o                         
 -11  12   0          3.19          3.67         1.40 o                         
 -10  12   0          5.26          3.68         1.26 o                         
  -9  12   0         59.42         56.39         2.65 o                         
  -8  12   0         11.54         13.10         1.35 o                         
  -7  12   0          0.02          0.19         0.63 o                         
  -6  12   0          0.63          0.44         0.64 o                         
  -5  12   0          3.32          3.08         0.80 o                         
  -4  12   0         19.69         17.92         1.70 o                         
  -3  12   0         75.00         74.01         3.46 o                         
  -2  12   0         46.71         39.71         2.31 o                         
  -1  12   0          6.04          6.88         1.10 o                         
   0  12   0         46.94         41.90         2.43 o                         
   1  12   0         55.70         52.37         2.80 o                         
   2  12   0          0.02          1.19         1.98 o                         
 -11  13   0          6.31          6.08         1.13 o                         
 -10  13   0          0.63          1.06         0.86 o                         
  -9  13   0          0.16          0.58         0.72 o                         
  -8  13   0         26.43         23.85         1.83 o                         
  -7  13   0         10.47         10.95         1.29 o                         
  -6  13   0         10.75         12.05         1.49 o                         
  -5  13   0         14.48         14.40         1.82 o                         
  -4  13   0        123.09        124.94         4.44 o                         
  -3  13   0         94.54         95.67         3.13 o                         
  -2  13   0          5.99          5.27         1.11 o                         
  -1  13   0         48.88         49.71         3.32 o                         
   0  13   0         32.78         26.17         2.09 o                         
   1  13   0         52.81         43.72         6.65 o                         
  -9  14   0          1.57          2.57         0.96 o                         
  -8  14   0          4.30          5.47         1.70 o                         
  -7  14   0         20.18         22.14         2.44 o                         
  -6  14   0         10.99          8.12         2.01 o                         
  -5  14   0          0.05          0.19         1.07 o                         
  -4  14   0         49.14         49.68         2.75 o                         
  -3  14   0         18.04         20.94         1.88 o                         
  -2  14   0         11.56          9.54         1.59 o                         
   5 -15   1         66.90         56.88         9.18 o                         
   1 -14   1          1.27          2.46         1.04 o                         
   2 -14   1          0.00         -0.11         0.81 o                         
   3 -14   1          6.13          5.38         1.17 o                         
   4 -14   1         78.58         86.03         3.37 o                         
   5 -14   1         16.24         16.63         2.61 o                         
   6 -14   1         24.28         25.96         2.41 o                         
   7 -14   1          0.27         -0.02         0.87 o                         
   8 -14   1          0.85          1.70         0.85 o                         
   9 -14   1         99.81        102.61         3.25 o                         
  10 -14   1          8.09          7.49         1.58 o                         
  -1 -13   1         28.44         38.10         2.81 o                         
   0 -13   1        100.18         98.78         3.32 o                         
   1 -13   1         80.28         78.92         3.32 o                         
   2 -13   1         31.61         30.12         2.11 o                         
   3 -13   1         75.87         74.63         4.64 o                         
   4 -13   1         78.22         79.86         3.12 o                         
   5 -13   1          4.92          1.62         0.99 o                         
   6 -13   1          0.30          1.38         0.75 o                         
   7 -13   1         21.35         17.97         1.54 o                         
   8 -13   1        121.26        127.02         4.97 o                         
   9 -13   1         18.51         15.64         1.52 o                         
  10 -13   1          1.08          1.26         1.12 o                         
  11 -13   1          0.21          1.09         0.91 o                         
  -3 -12   1        117.74        119.62         5.34 o                         
  -2 -12   1          5.38          8.05         1.37 o                         
  -1 -12   1          2.26          0.41         1.03 o                         
   0 -12   1          0.01          0.32         0.72 o                         
   1 -12   1        220.79        216.52         4.55 o                         
   2 -12   1         38.55         34.98         2.13 o                         
   3 -12   1         58.59         60.33         2.99 o                         
   4 -12   1          0.28          1.13         0.85 o                         
   5 -12   1         19.21         18.15         1.58 o                         
   6 -12   1          3.26          2.87         0.79 o                         
   7 -12   1         83.49         83.13         2.59 o                         
   8 -12   1          9.63         10.21         1.20 o                         
   9 -12   1         71.59         68.59         2.96 o                         
  10 -12   1          5.27          7.57         1.49 o                         
  11 -12   1          5.52          8.29         1.53 o                         
  12 -12   1         74.15         81.46         4.03 o                         
  -4 -11   1         40.98         39.29         2.94 o                         
  -3 -11   1          0.10          1.21         0.95 o                         
  -2 -11   1         22.41         22.02         1.97 o                         
  -1 -11   1         18.59         20.13         1.67 o                         
   0 -11   1         86.30         79.10         2.71 o                         
   1 -11   1         45.09         46.08         2.34 o                         
   2 -11   1        111.03        106.07         2.72 o                         
   3 -11   1          7.88          6.03         0.96 o                         
   4 -11   1         29.54         27.96         1.47 o                         
   5 -11   1         59.81         58.99         1.98 o                         
   6 -11   1         79.98         75.57         2.62 o                         
   7 -11   1          5.41          5.77         0.93 o                         
   8 -11   1          0.26          0.55         0.58 o                         
   9 -11   1          8.12          6.89         1.12 o                         
  10 -11   1          3.27          3.81         1.34 o                         
  11 -11   1        139.91        134.21         4.34 o                         
  12 -11   1         56.90         53.82         3.33 o                         
  13 -11   1          1.06          2.05         1.24 o                         
  -6 -10   1         12.00         17.27         3.38 o                         
  -5 -10   1         16.26         11.46         1.86 o                         
  -4 -10   1          3.85          3.45         0.96 o                         
  -3 -10   1         22.51         26.11         1.85 o                         
  -2 -10   1         54.73         41.85         2.12 o                         
  -1 -10   1        177.56        173.79         3.72 o                         
   0 -10   1        137.85        133.77         2.97 o                         
   1 -10   1        206.81        210.31         3.71 o                         
   2 -10   1         15.79         14.43         1.24 o                         
   3 -10   1         30.10         25.64         1.45 o                         
   4 -10   1        172.94        175.94         2.94 o                         
   5 -10   1        198.22        193.51         3.10 o                         
   6 -10   1        436.97        440.40         5.45 o                         
   7 -10   1         20.22         18.11         1.27 o                         
   8 -10   1          0.28         -0.49         0.60 o                         
   9 -10   1          0.19          0.53         0.63 o                         
  10 -10   1         14.51         13.23         1.32 o                         
  11 -10   1        129.66        129.89         3.38 o                         
  12 -10   1          2.06          2.80         0.98 o                         
  13 -10   1         41.87         42.82         2.52 o                         
  -7  -9   1         21.06         25.23         3.56 o                         
  -6  -9   1         17.03         18.72         2.76 o                         
  -5  -9   1          2.69          1.43         1.00 o                         
  -4  -9   1          2.90          3.61         0.84 o                         
  -3  -9   1         15.34         11.95         1.17 o                         
  -2  -9   1         18.67         15.65         1.15 o                         
  -1  -9   1         95.83         74.11         1.95 o                         
   0  -9   1         43.71         48.97         1.67 o                         
   1  -9   1         11.06          9.96         0.89 o                         
   2  -9   1          1.64          0.62         0.43 o                         
   3  -9   1        201.55        208.02         3.04 o                         
   4  -9   1         15.75         15.42         0.99 o                         
   5  -9   1        115.30        113.06         2.19 o                         
   6  -9   1          0.01          0.17         0.43 o                         
   7  -9   1          1.90          1.27         0.52 o                         
   8  -9   1          7.46          6.30         0.76 o                         
   9  -9   1         49.71         52.73         2.00 o                         
  10  -9   1          7.25          6.70         0.96 o                         
  11  -9   1         25.99         25.95         1.81 o                         
  12  -9   1          1.55         -0.50         0.93 o                         
  13  -9   1         17.48         14.62         1.57 o                         
  14  -9   1         32.55         24.92         4.81 o                         
  -8  -8   1         13.26         11.37         2.65 o                         
  -7  -8   1         31.00         35.04         3.36 o                         
  -6  -8   1          0.38          0.38         0.81 o                         
  -5  -8   1          0.03          0.12         0.60 o                         
  -4  -8   1         20.71         18.29         1.37 o                         
  -3  -8   1        105.13         88.60         2.36 o                         
  -2  -8   1        173.48        148.81         2.73 o                         
  -1  -8   1         69.20         81.26         1.90 o                         
   0  -8   1        166.45        140.42         2.21 o                         
   1  -8   1        212.66        209.21         2.83 o                         
   2  -8   1        363.97        374.67         3.73 o                         
   3  -8   1         54.56         68.86         1.71 o                         
   4  -8   1         97.83        101.17         1.72 o                         
   5  -8   1          0.21          0.44         0.39 o                         
   6  -8   1        124.76        143.70         3.18 o                         
   7  -8   1        128.53        125.54         2.33 o                         
   8  -8   1        217.62        215.73         3.22 o                         
   9  -8   1          4.87          4.40         0.69 o                         
  10  -8   1         27.79         22.40         1.50 o                         
  11  -8   1          2.20          2.61         0.79 o                         
  12  -8   1          0.44          1.04         0.75 o                         
  13  -8   1         36.98         36.29         2.30 o                         
  14  -8   1          8.46          8.55         1.49 o                         
  -9  -7   1         11.95         10.41         3.59 o                         
  -8  -7   1        158.05        167.07         6.04 o                         
  -7  -7   1          5.94          3.29         1.09 o                         
  -6  -7   1          7.31          8.59         1.23 o                         
  -5  -7   1          0.25          0.55         0.55 o                         
  -4  -7   1          1.46          1.58         0.58 o                         
  -3  -7   1         16.22         13.39         1.05 o                         
  -2  -7   1         96.99         84.89         1.91 o                         
  -1  -7   1          6.36          5.66         0.54 o                         
   0  -7   1        513.36        534.99         4.69 o                         
   1  -7   1        158.43        167.53         2.33 o                         
   2  -7   1          6.38          2.80         0.45 o                         
   3  -7   1          0.57          1.66         0.33 o                         
   4  -7   1        100.12        109.75         1.70 o                         
   5  -7   1         21.54         21.47         0.89 o                         
   6  -7   1         48.74         54.89         1.41 o                         
   7  -7   1          0.41         -0.02         0.45 o                         
   8  -7   1        105.36         99.59         2.60 o                         
   9  -7   1         13.97         12.24         0.96 o                         
  10  -7   1          0.59          0.69         0.73 o                         
  11  -7   1          1.84          0.07         0.62 o                         
  12  -7   1         26.15         28.69         1.95 o                         
  13  -7   1       1041.85       1141.79        12.35 o                         
  14  -7   1         43.53         43.74         2.57 o                         
  -9  -6   1          0.62          3.76         1.46 o                         
  -8  -6   1        109.23        125.30         5.02 o                         
  -7  -6   1          5.13          4.68         1.00 o                         
  -6  -6   1         50.08         55.80         1.96 o                         
  -5  -6   1         11.01          9.92         1.15 o                         
  -4  -6   1          5.19          2.40         0.57 o                         
  -3  -6   1          1.84          1.71         0.47 o                         
  -2  -6   1         75.64         72.66         1.27 o                         
  -1  -6   1          2.47          2.19         0.27 o                         
   0  -6   1       1736.26       1875.21        11.92 o                         
   1  -6   1        508.63        555.81         4.72 o                         
   2  -6   1          1.42          1.14         0.21 o                         
   3  -6   1        281.47        272.33         2.42 o                         
   4  -6   1        244.89        267.97         2.73 o                         
   5  -6   1       2559.05       2858.54        16.19 o                         
   6  -6   1        118.94        126.53         1.81 o                         
   7  -6   1          3.88          4.25         0.48 o                         
   8  -6   1         12.73          7.37         0.70 o                         
   9  -6   1         46.05         47.69         1.75 o                         
  10  -6   1         10.36          9.15         0.93 o                         
  11  -6   1          1.98          1.11         0.67 o                         
  12  -6   1        390.83        407.41         6.17 o                         
  13  -6   1         80.53         79.77         3.01 o                         
  14  -6   1         11.85         10.46         1.44 o                         
 -10  -5   1          4.02          3.64         1.85 o                         
  -9  -5   1         15.23         19.18         2.07 o                         
  -8  -5   1         62.06         78.38         3.35 o                         
  -7  -5   1         14.76         13.19         1.41 o                         
  -6  -5   1         47.44         35.20         1.47 o                         
  -5  -5   1         61.68         56.67         2.31 o                         
  -4  -5   1        151.37        147.03         2.40 o                         
  -3  -5   1          0.01         -0.20         0.20 o                         
  -2  -5   1         93.21        108.28         1.48 o                         
  -1  -5   1        545.40        647.62         4.57 o                         
   0  -5   1        197.47        202.35         2.60 o                         
   1  -5   1         74.91         82.51         1.18 o                         
   2  -5   1          6.02         10.62         0.43 o                         
   3  -5   1        391.99        426.25         2.94 o                         
   4  -5   1        791.02        816.82         5.36 o                         
   5  -5   1         33.11         30.12         0.71 o                         
   6  -5   1        541.58        570.33         4.47 o                         
   7  -5   1         22.26         22.86         0.93 o                         
   8  -5   1         13.13         13.31         0.82 o                         
   9  -5   1          4.38          4.02         0.74 o                         
  10  -5   1         21.87         23.10         1.33 o                         
  11  -5   1          1.88          1.76         0.75 o                         
  12  -5   1        103.82        101.28         3.25 o                         
  13  -5   1         15.12         10.64         1.47 o                         
  14  -5   1         21.08         23.28         2.24 o                         
 -11  -4   1         31.60         38.20         4.42 o                         
 -10  -4   1         37.91         51.98         3.75 o                         
  -9  -4   1          0.60          0.56         0.76 o                         
  -8  -4   1         15.46         11.49         1.13 o                         
  -7  -4   1        148.24        137.35         2.82 o                         
  -6  -4   1          1.27          0.70         0.41 o                         
  -5  -4   1        217.52        210.97         2.78 o                         
  -4  -4   1         32.56         29.82         0.85 o                         
  -3  -4   1          0.06          0.99         0.25 o                         
  -2  -4   1         13.36          7.52         0.41 o                         
  -1  -4   1        138.10        152.19         1.81 o                         
   0  -4   1       2107.12       2186.88        12.43 o                         
   1  -4   1        307.75        308.05         3.51 o                         
   2  -4   1       1178.67       1273.53         7.11 o                         
   3  -4   1        117.11        119.06         1.29 o                         
   4  -4   1       2888.91       3040.53        15.96 o                         
   5  -4   1         67.78         63.52         1.24 o                         
   6  -4   1         32.07         28.16         0.93 o                         
   7  -4   1         27.35         24.63         1.01 o                         
   8  -4   1         85.55         87.23         1.88 o                         
   9  -4   1        184.38        186.66         2.95 o                         
  10  -4   1        418.04        427.34         5.51 o                         
  11  -4   1         73.31         78.78         2.82 o                         
  12  -4   1         77.91         74.81         3.00 o                         
  13  -4   1          0.03         -0.56         0.90 o                         
  14  -4   1          6.20          5.87         3.00 o                         
 -11  -3   1          4.82          4.62         1.31 o                         
 -10  -3   1         82.72         88.62         3.47 o                         
  -9  -3   1         30.55         25.39         1.88 o                         
  -8  -3   1        425.79        421.01         5.36 o                         
  -7  -3   1        669.83        690.08         6.50 o                         
  -6  -3   1        287.70        297.59         3.39 o                         
  -5  -3   1         14.57         11.91         0.74 o                         
  -4  -3   1         86.51         78.91         1.50 o                         
  -3  -3   1        281.76        326.47         2.69 o                         
  -2  -3   1        317.06        344.50         2.75 o                         
  -1  -3   1         41.70         49.39         0.73 o                         
   0  -3   1        414.20        401.09         2.71 o                         
   1  -3   1        326.45        339.04         2.21 o                         
   2  -3   1      63512.47      51277.66       742.01 o                         
   3  -3   1        451.96        469.62         2.96 o                         
   4  -3   1          8.59          8.94         0.44 o                         
   5  -3   1         18.63         23.74         0.77 o                         
   6  -3   1         18.93         21.77         0.80 o                         
   7  -3   1        247.39        270.08         2.81 o                         
   8  -3   1         94.12         92.59         2.46 o                         
   9  -3   1         57.42         55.89         1.94 o                         
  10  -3   1         40.60         43.04         1.80 o                         
  11  -3   1         61.53         61.13         2.49 o                         
  12  -3   1          7.59          8.67         1.19 o                         
  13  -3   1          5.23          6.76         1.26 o                         
 -12  -2   1         31.00         30.81         3.12 o                         
 -11  -2   1         48.65         48.87         3.61 o                         
 -10  -2   1         64.51         68.83         3.35 o                         
  -9  -2   1          1.27          2.60         0.79 o                         
  -8  -2   1        654.86        630.90         6.69 o                         
  -7  -2   1        243.57        241.42         2.97 o                         
  -6  -2   1        363.81        360.30         3.39 o                         
  -5  -2   1         38.62         42.76         0.89 o                         
  -4  -2   1        743.85        836.12         5.29 o                         
  -3  -2   1         37.86         27.49         0.57 o                         
  -2  -2   1        654.51        676.15         4.03 o                         
  -1  -2   1          8.23          6.48         0.29 o                         
   0  -2   1       3645.51       3697.44        18.67 o                         
   1  -2   1        196.27        197.44         1.23 o                         
   2  -2   1          4.06          4.37         0.24 o                         
   3  -2   1        805.53        859.09         4.97 o                         
   4  -2   1          3.89          2.34         0.22 o                         
   5  -2   1         68.77         66.18         1.00 o                         
   6  -2   1        113.15        115.36         1.50 o                         
   7  -2   1        246.72        262.85         2.89 o                         
   8  -2   1          0.31         -0.22         0.37 o                         
   9  -2   1         49.76         47.79         1.79 o                         
  10  -2   1          0.00         -0.10         0.54 o                         
  11  -2   1         85.11         82.93         2.48 o                         
  12  -2   1         84.31         76.50         2.80 o                         
  13  -2   1         36.62         39.25         3.43 o                         
 -12  -1   1         64.34         65.94         3.72 o                         
 -11  -1   1          8.82         10.38         1.56 o                         
 -10  -1   1          8.62          6.18         1.02 o                         
  -9  -1   1         19.22         17.84         1.36 o                         
  -8  -1   1        602.07        577.51         8.22 o                         
  -7  -1   1         12.43         11.55         0.74 o                         
  -6  -1   1         36.77         26.89         1.01 o                         
  -5  -1   1        171.09        207.08         2.17 o                         
  -4  -1   1        437.46        490.56         3.44 o                         
  -3  -1   1         54.88         48.55         0.77 o                         
  -2  -1   1         52.17         54.99         0.67 o                         
  -1  -1   1          2.26          3.14         0.15 o                         
   0  -1   1         12.90         12.93         0.18 o                         
   1  -1   1       1296.30       1294.47         6.39 o                         
   2  -1   1       2302.00       2367.42        12.76 o                         
   3  -1   1         15.04         15.36         0.58 o                         
   4  -1   1         43.49         30.70         0.68 o                         
   5  -1   1        216.55        256.06         2.33 o                         
   6  -1   1         76.08         83.83         1.30 o                         
   7  -1   1        159.28        175.44         2.37 o                         
   8  -1   1        105.64        105.82         2.11 o                         
   9  -1   1         49.04         54.41         1.79 o                         
  10  -1   1         10.11          9.37         1.02 o                         
  11  -1   1          0.00         -0.66         0.66 o                         
  12  -1   1         39.12         39.49         3.61 o                         
  13  -1   1          3.62          2.97         1.65 o                         
 -13   0   1         30.38         28.36         2.61 o                         
 -12   0   1         48.35         51.12         3.43 o                         
 -11   0   1         66.71         64.20         3.39 o                         
 -10   0   1          7.66          6.98         0.98 o                         
  -9   0   1          8.39          5.42         0.74 o                         
  -8   0   1       1057.33       1043.62         8.39 o                         
  -7   0   1        102.69        105.30         1.73 o                         
  -6   0   1        245.33        276.19         2.81 o                         
  -5   0   1        125.97        131.29         1.65 o                         
  -4   0   1        370.51        371.98         2.84 o                         
  -3   0   1          4.86          4.49         0.28 o                         
  -2   0   1        657.74        674.74         3.97 o                         
  -1   0   1       2097.26       2097.20        10.18 o                         
   0   0   1        511.70        520.71         2.80 o                         
   1   0   1       1009.45       1023.59         5.99 o                         
   2   0   1       1693.44       1715.71         9.52 o                         
   3   0   1          3.89          8.20         0.32 o                         
   4   0   1       4030.72       4320.59        22.34 o                         
   5   0   1          0.56          1.38         0.28 o                         
   6   0   1        251.78        239.17         2.48 o                         
   7   0   1          9.10          8.80         0.69 o                         
   8   0   1          6.25          5.80         0.89 o                         
   9   0   1        196.99        189.71         3.11 o                         
  10   0   1         44.11         49.04         2.34 o                         
  11   0   1         58.09         54.74         3.23 o                         
  12   0   1          0.40          0.63         1.19 o                         
 -13   1   1          2.54          1.74         1.14 o                         
 -12   1   1          5.40          5.90         1.66 o                         
 -11   1   1        200.83        195.21         4.30 o                         
 -10   1   1        324.93        329.22         4.28 o                         
  -9   1   1        540.38        530.37         6.50 o                         
  -8   1   1          3.07          1.59         0.50 o                         
  -7   1   1        791.66        874.17         6.46 o                         
  -6   1   1         16.55         15.27         0.69 o                         
  -5   1   1          0.82          0.73         0.21 o                         
  -4   1   1        600.20        597.95         3.80 o                         
  -3   1   1        137.02        136.94         1.21 o                         
  -2   1   1       2452.27       2525.16        12.25 o                         
  -1   1   1       2764.78       2762.49        16.52 o                         
   0   1   1       7849.12       7444.75        68.79 o                         
   1   1   1        384.01        411.17         2.61 o                         
   2   1   1        115.09        108.39         1.27 o                         
   3   1   1        666.67        695.28         4.92 o                         
   4   1   1       3795.22       4346.20        25.02 o                         
   5   1   1        231.12        241.58         2.31 o                         
   6   1   1         79.07         65.95         1.38 o                         
   7   1   1         58.37         48.35         1.45 o                         
   8   1   1         25.17         28.76         1.28 o                         
   9   1   1        367.07        359.53         7.17 o                         
  10   1   1        176.92        173.49         4.38 o                         
  11   1   1         42.36         39.68         2.84 o                         
  12   1   1          9.91         10.04         1.97 o                         
 -13   2   1          5.20          2.79         1.43 o                         
 -12   2   1        149.44        147.29         4.92 o                         
 -11   2   1        153.69        141.70         3.89 o                         
 -10   2   1          7.12          8.70         0.87 o                         
  -9   2   1        303.69        313.34         3.89 o                         
  -8   2   1        501.76        509.93         4.65 o                         
  -7   2   1        207.12        220.73         2.35 o                         
  -6   2   1        522.22        575.03         3.96 o                         
  -5   2   1          6.84          4.36         0.29 o                         
  -4   2   1        125.92        117.06         1.22 o                         
  -3   2   1       3071.47       3200.07        15.68 o                         
  -2   2   1      12636.03      12076.55        98.01 o                         
  -1   2   1       2956.57       3039.71        16.15 o                         
   0   2   1        201.06        199.11         2.14 o                         
   1   2   1        435.58        484.62         3.01 o                         
   2   2   1       3227.57       3474.59        19.99 o                         
   3   2   1        205.86        250.32         2.51 o                         
   4   2   1         24.70         28.76         0.97 o                         
   5   2   1         14.49         10.92         0.69 o                         
   6   2   1         38.62         32.14         1.09 o                         
   7   2   1          1.88          0.10         0.38 o                         
   8   2   1          0.23          0.25         0.52 o                         
   9   2   1         40.70         38.84         2.08 o                         
  10   2   1         25.04         21.89         2.14 o                         
  11   2   1          1.05          0.87         1.12 o                         
 -14   3   1          0.96         -1.26         1.26 o                         
 -13   3   1         93.60         87.51         4.32 o                         
 -12   3   1          2.09          1.54         0.78 o                         
 -11   3   1        519.29        546.95         6.01 o                         
 -10   3   1        538.01        536.67         5.67 o                         
  -9   3   1         72.63         78.42         1.83 o                         
  -8   3   1        246.42        254.31         3.00 o                         
  -7   3   1          7.68          6.54         0.55 o                         
  -6   3   1        495.46        544.13         3.85 o                         
  -5   3   1         73.56         70.02         1.12 o                         
  -4   3   1        740.96        756.82         4.67 o                         
  -3   3   1       3331.62       3373.29        18.21 o                         
  -2   3   1          0.02          0.44         0.17 o                         
  -1   3   1        159.35        153.86         1.55 o                         
   0   3   1        731.20        734.44         4.61 o                         
   1   3   1        230.54        246.97         2.09 o                         
   2   3   1        373.25        399.30         3.42 o                         
   3   3   1         92.57        101.60         1.58 o                         
   4   3   1         19.39         19.96         0.91 o                         
   5   3   1          4.18          3.83         0.50 o                         
   6   3   1         16.48         18.18         0.98 o                         
   7   3   1        637.74        567.53         7.05 o                         
   8   3   1         50.70         54.59         2.11 o                         
   9   3   1          0.67          0.56         0.84 o                         
  10   3   1          5.50         11.63         1.73 o                         
  11   3   1         16.73         19.96         4.71 o                         
 -14   4   1          2.78          2.67         1.38 o                         
 -13   4   1         37.36         37.01         2.82 o                         
 -12   4   1        240.44        254.10         4.58 o                         
 -11   4   1          3.49          3.78         0.68 o                         
 -10   4   1        487.94        504.11         5.10 o                         
  -9   4   1          3.11          2.57         0.48 o                         
  -8   4   1        126.36        132.16         1.97 o                         
  -7   4   1        378.48        410.70         3.66 o                         
  -6   4   1         58.18         65.85         1.05 o                         
  -5   4   1         28.45         19.74         0.64 o                         
  -4   4   1       1475.84       1568.19         9.20 o                         
  -3   4   1          0.16          0.73         0.51 o                         
  -2   4   1         51.56         39.06         0.68 o                         
  -1   4   1          0.30          0.05         0.12 o                         
   0   4   1          6.19          6.00         0.36 o                         
   1   4   1       1748.62       1988.10        11.61 o                         
   2   4   1          5.14          3.44         0.37 o                         
   3   4   1          0.57          0.89         0.32 o                         
   4   4   1         28.16         19.57         0.94 o                         
   5   4   1         25.73         19.72         1.02 o                         
   6   4   1        232.55        167.10         3.09 o                         
   7   4   1         84.63         81.77         2.28 o                         
   8   4   1        132.77        135.00         3.42 o                         
   9   4   1          0.75          0.87         1.25 o                         
  10   4   1         19.06         26.35         5.88 o                         
 -14   5   1         18.76         13.27         1.90 o                         
 -13   5   1          8.42          7.56         1.34 o                         
 -12   5   1          0.10          0.96         0.74 o                         
 -11   5   1        558.08        578.20         6.25 o                         
 -10   5   1          1.53          1.94         0.59 o                         
  -9   5   1         85.85         89.48         1.87 o                         
  -8   5   1         57.96         60.78         1.41 o                         
  -7   5   1        358.75        380.71         3.68 o                         
  -6   5   1        171.52        178.66         1.96 o                         
  -5   5   1        503.30        577.40         4.24 o                         
  -4   5   1       1630.08       1698.77        11.41 o                         
  -3   5   1        195.81        201.37         1.86 o                         
  -2   5   1        179.83        187.37         1.86 o                         
  -1   5   1         13.44         14.05         0.54 o                         
   0   5   1         95.78         96.56         2.13 o                         
   1   5   1       1002.38       1112.76         8.43 o                         
   2   5   1         25.38         29.98         0.95 o                         
   3   5   1         24.54         25.68         1.04 o                         
   4   5   1         47.52         24.53         1.21 o                         
   5   5   1         18.20         13.11         1.02 o                         
   6   5   1         22.60         24.84         1.66 o                         
   7   5   1          4.91          4.51         1.02 o                         
   8   5   1          5.46          6.42         1.37 o                         
   9   5   1          6.64          4.02         1.36 o                         
 -14   6   1          7.21          6.01         1.52 o                         
 -13   6   1        302.92        304.39         6.92 o                         
 -12   6   1         57.79         58.85         2.53 o                         
 -11   6   1        200.42        200.79         3.64 o                         
 -10   6   1         26.56         27.31         1.53 o                         
  -9   6   1        292.10        305.63         3.90 o                         
  -8   6   1         88.19         87.74         1.91 o                         
  -7   6   1        425.78        476.99         4.80 o                         
  -6   6   1          5.67          5.70         0.61 o                         
  -5   6   1        239.89        260.46         3.00 o                         
  -4   6   1          8.60          7.67         0.56 o                         
  -3   6   1         91.52         90.47         1.26 o                         
  -2   6   1         38.94         31.16         0.83 o                         
  -1   6   1        138.40        133.52         2.01 o                         
   0   6   1        177.95        184.46         2.37 o                         
   1   6   1          3.17          3.71         0.94 o                         
   2   6   1          1.95          0.53         0.35 o                         
   3   6   1        173.65        129.52         2.63 o                         
   4   6   1        281.58        237.67         3.82 o                         
   5   6   1         58.32         51.30         2.41 o                         
   6   6   1        108.31         92.96         3.15 o                         
   7   6   1         20.24         19.96         2.65 o                         
   8   6   1          4.39          5.52         1.55 o                         
   9   6   1        261.28        319.06         9.75 o                         
 -14   7   1          1.76          1.48         1.28 o                         
 -13   7   1          0.13         -0.38         0.77 o                         
 -12   7   1        186.58        189.74         4.04 o                         
 -11   7   1          0.17          0.12         0.60 o                         
 -10   7   1          6.05          4.99         0.75 o                         
  -9   7   1          6.52          6.73         0.76 o                         
  -8   7   1         20.51         21.74         1.19 o                         
  -7   7   1        151.98        151.41         2.69 o                         
  -6   7   1        342.47        370.84         5.31 o                         
  -5   7   1         10.53         12.25         0.79 o                         
  -4   7   1        166.24        147.68         2.07 o                         
  -3   7   1        178.09        166.48         2.44 o                         
  -2   7   1        238.84        231.73         2.87 o                         
  -1   7   1        114.39        111.47         1.98 o                         
   0   7   1         40.94         45.82         1.31 o                         
   1   7   1         25.59         25.48         1.16 o                         
   2   7   1          4.13          0.68         0.43 o                         
   3   7   1        145.67        126.19         2.77 o                         
   4   7   1          8.46          9.66         1.02 o                         
   5   7   1         59.21         55.62         3.38 o                         
   6   7   1          0.17          0.94         0.83 o                         
   7   7   1          4.66          6.31         1.43 o                         
   8   7   1         31.51         38.11         3.55 o                         
 -14   8   1         13.88         11.64         1.55 o                         
 -13   8   1        192.25        203.40         4.42 o                         
 -12   8   1         17.69         18.67         1.59 o                         
 -11   8   1         85.97         84.23         2.81 o                         
 -10   8   1          0.27          0.05         0.50 o                         
  -9   8   1        141.06        137.33         3.50 o                         
  -8   8   1        223.21        229.47         3.62 o                         
  -7   8   1        295.78        302.73         4.23 o                         
  -6   8   1         26.18         24.16         1.09 o                         
  -5   8   1         10.92         11.48         0.85 o                         
  -4   8   1         70.44         64.85         1.60 o                         
  -3   8   1        496.96        475.72         4.89 o                         
  -2   8   1        163.86        162.49         2.81 o                         
  -1   8   1          0.34         -0.05         0.34 o                         
   0   8   1         13.24         11.94         0.85 o                         
   1   8   1          1.45          0.21         0.46 o                         
   2   8   1          0.31          0.59         0.45 o                         
   3   8   1         22.76         19.48         1.41 o                         
   4   8   1         48.60         38.45         2.40 o                         
   5   8   1          3.09          2.00         1.18 o                         
   6   8   1         29.37         34.08         2.76 o                         
   7   8   1         37.72         41.84         5.95 o                         
 -14   9   1          5.97          5.61         1.61 o                         
 -13   9   1          1.93          1.61         0.91 o                         
 -12   9   1          4.77          3.00         1.03 o                         
 -11   9   1         44.16         43.57         2.49 o                         
 -10   9   1         15.22         16.20         1.40 o                         
  -9   9   1         15.71         12.21         1.11 o                         
  -8   9   1          0.10          0.24         0.49 o                         
  -7   9   1         72.43         66.74         1.93 o                         
  -6   9   1         17.71         16.19         1.08 o                         
  -5   9   1          0.04          1.34         0.45 o                         
  -4   9   1          8.71          8.88         0.80 o                         
  -3   9   1         94.43         90.20         2.20 o                         
  -2   9   1         15.64         15.58         1.14 o                         
  -1   9   1          6.25          6.96         0.78 o                         
   0   9   1          0.21         -0.44         0.44 o                         
   1   9   1         19.16         21.70         1.59 o                         
   2   9   1        383.97        343.05         5.47 o                         
   3   9   1         16.84         13.51         1.44 o                         
   4   9   1          0.42          0.97         0.80 o                         
   5   9   1         34.32         34.49         2.77 o                         
   6   9   1          2.32          3.87         1.54 o                         
 -13  10   1          3.54          2.39         1.12 o                         
 -12  10   1          2.08          2.85         1.16 o                         
 -11  10   1         69.08         71.08         3.20 o                         
 -10  10   1         23.74         21.80         1.77 o                         
  -9  10   1         99.71         97.00         3.02 o                         
  -8  10   1         35.91         30.97         2.47 o                         
  -7  10   1        157.73        151.01         3.29 o                         
  -6  10   1        202.14        198.85         3.50 o                         
  -5  10   1          2.77          2.25         0.59 o                         
  -4  10   1        182.45        178.69         3.31 o                         
  -3  10   1          0.61          0.86         0.54 o                         
  -2  10   1         42.84         37.78         1.86 o                         
  -1  10   1         59.75         57.22         2.42 o                         
   0  10   1          0.06          0.46         0.57 o                         
   1  10   1        120.04        114.32         3.12 o                         
   2  10   1          2.94          3.88         0.99 o                         
   3  10   1         20.61         27.12         2.47 o                         
   4  10   1        171.38        194.84         5.60 o                         
   5  10   1         82.55         89.19         7.64 o                         
 -13  11   1          7.83          7.82         2.21 o                         
 -12  11   1          9.04          9.73         2.16 o                         
 -11  11   1          6.87          8.50         1.27 o                         
 -10  11   1         40.93         37.12         2.09 o                         
  -9  11   1          1.05          0.74         0.69 o                         
  -8  11   1          1.30          0.18         0.61 o                         
  -7  11   1        102.10        104.87         2.86 o                         
  -6  11   1         65.17         63.32         2.34 o                         
  -5  11   1         29.53         22.95         1.53 o                         
  -4  11   1          4.28          3.63         0.78 o                         
  -3  11   1         11.35         11.05         1.30 o                         
  -2  11   1         98.47         93.30         2.79 o                         
  -1  11   1          9.19         10.24         1.23 o                         
   0  11   1          7.25          5.05         0.95 o                         
   1  11   1          9.76          7.34         1.15 o                         
   2  11   1         35.46         33.52         2.78 o                         
   3  11   1         73.44         86.41         4.94 o                         
 -12  12   1         19.40         17.07         3.16 o                         
 -11  12   1          0.82          0.60         1.05 o                         
 -10  12   1          0.66          1.20         1.02 o                         
  -9  12   1         16.82         12.71         1.34 o                         
  -8  12   1          4.97          5.51         0.99 o                         
  -7  12   1         12.66         14.28         1.35 o                         
  -6  12   1          0.72          0.85         0.66 o                         
  -5  12   1         29.09         28.19         1.86 o                         
  -4  12   1         83.35         89.65         3.07 o                         
  -3  12   1        506.93        556.49         8.39 o                         
  -2  12   1         53.41         55.49         2.74 o                         
  -1  12   1         49.24         44.11         2.46 o                         
   0  12   1          0.69          1.91         0.89 o                         
   1  12   1          2.54          4.27         1.32 o                         
   2  12   1         25.33         29.21         3.23 o                         
 -11  13   1          0.78          0.54         1.45 o                         
 -10  13   1          9.23          9.94         1.34 o                         
  -9  13   1        322.02        349.69         6.02 o                         
  -8  13   1         15.64         17.87         1.61 o                         
  -7  13   1          3.02          2.48         0.81 o                         
  -6  13   1          2.80          4.92         1.11 o                         
  -5  13   1        167.22        176.06         5.39 o                         
  -4  13   1         22.13         22.70         1.99 o                         
  -3  13   1         14.64         17.83         2.29 o                         
  -2  13   1          1.34          1.35         0.83 o                         
  -1  13   1         12.50         14.49         1.76 o                         
   0  13   1          6.72          7.08         1.88 o                         
  -8  14   1          3.43          1.73         0.96 o                         
  -7  14   1         58.20         60.18         3.65 o                         
  -6  14   1          9.54          7.94         1.80 o                         
  -5  14   1        110.06        124.10         4.52 o                         
  -4  14   1          0.41          1.88         0.99 o                         
  -3  14   1          1.00          2.44         1.17 o                         
   4 -15   2         10.75          8.33         2.12 o                         
   5 -15   2         17.70         21.92         2.21 o                         
   6 -15   2          3.01          2.42         1.15 o                         
   7 -15   2          9.29          9.10         1.82 o                         
   0 -14   2         21.36         24.36         2.54 o                         
   1 -14   2         43.52         41.49         2.61 o                         
   2 -14   2         11.98          9.85         1.40 o                         
   3 -14   2         36.03         31.94         2.24 o                         
   4 -14   2         84.24         85.75         3.31 o                         
   5 -14   2         14.78         16.21         2.56 o                         
   6 -14   2          4.43          5.61         1.20 o                         
   7 -14   2          0.19         -0.36         0.83 o                         
   8 -14   2         14.32         13.07         1.50 o                         
   9 -14   2          4.27          6.25         1.14 o                         
  10 -14   2          4.51          5.84         1.67 o                         
  -2 -13   2         17.99         17.16         3.32 o                         
  -1 -13   2         96.94        103.33         3.43 o                         
   0 -13   2          0.31          1.46         0.90 o                         
   1 -13   2        104.63        102.88         3.29 o                         
   2 -13   2         91.71         92.83         3.06 o                         
   3 -13   2        111.55        111.46         3.98 o                         
   4 -13   2         16.65         13.89         2.18 o                         
   5 -13   2         53.79         56.48         3.37 o                         
   6 -13   2         36.96         35.00         2.15 o                         
   7 -13   2         29.53         31.78         2.03 o                         
   8 -13   2        123.56        131.57         3.49 o                         
   9 -13   2          8.20         10.02         1.28 o                         
  10 -13   2          0.00          0.77         0.93 o                         
  11 -13   2          0.17          1.38         0.98 o                         
  -3 -12   2         32.74         31.40         2.85 o                         
  -2 -12   2         35.68         36.17         2.54 o                         
  -1 -12   2         81.91         81.38         3.10 o                         
   0 -12   2         14.89         13.70         1.46 o                         
   1 -12   2          5.40          3.15         0.89 o                         
   2 -12   2          5.92          7.02         1.10 o                         
   3 -12   2          0.95          1.64         0.80 o                         
   4 -12   2          1.80          1.16         0.78 o                         
   5 -12   2        145.26        138.51         3.31 o                         
   6 -12   2          0.59          0.50         0.60 o                         
   7 -12   2        176.71        175.62         4.19 o                         
   8 -12   2          5.59          6.18         1.02 o                         
   9 -12   2         75.59         74.42         3.14 o                         
  10 -12   2          1.68          1.55         0.94 o                         
  11 -12   2         65.76         69.71         4.11 o                         
  12 -12   2          0.51         -0.29         1.00 o                         
  -5 -11   2          0.00          0.83         1.43 o                         
  -4 -11   2          0.00          0.94         0.88 o                         
  -3 -11   2          2.30          2.23         0.98 o                         
  -2 -11   2          9.14          5.26         1.15 o                         
  -1 -11   2         40.82         33.44         2.10 o                         
   0 -11   2        218.28        199.43         3.87 o                         
   1 -11   2         83.83         95.14         2.65 o                         
   2 -11   2        220.11        208.98         3.80 o                         
   3 -11   2        193.74        196.17         3.90 o                         
   4 -11   2         40.21         38.62         1.71 o                         
   5 -11   2         28.75         31.30         1.54 o                         
   6 -11   2         47.26         47.18         2.17 o                         
   7 -11   2         47.09         44.18         2.14 o                         
   8 -11   2         58.72         61.52         2.93 o                         
   9 -11   2          0.92          1.25         0.73 o                         
  10 -11   2         52.81         54.64         2.81 o                         
  11 -11   2          6.52          6.02         1.42 o                         
  12 -11   2         15.14         10.75         1.52 o                         
  13 -11   2         15.84         16.45         2.38 o                         
  -6 -10   2        111.76        131.43         4.71 o                         
  -5 -10   2          2.50          3.71         1.11 o                         
  -4 -10   2          3.49          4.35         1.01 o                         
  -3 -10   2          7.29          6.40         0.96 o                         
  -2 -10   2          5.29          5.34         0.91 o                         
  -1 -10   2         37.69         39.45         1.81 o                         
   0 -10   2        261.06        240.06         4.02 o                         
   1 -10   2         25.81         27.99         1.58 o                         
   2 -10   2        134.21        132.02         3.00 o                         
   3 -10   2          7.59          7.00         0.75 o                         
   4 -10   2        105.51        103.03         2.18 o                         
   5 -10   2         96.67         92.28         2.07 o                         
   6 -10   2         94.37         87.06         2.23 o                         
   7 -10   2         96.59        103.55         3.08 o                         
   8 -10   2          4.01          2.54         0.73 o                         
   9 -10   2         19.75         20.06         1.36 o                         
  10 -10   2        103.33         97.76         2.82 o                         
  11 -10   2          2.74          1.11         0.82 o                         
  12 -10   2         11.03          8.85         1.25 o                         
  13 -10   2          0.09          0.80         0.87 o                         
  -7  -9   2          9.51         13.11         2.12 o                         
  -6  -9   2        171.40        198.67         5.58 o                         
  -5  -9   2          0.21          0.44         0.77 o                         
  -4  -9   2          2.07          1.84         0.69 o                         
  -3  -9   2         34.05         28.40         1.67 o                         
  -2  -9   2        102.61         91.55         3.29 o                         
  -1  -9   2          8.12          6.45         0.76 o                         
   0  -9   2          0.01          0.27         0.38 o                         
   1  -9   2         26.93         26.86         1.28 o                         
   2  -9   2        444.32        485.54         5.42 o                         
   3  -9   2        145.04        146.61         2.47 o                         
   4  -9   2          4.32          3.04         0.56 o                         
   5  -9   2        700.04        719.52         6.56 o                         
   6  -9   2         11.59         11.30         0.93 o                         
   7  -9   2        412.50        467.50         6.50 o                         
   8  -9   2         87.01         83.95         2.02 o                         
   9  -9   2         23.90         24.21         1.39 o                         
  10  -9   2          0.19          0.42         0.65 o                         
  11  -9   2         12.87         12.30         1.31 o                         
  12  -9   2          0.81          1.34         0.83 o                         
  13  -9   2         31.08         30.19         2.87 o                         
  -8  -8   2         11.05         13.51         1.96 o                         
  -7  -8   2         56.29         62.86         3.69 o                         
  -6  -8   2         50.69         56.79         3.02 o                         
  -5  -8   2          2.24          0.67         0.64 o                         
  -4  -8   2         22.07         21.98         1.47 o                         
  -3  -8   2         34.37         30.22         1.62 o                         
  -2  -8   2        759.07        719.45         6.90 o                         
  -1  -8   2         20.81         27.01         1.34 o                         
   0  -8   2        191.56        179.38         2.74 o                         
   1  -8   2        155.13        152.94         2.47 o                         
   2  -8   2          0.13          0.03         0.26 o                         
   3  -8   2         54.55         53.16         1.21 o                         
   4  -8   2         69.92         67.15         1.39 o                         
   5  -8   2        522.31        555.73         4.90 o                         
   6  -8   2        303.02        329.38         3.86 o                         
   7  -8   2          0.26          0.25         0.44 o                         
   8  -8   2        266.48        277.37         3.73 o                         
   9  -8   2         42.18         39.22         1.82 o                         
  10  -8   2          2.57          2.61         0.74 o                         
  11  -8   2         17.08         14.56         1.42 o                         
  12  -8   2          2.14          2.06         0.86 o                         
  13  -8   2         51.39         51.76         2.71 o                         
  14  -8   2          3.41          4.62         1.49 o                         
  -9  -7   2          2.84          1.50         1.27 o                         
  -8  -7   2          3.98          2.62         1.22 o                         
  -7  -7   2         13.47         13.49         1.72 o                         
  -6  -7   2         72.82         71.05         2.66 o                         
  -5  -7   2          0.10         -0.14         0.51 o                         
  -4  -7   2         20.05         17.66         1.25 o                         
  -3  -7   2        243.70        239.81         3.66 o                         
  -2  -7   2        163.47        148.20         2.52 o                         
  -1  -7   2          1.80          2.25         0.43 o                         
   0  -7   2          4.46          2.61         0.38 o                         
   1  -7   2          1.66          4.68         0.48 o                         
   2  -7   2        893.77        981.70         6.51 o                         
   3  -7   2         48.40         48.70         1.03 o                         
   4  -7   2        730.52        814.91         6.43 o                         
   5  -7   2        290.31        303.25         2.86 o                         
   6  -7   2       1264.04       1335.65        10.00 o                         
   7  -7   2        223.84        226.29         2.95 o                         
   8  -7   2          2.37          2.16         0.49 o                         
   9  -7   2          9.88          7.51         0.81 o                         
  10  -7   2         19.75         22.08         1.36 o                         
  11  -7   2         11.03          9.50         1.18 o                         
  12  -7   2        193.44        201.20         4.25 o                         
  13  -7   2          0.18          0.10         0.94 o                         
  14  -7   2         25.78         21.07         2.30 o                         
  -9  -6   2          9.99         10.01         1.56 o                         
  -8  -6   2        192.65        204.80         5.44 o                         
  -7  -6   2          5.99          6.73         1.27 o                         
  -6  -6   2        175.32        162.84         3.01 o                         
  -5  -6   2        328.94        320.89         4.49 o                         
  -4  -6   2         74.72         70.05         2.05 o                         
  -3  -6   2         77.70         69.51         1.56 o                         
  -2  -6   2        228.78        220.49         2.79 o                         
  -1  -6   2         45.27         55.30         0.98 o                         
   0  -6   2        249.85        235.82         2.23 o                         
   1  -6   2         74.97         71.25         1.04 o                         
   2  -6   2       1036.27       1156.38         8.09 o                         
   3  -6   2         91.37        102.97         1.63 o                         
   4  -6   2       6897.47       7600.04        40.38 o                         
   5  -6   2        412.27        447.19         3.50 o                         
   6  -6   2        165.72        167.52         2.12 o                         
   7  -6   2          9.56          9.98         0.67 o                         
   8  -6   2          1.46          1.23         0.45 o                         
   9  -6   2         75.15         76.61         2.07 o                         
  10  -6   2         31.68         29.11         1.63 o                         
  11  -6   2          2.51          1.41         0.88 o                         
  12  -6   2          0.10          0.10         0.85 o                         
  13  -6   2         64.06         60.14         3.12 o                         
  14  -6   2          0.77         -1.08         1.22 o                         
 -10  -5   2         50.36         48.82         3.81 o                         
  -9  -5   2         41.62         45.82         4.54 o                         
  -8  -5   2        106.30        104.72         3.67 o                         
  -7  -5   2          8.49          7.04         0.81 o                         
  -6  -5   2        391.69        391.61         4.36 o                         
  -5  -5   2       1294.86       1274.29         9.44 o                         
  -4  -5   2        791.39        790.56         6.78 o                         
  -3  -5   2        256.92        235.76         3.02 o                         
  -2  -5   2        224.44        247.73         3.31 o                         
  -1  -5   2         70.37         60.51         0.91 o                         
   0  -5   2        537.79        541.08         3.69 o                         
   1  -5   2         25.46         26.36         0.54 o                         
   2  -5   2       2716.99       2835.66        13.81 o                         
   3  -5   2        169.56        168.42         1.62 o                         
   4  -5   2        522.50        542.73         3.82 o                         
   5  -5   2        151.73        153.74         1.57 o                         
   6  -5   2         17.26         14.55         0.77 o                         
   7  -5   2         60.43         59.95         1.36 o                         
   8  -5   2         32.88         32.00         1.37 o                         
   9  -5   2         16.55         14.59         1.03 o                         
  10  -5   2         37.01         33.26         1.58 o                         
  11  -5   2        178.80        187.59         4.23 o                         
  12  -5   2         55.92         51.81         2.77 o                         
  13  -5   2          9.82          9.36         1.92 o                         
  14  -5   2         56.65         51.45         6.52 o                         
 -11  -4   2          3.28          3.35         1.49 o                         
 -10  -4   2        137.85        170.34         4.94 o                         
  -9  -4   2          1.74          0.84         0.89 o                         
  -8  -4   2          0.10          0.54         0.60 o                         
  -7  -4   2          2.24          1.33         0.46 o                         
  -6  -4   2        720.20        700.30         6.10 o                         
  -5  -4   2         33.74         32.09         1.20 o                         
  -4  -4   2        170.82        143.98         1.76 o                         
  -3  -4   2         17.21         30.38         0.98 o                         
  -2  -4   2        220.26        248.55         2.46 o                         
  -1  -4   2         31.69         32.06         0.61 o                         
   0  -4   2        839.66        844.57         5.26 o                         
   1  -4   2         13.35         12.47         0.37 o                         
   2  -4   2        989.42       1050.61         5.57 o                         
   3  -4   2        756.60        801.12         4.24 o                         
   4  -4   2        379.07        423.20         2.91 o                         
   5  -4   2        273.06        290.81         2.72 o                         
   6  -4   2         65.47         51.31         1.09 o                         
   7  -4   2          1.00          2.41         0.44 o                         
   8  -4   2        285.39        296.95         3.54 o                         
   9  -4   2          1.61          2.27         0.58 o                         
  10  -4   2        226.61        227.27         4.06 o                         
  11  -4   2         22.42         24.34         2.22 o                         
  12  -4   2          2.39          1.45         0.85 o                         
  13  -4   2          0.43          1.40         1.08 o                         
 -12  -3   2         11.24         10.45         2.02 o                         
 -11  -3   2         19.89         18.15         2.12 o                         
 -10  -3   2        184.40        213.37         5.43 o                         
  -9  -3   2          3.88          2.42         0.82 o                         
  -8  -3   2         55.42         52.33         2.06 o                         
  -7  -3   2         46.49         52.85         1.48 o                         
  -6  -3   2       1055.27       1000.94         7.62 o                         
  -5  -3   2         20.84         14.05         0.76 o                         
  -4  -3   2         22.62         31.06         0.86 o                         
  -3  -3   2         19.03         17.37         0.50 o                         
  -2  -3   2        829.36        863.97         5.79 o                         
  -1  -3   2         85.32         96.60         1.11 o                         
   0  -3   2        554.67        562.09         3.14 o                         
   1  -3   2         51.33         54.72         0.72 o                         
   2  -3   2       1474.36       1541.95         7.41 o                         
   3  -3   2       1045.65       1072.58         6.94 o                         
   4  -3   2        100.01        100.83         1.23 o                         
   5  -3   2          7.30          6.92         0.55 o                         
   6  -3   2       1477.07       1575.91         9.63 o                         
   7  -3   2          3.81          6.32         0.64 o                         
   8  -3   2         85.39         77.79         1.83 o                         
   9  -3   2        186.03        187.80         3.05 o                         
  10  -3   2         68.25         69.40         2.12 o                         
  11  -3   2          0.07         -0.64         0.64 o                         
  12  -3   2          5.04          4.06         1.03 o                         
  13  -3   2          7.47          7.21         1.35 o                         
 -12  -2   2         25.83         27.40         2.55 o                         
 -11  -2   2          6.48          5.80         1.95 o                         
 -10  -2   2          3.54          3.59         1.08 o                         
  -9  -2   2          3.87          4.02         0.93 o                         
  -8  -2   2        288.85        279.43         4.47 o                         
  -7  -2   2       1884.80       1911.29        12.64 o                         
  -6  -2   2         31.85         26.18         0.98 o                         
  -5  -2   2         98.73        110.93         1.76 o                         
  -4  -2   2         17.31         21.37         0.76 o                         
  -3  -2   2          0.05          0.41         0.14 o                         
  -2  -2   2       1005.32       1029.02         5.79 o                         
  -1  -2   2          0.35          0.65         0.25 o                         
   0  -2   2       2593.69       2660.21        11.55 o                         
   1  -2   2       4263.42       4330.44        21.76 o                         
   2  -2   2      16676.64      15909.48       138.89 o                         
   3  -2   2       1383.41       1507.67         8.68 o                         
   4  -2   2        611.30        619.13         4.24 o                         
   5  -2   2          9.58          8.18         0.34 o                         
   6  -2   2       1392.49       1512.05        10.08 o                         
   7  -2   2          2.72          2.76         0.44 o                         
   8  -2   2          1.64          1.08         0.47 o                         
   9  -2   2         24.20         21.80         1.26 o                         
  10  -2   2          8.39         10.17         0.99 o                         
  11  -2   2         70.16         72.53         2.99 o                         
  12  -2   2         35.35         28.86         2.15 o                         
  13  -2   2          9.20         10.05         2.44 o                         
 -13  -1   2          4.25          2.93         1.44 o                         
 -12  -1   2         22.19         20.83         2.69 o                         
 -11  -1   2         20.41         19.65         2.51 o                         
 -10  -1   2         49.55         48.00         2.87 o                         
  -9  -1   2         65.44         54.69         2.25 o                         
  -8  -1   2          4.90          4.54         0.57 o                         
  -7  -1   2        153.75        151.92         2.17 o                         
  -6  -1   2        789.16        791.67         5.65 o                         
  -5  -1   2        407.33        450.88         3.55 o                         
  -4  -1   2       1169.68       1323.32         7.92 o                         
  -3  -1   2        116.51         96.06         1.03 o                         
  -2  -1   2        693.16        691.74         3.95 o                         
  -1  -1   2        375.18        388.72         2.87 o                         
   0  -1   2       9370.09       8966.96        43.51 o                         
   1  -1   2       1706.40       1747.02         8.70 o                         
   2  -1   2       3829.48       3909.02        20.85 o                         
   3  -1   2        194.74        204.32         2.02 o                         
   4  -1   2       1425.60       1537.00        10.35 o                         
   5  -1   2         37.14         50.99         1.12 o                         
   6  -1   2          0.38          1.48         0.38 o                         
   7  -1   2         28.76         25.02         1.09 o                         
   8  -1   2          0.00         -0.33         0.33 o                         
   9  -1   2          0.48         -0.45         0.48 o                         
  10  -1   2          1.91          0.99         0.62 o                         
  11  -1   2         42.50         40.29         2.46 o                         
  12  -1   2         24.76         20.82         2.13 o                         
 -13   0   2         43.56         45.35         3.28 o                         
 -12   0   2          1.03          0.35         0.94 o                         
 -11   0   2         73.49         68.01         3.34 o                         
 -10   0   2          7.08          8.14         1.34 o                         
  -9   0   2        271.47        258.75         3.74 o                         
  -8   0   2       2107.77       2102.90        13.63 o                         
  -7   0   2          5.57          7.71         0.58 o                         
  -6   0   2        423.28        485.11         4.48 o                         
  -5   0   2        241.89        249.47         2.30 o                         
  -4   0   2        423.22        471.69         3.35 o                         
  -3   0   2         44.67         39.48         0.58 o                         
  -2   0   2       1880.74       1919.64         9.47 o                         
  -1   0   2        135.71        134.20         1.04 o                         
   0   0   2        143.74        163.37         1.20 o                         
   1   0   2        279.06        301.93         1.97 o                         
   2   0   2        684.83        659.06         4.23 o                         
   3   0   2         58.71         55.53         0.85 o                         
   4   0   2        500.38        516.78         3.68 o                         
   5   0   2         17.65         18.57         0.62 o                         
   6   0   2          9.99          8.44         0.66 o                         
   7   0   2          5.02          3.04         0.61 o                         
   8   0   2          3.52          4.64         0.70 o                         
   9   0   2        401.76        380.66         5.18 o                         
  10   0   2         53.28         48.81         2.55 o                         
  11   0   2          1.35          1.65         1.04 o                         
  12   0   2          0.01          1.32         1.17 o                         
 -13   1   2         16.75         19.87         2.11 o                         
 -12   1   2          0.55          0.33         1.31 o                         
 -11   1   2         85.15         76.06         3.19 o                         
 -10   1   2        167.53        171.14         3.37 o                         
  -9   1   2          0.13          0.50         0.56 o                         
  -8   1   2        239.93        222.67         2.56 o                         
  -7   1   2         42.46         41.74         1.00 o                         
  -6   1   2        120.81        134.50         1.59 o                         
  -5   1   2        684.70        715.21         4.59 o                         
  -4   1   2        104.24        135.95         1.22 o                         
  -3   1   2        270.92        255.37         1.72 o                         
  -2   1   2       1975.35       1997.67        10.87 o                         
  -1   1   2        477.59        521.22         2.94 o                         
   0   1   2       1449.75       1455.18         8.17 o                         
   1   1   2         64.60         83.26         1.00 o                         
   2   1   2         43.58         41.86         0.80 o                         
   3   1   2        923.13       1072.95         7.17 o                         
   4   1   2         77.82         84.72         1.38 o                         
   5   1   2          8.50          5.88         0.48 o                         
   6   1   2          0.08          0.09         0.36 o                         
   7   1   2         48.44         43.52         1.47 o                         
   8   1   2         60.73         37.40         1.84 o                         
   9   1   2        215.16        218.35         4.32 o                         
  10   1   2        382.00        404.01         7.71 o                         
  11   1   2         45.59         43.01         3.07 o                         
  12   1   2          1.35          2.74         1.64 o                         
 -14   2   2          0.09          0.06         1.61 o                         
 -13   2   2         15.80         21.59         2.24 o                         
 -12   2   2         70.47         64.80         3.00 o                         
 -11   2   2          0.49         -0.61         0.63 o                         
 -10   2   2        111.64        103.98         2.37 o                         
  -9   2   2        387.29        385.30         4.04 o                         
  -8   2   2         93.91         96.64         1.75 o                         
  -7   2   2          2.08          1.38         0.29 o                         
  -6   2   2        352.86        422.67         2.97 o                         
  -5   2   2        973.45       1047.74         6.24 o                         
  -4   2   2        271.39        292.86         2.16 o                         
  -3   2   2        403.83        489.70         3.35 o                         
  -2   2   2       4216.06       4284.51        22.75 o                         
  -1   2   2        351.28        351.85         2.40 o                         
   0   2   2        563.12        579.42         3.87 o                         
   1   2   2        174.14        184.10         1.66 o                         
   2   2   2         22.80         28.60         0.71 o                         
   3   2   2       1364.79       1496.11         9.74 o                         
   4   2   2         50.10         63.74         1.29 o                         
   5   2   2         30.27         26.26         1.03 o                         
   6   2   2         29.55         13.44         0.92 o                         
   7   2   2         26.82         22.69         1.17 o                         
   8   2   2          3.29          1.18         0.65 o                         
   9   2   2         23.49         26.66         2.24 o                         
  10   2   2         14.81         13.20         2.07 o                         
  11   2   2         27.78         34.49         2.81 o                         
 -14   3   2          0.88          1.60         1.54 o                         
 -13   3   2         75.10         80.32         4.04 o                         
 -12   3   2          6.01          4.29         1.03 o                         
 -11   3   2        412.83        417.56         5.30 o                         
 -10   3   2         62.98         66.77         1.68 o                         
  -9   3   2        178.00        189.69         2.52 o                         
  -8   3   2         43.33         35.71         1.10 o                         
  -7   3   2        721.02        792.11         5.36 o                         
  -6   3   2        520.08        566.78         4.22 o                         
  -5   3   2        382.02        450.14         3.16 o                         
  -4   3   2        122.93        123.98         1.38 o                         
  -3   3   2        707.82        764.47         4.95 o                         
  -2   3   2        138.07        148.32         1.43 o                         
  -1   3   2        214.95        210.09         1.92 o                         
   0   3   2         96.85         79.05         1.27 o                         
   1   3   2         77.72         78.10         1.32 o                         
   2   3   2       1148.83       1339.90         8.89 o                         
   3   3   2          4.71          8.45         0.61 o                         
   4   3   2         17.75         16.90         0.87 o                         
   5   3   2         78.21         67.52         1.61 o                         
   6   3   2        116.91         90.24         2.05 o                         
   7   3   2          1.03          0.56         0.59 o                         
   8   3   2         68.35         62.11         3.17 o                         
   9   3   2         21.89         19.82         2.17 o                         
  10   3   2          1.65          1.79         1.29 o                         
 -14   4   2         19.92         16.61         2.35 o                         
 -13   4   2         58.54         62.06         3.56 o                         
 -12   4   2         42.15         36.16         2.61 o                         
 -11   4   2         37.88         35.93         1.67 o                         
 -10   4   2        136.42        139.67         2.41 o                         
  -9   4   2          4.16          4.09         0.56 o                         
  -8   4   2         28.03         30.62         1.15 o                         
  -7   4   2         24.58         26.31         0.99 o                         
  -6   4   2        121.45        126.14         2.23 o                         
  -5   4   2        440.68        447.31         7.18 o                         
  -4   4   2       1655.77       1871.03        11.50 o                         
  -3   4   2        355.29        376.38         2.95 o                         
  -2   4   2         22.67         26.18         0.66 o                         
  -1   4   2          0.53          0.60         0.21 o                         
   0   4   2        163.74        161.37         1.76 o                         
   1   4   2        545.52        557.87         4.52 o                         
   2   4   2        151.87        180.75         2.29 o                         
   3   4   2         21.79         19.64         0.93 o                         
   4   4   2          1.86          4.98         0.64 o                         
   5   4   2        190.26        146.88         2.58 o                         
   6   4   2         93.40         73.25         3.59 o                         
   7   4   2          2.35          2.08         0.72 o                         
   8   4   2          2.64          1.41         1.23 o                         
   9   4   2          0.50          1.09         1.29 o                         
  10   4   2         24.86         25.09         2.96 o                         
 -14   5   2          8.93         10.14         1.76 o                         
 -13   5   2          0.27         -0.24         0.81 o                         
 -12   5   2         36.16         32.85         1.96 o                         
 -11   5   2        513.46        542.65         6.99 o                         
 -10   5   2         66.17         68.89         1.87 o                         
  -9   5   2        349.50        347.20         4.67 o                         
  -8   5   2         84.31         85.50         1.84 o                         
  -7   5   2        316.41        344.14         3.46 o                         
  -6   5   2        767.75        813.91         6.02 o                         
  -5   5   2        839.67        888.83         5.85 o                         
  -4   5   2        239.31        266.45         2.61 o                         
  -3   5   2        180.40        203.69         2.06 o                         
  -2   5   2         28.79         31.36         0.77 o                         
  -1   5   2        362.79        322.67         3.03 o                         
   0   5   2         10.11          6.93         0.46 o                         
   1   5   2         39.70         35.64         0.99 o                         
   2   5   2         30.72         29.94         1.13 o                         
   3   5   2          9.51          5.74         0.61 o                         
   4   5   2          3.75          1.69         0.46 o                         
   5   5   2         53.01         42.76         2.14 o                         
   6   5   2         81.60         75.61         2.81 o                         
   7   5   2          4.06          4.13         2.06 o                         
   8   5   2        107.23        133.91         4.44 o                         
   9   5   2         14.32         14.01         2.30 o                         
 -14   6   2          0.68          0.95         1.24 o                         
 -13   6   2          6.72          4.45         1.36 o                         
 -12   6   2          1.50          0.16         0.69 o                         
 -11   6   2         88.46         77.37         2.24 o                         
 -10   6   2         10.63         11.44         0.98 o                         
  -9   6   2        249.56        275.48         3.86 o                         
  -8   6   2          0.34          0.16         0.41 o                         
  -7   6   2          5.40          2.88         0.56 o                         
  -6   6   2         32.72         29.95         1.15 o                         
  -5   6   2        130.07        133.30         2.11 o                         
  -4   6   2        100.65        104.09         1.68 o                         
  -3   6   2         11.81         15.96         0.66 o                         
  -2   6   2          5.79          3.96         0.42 o                         
  -1   6   2        129.57        125.01         2.25 o                         
   0   6   2         51.67         56.34         1.34 o                         
   1   6   2         93.13         84.79         1.70 o                         
   2   6   2         48.29         40.29         1.39 o                         
   3   6   2        171.65        160.42         3.02 o                         
   4   6   2        734.63        620.21         6.95 o                         
   5   6   2          5.20          2.02         0.89 o                         
   6   6   2          7.28          8.36         1.37 o                         
   7   6   2         27.27         20.92         2.17 o                         
   8   6   2          1.31          6.52         1.41 o                         
 -14   7   2         19.87         17.15         2.18 o                         
 -13   7   2         16.72         17.24         2.38 o                         
 -12   7   2          0.04          0.06         0.77 o                         
 -11   7   2          2.58          1.32         0.66 o                         
 -10   7   2          3.51          2.82         0.69 o                         
  -9   7   2         59.90         66.89         2.00 o                         
  -8   7   2        106.27        101.88         2.30 o                         
  -7   7   2        390.00        415.57         4.91 o                         
  -6   7   2        376.09        385.71         4.77 o                         
  -5   7   2        288.49        305.32         3.47 o                         
  -4   7   2        226.66        227.59         2.74 o                         
  -3   7   2          5.52          5.67         0.62 o                         
  -2   7   2        305.57        307.20         4.37 o                         
  -1   7   2         95.31         94.12         1.90 o                         
   0   7   2         11.27         10.55         0.79 o                         
   1   7   2         31.96         28.69         1.27 o                         
   2   7   2          0.52         -0.02         0.47 o                         
   3   7   2        290.63        240.93         4.01 o                         
   4   7   2         42.97         34.80         2.48 o                         
   5   7   2         14.64         14.11         1.69 o                         
   6   7   2         24.59         24.39         2.31 o                         
   7   7   2         99.84        117.23         4.62 o                         
 -14   8   2          8.42          6.66         1.59 o                         
 -13   8   2         89.86         85.20         4.44 o                         
 -12   8   2          5.10          3.90         1.08 o                         
 -11   8   2          0.06          0.85         0.69 o                         
 -10   8   2          0.00         -0.49         0.49 o                         
  -9   8   2         35.08         31.44         1.63 o                         
  -8   8   2        264.69        254.24         3.88 o                         
  -7   8   2         43.09         41.29         1.75 o                         
  -6   8   2         21.74         22.09         1.21 o                         
  -5   8   2        346.67        352.18         4.11 o                         
  -4   8   2        413.65        403.37         4.48 o                         
  -3   8   2        405.82        380.11         4.69 o                         
  -2   8   2         56.37         49.15         1.67 o                         
  -1   8   2        124.00        121.84         2.42 o                         
   0   8   2        118.41        112.72         2.38 o                         
   1   8   2          0.06          0.59         0.46 o                         
   2   8   2          0.06          0.53         0.55 o                         
   3   8   2          1.15          2.35         0.84 o                         
   4   8   2          4.28          2.14         1.31 o                         
   5   8   2         26.72         36.27         2.76 o                         
   6   8   2          2.09          3.31         1.27 o                         
 -13   9   2          1.46          1.10         1.00 o                         
 -12   9   2          1.18          0.06         0.76 o                         
 -11   9   2         66.13         67.99         2.58 o                         
 -10   9   2         74.62         75.00         2.93 o                         
  -9   9   2         11.11         12.05         1.18 o                         
  -8   9   2         27.17         23.80         1.59 o                         
  -7   9   2        161.63        155.21         4.02 o                         
  -6   9   2          0.69          1.30         0.51 o                         
  -5   9   2         10.08          8.93         0.82 o                         
  -4   9   2          9.94          8.02         0.86 o                         
  -3   9   2        222.63        221.05         4.22 o                         
  -2   9   2         63.65         60.34         1.90 o                         
  -1   9   2        245.01        252.91         3.76 o                         
   0   9   2        167.38        161.46         3.28 o                         
   1   9   2        186.46        179.00         3.77 o                         
   2   9   2          8.22          4.66         1.09 o                         
   3   9   2         16.02         17.61         1.71 o                         
   4   9   2         13.30         13.62         1.84 o                         
   5   9   2          1.50          4.47         1.35 o                         
 -13  10   2          0.79          1.80         1.19 o                         
 -12  10   2          1.69          0.97         1.06 o                         
 -11  10   2          0.36          0.49         0.81 o                         
 -10  10   2        203.62        198.32         4.51 o                         
  -9  10   2         11.76          8.46         1.07 o                         
  -8  10   2         40.31         38.67         2.01 o                         
  -7  10   2        316.77        342.39         6.56 o                         
  -6  10   2         12.43         12.30         1.19 o                         
  -5  10   2          3.51          3.05         1.12 o                         
  -4  10   2         71.19         69.13         2.27 o                         
  -3  10   2        566.69        583.94         7.25 o                         
  -2  10   2         40.65         35.14         2.04 o                         
  -1  10   2          1.97          2.09         0.68 o                         
   0  10   2          0.70          0.51         0.63 o                         
   1  10   2         30.60         29.36         2.65 o                         
   2  10   2         20.27         16.74         1.98 o                         
   3  10   2          0.21          2.07         1.75 o                         
   4  10   2          3.92          5.57         1.72 o                         
 -12  11   2          0.83          2.59         1.16 o                         
 -11  11   2         33.67         34.54         2.37 o                         
 -10  11   2         71.77         69.88         2.68 o                         
  -9  11   2         48.40         43.79         2.29 o                         
  -8  11   2         21.17         21.47         1.60 o                         
  -7  11   2          1.98          2.22         0.77 o                         
  -6  11   2          7.08          5.91         0.96 o                         
  -5  11   2        279.30        294.30         4.98 o                         
  -4  11   2          1.29          2.99         0.81 o                         
  -3  11   2         40.38         40.09         2.43 o                         
  -2  11   2         32.17         36.87         2.13 o                         
  -1  11   2         13.03         15.03         1.63 o                         
   0  11   2          5.59          5.84         1.23 o                         
   1  11   2          0.87          2.75         1.09 o                         
   2  11   2         60.60         58.98         3.73 o                         
   3  11   2         19.54         18.40         6.15 o                         
 -11  12   2         21.05         23.01         1.82 o                         
 -10  12   2         68.88         62.75         2.89 o                         
  -9  12   2         16.25         14.85         1.43 o                         
  -8  12   2          5.58          3.50         1.00 o                         
  -7  12   2          2.68          1.76         0.82 o                         
  -6  12   2         24.22         23.90         1.93 o                         
  -5  12   2          2.10          2.71         1.09 o                         
  -4  12   2         14.94         12.70         1.45 o                         
  -3  12   2         39.81         37.94         2.27 o                         
  -2  12   2         47.99         57.68         2.82 o                         
  -1  12   2          6.09          5.36         1.32 o                         
   0  12   2         27.30         29.37         3.71 o                         
   1  12   2         20.74         19.86         2.40 o                         
 -10  13   2          5.46          5.87         1.28 o                         
  -9  13   2          0.81          4.10         1.26 o                         
  -8  13   2         20.32         21.40         1.74 o                         
  -7  13   2         31.19         32.18         2.33 o                         
  -6  13   2         29.08         27.87         2.56 o                         
  -5  13   2        511.83        542.37        16.86 o                         
  -4  13   2         80.66         78.05         3.93 o                         
  -3  13   2         46.24         46.88         2.63 o                         
  -2  13   2          0.09          2.64         1.32 o                         
  -1  13   2         36.45         45.19         5.20 o                         
  -6  14   2         53.10         60.13         7.29 o                         
   3 -15   3         12.95         10.16         1.80 o                         
   4 -15   3          1.20         -0.19         1.03 o                         
   5 -15   3          0.04         -0.74         0.96 o                         
   6 -15   3          9.19          9.81         1.75 o                         
   7 -15   3         42.66         33.79         2.51 o                         
   8 -15   3          2.76         10.30         3.28 o                         
   0 -14   3         11.69         13.14         1.63 o                         
   1 -14   3          4.73          3.25         1.01 o                         
   2 -14   3         11.95          8.78         1.33 o                         
   3 -14   3         31.29         31.85         2.22 o                         
   4 -14   3         52.62         53.72         2.83 o                         
   5 -14   3         30.76         29.08         2.64 o                         
   6 -14   3          8.91         10.55         1.47 o                         
   7 -14   3         20.89         21.54         1.97 o                         
   8 -14   3          0.38          1.11         0.84 o                         
   9 -14   3         10.42         13.55         1.46 o                         
  10 -14   3         38.47         42.00         3.01 o                         
  -2 -13   3          9.18          9.19         1.77 o                         
  -1 -13   3          3.50          3.56         1.05 o                         
   0 -13   3          1.59          1.19         0.77 o                         
   1 -13   3          3.74          4.12         1.00 o                         
   2 -13   3         83.06         77.17         3.91 o                         
   3 -13   3          2.52          3.20         0.92 o                         
   4 -13   3         32.87         31.72         2.28 o                         
   5 -13   3         12.20         11.39         1.41 o                         
   6 -13   3         33.95         31.74         2.22 o                         
   7 -13   3         63.12         68.93         2.77 o                         
   8 -13   3         37.37         34.68         2.38 o                         
   9 -13   3         50.44         53.74         2.67 o                         
  10 -13   3          0.65          0.04         0.82 o                         
  11 -13   3          9.96          9.17         2.05 o                         
  -4 -12   3         44.67         48.93         5.21 o                         
  -3 -12   3         25.54         22.92         2.48 o                         
  -2 -12   3         43.87         44.25         3.25 o                         
  -1 -12   3          0.23          0.05         0.66 o                         
   0 -12   3         37.82         33.14         2.18 o                         
   1 -12   3          0.85          2.36         0.80 o                         
   2 -12   3          6.78          5.03         0.98 o                         
   3 -12   3         16.42         13.71         1.38 o                         
   4 -12   3        140.15        134.53         3.26 o                         
   5 -12   3         51.42         47.76         2.41 o                         
   6 -12   3         40.87         41.74         2.19 o                         
   7 -12   3        535.16        579.32         7.50 o                         
   8 -12   3         85.63         98.90         2.92 o                         
   9 -12   3        107.10        109.28         3.49 o                         
  10 -12   3          0.91          1.57         0.98 o                         
  11 -12   3         10.71         10.54         1.45 o                         
  12 -12   3          0.02          0.33         1.57 o                         
  -5 -11   3         83.42         91.27         4.52 o                         
  -4 -11   3         37.06         38.72         4.03 o                         
  -3 -11   3          2.99          1.84         0.90 o                         
  -2 -11   3          5.76          4.95         1.03 o                         
  -1 -11   3         12.13         10.83         1.49 o                         
   0 -11   3        470.80        462.65         6.74 o                         
   1 -11   3          0.14          0.28         0.51 o                         
   2 -11   3         84.23         80.13         2.29 o                         
   3 -11   3        105.86         91.99         2.62 o                         
   4 -11   3         10.29         10.06         0.91 o                         
   5 -11   3         19.60         17.84         1.18 o                         
   6 -11   3          4.20          3.33         0.71 o                         
   7 -11   3        470.87        493.48         7.63 o                         
   8 -11   3          1.73          3.49         0.87 o                         
   9 -11   3         45.64         42.15         2.43 o                         
  10 -11   3         30.21         28.74         2.09 o                         
  11 -11   3         19.25         18.40         1.76 o                         
  12 -11   3          0.11         -0.34         0.89 o                         
  13 -11   3          8.78          3.72         2.87 o                         
  -6 -10   3          6.30          6.78         2.79 o                         
  -5 -10   3          2.69          1.41         0.91 o                         
  -4 -10   3         54.32         55.54         3.26 o                         
  -3 -10   3          3.15          2.40         0.78 o                         
  -2 -10   3         15.92         15.24         1.32 o                         
  -1 -10   3         24.90         26.57         1.48 o                         
   0 -10   3        146.31        134.39         2.66 o                         
   1 -10   3          8.16          3.43         0.67 o                         
   2 -10   3          0.65          0.60         0.51 o                         
   3 -10   3         59.99         57.68         1.63 o                         
   4 -10   3        140.43        141.48         2.97 o                         
   5 -10   3          4.71          3.75         0.64 o                         
   6 -10   3        201.35        212.58         4.24 o                         
   7 -10   3        172.41        173.92         3.25 o                         
   8 -10   3        448.74        458.49         5.65 o                         
   9 -10   3         81.60         78.42         2.47 o                         
  10 -10   3          3.17          3.27         0.81 o                         
  11 -10   3          0.20          1.29         0.80 o                         
  12 -10   3          3.89          3.29         0.94 o                         
  13 -10   3         21.55         21.28         1.98 o                         
  -7  -9   3          2.79          2.80         1.33 o                         
  -6  -9   3        198.63        215.28         4.77 o                         
  -5  -9   3        103.96        116.36         3.39 o                         
  -4  -9   3          3.12          2.67         0.91 o                         
  -3  -9   3         38.68         35.58         1.83 o                         
  -2  -9   3          4.22          3.67         0.67 o                         
  -1  -9   3         56.34         50.48         1.73 o                         
   0  -9   3        121.92        125.04         2.40 o                         
   1  -9   3         15.61         16.95         1.04 o                         
   2  -9   3        123.06        119.17         2.01 o                         
   3  -9   3          3.43          5.10         0.61 o                         
   4  -9   3        214.32        231.40         3.18 o                         
   5  -9   3          0.01          0.22         0.34 o                         
   6  -9   3       1781.35       1876.60        13.62 o                         
   7  -9   3        394.83        415.54         4.75 o                         
   8  -9   3         53.53         53.47         1.72 o                         
   9  -9   3          1.47          0.37         0.65 o                         
  10  -9   3          0.22         -0.60         0.62 o                         
  11  -9   3         37.32         36.79         2.16 o                         
  12  -9   3          1.57          0.22         0.93 o                         
  13  -9   3          1.41          1.47         0.98 o                         
  -8  -8   3         41.09         41.57         3.24 o                         
  -7  -8   3         28.47         29.98         2.58 o                         
  -6  -8   3        177.11        186.77         6.45 o                         
  -5  -8   3         25.74         25.25         1.80 o                         
  -4  -8   3          6.78          5.29         0.88 o                         
  -3  -8   3        719.81        715.39         7.47 o                         
  -2  -8   3       1340.84       1342.51        10.69 o                         
  -1  -8   3        158.31        162.93         2.67 o                         
   0  -8   3         74.30         78.47         1.76 o                         
   1  -8   3         27.04         26.50         1.04 o                         
   2  -8   3        310.39        322.33         3.37 o                         
   3  -8   3          0.66         -0.01         0.24 o                         
   4  -8   3        667.24        734.27         7.49 o                         
   5  -8   3        177.11        189.06         3.10 o                         
   6  -8   3        187.60        201.68         3.31 o                         
   7  -8   3        370.21        397.68         4.86 o                         
   8  -8   3          1.92          1.27         0.49 o                         
   9  -8   3         94.93         89.18         2.37 o                         
  10  -8   3          6.33          4.37         0.88 o                         
  11  -8   3          0.23         -0.32         0.67 o                         
  12  -8   3         64.11         66.59         2.92 o                         
  13  -8   3        131.83        140.95         4.68 o                         
  -9  -7   3         38.19         50.02         3.49 o                         
  -8  -7   3        214.69        264.24         6.44 o                         
  -7  -7   3          3.73          4.38         1.06 o                         
  -6  -7   3          4.03          4.95         0.92 o                         
  -5  -7   3          0.01         -0.29         0.50 o                         
  -4  -7   3        476.91        459.38         5.56 o                         
  -3  -7   3          3.73          3.42         0.68 o                         
  -2  -7   3         91.99         87.33         1.86 o                         
  -1  -7   3         94.05         94.85         1.85 o                         
   0  -7   3        206.44        244.63         2.70 o                         
   1  -7   3         12.98         14.64         0.54 o                         
   2  -7   3        572.05        583.59         4.42 o                         
   3  -7   3         59.97         56.85         1.05 o                         
   4  -7   3        468.46        519.03         3.89 o                         
   5  -7   3        338.95        353.61         3.26 o                         
   6  -7   3        194.88        203.42         2.69 o                         
   7  -7   3        645.11        693.41         6.01 o                         
   8  -7   3         98.87         94.05         2.11 o                         
   9  -7   3          0.12          0.08         0.43 o                         
  10  -7   3        161.26        159.06         3.78 o                         
  11  -7   3         64.19         64.94         3.10 o                         
  12  -7   3         62.77         63.23         2.73 o                         
  13  -7   3          0.08          0.76         0.78 o                         
 -10  -6   3         18.65         23.42         4.09 o                         
  -9  -6   3          1.11          0.13         1.05 o                         
  -8  -6   3        205.90        235.47         5.81 o                         
  -7  -6   3          5.71          6.45         0.96 o                         
  -6  -6   3          0.02          0.92         0.61 o                         
  -5  -6   3         55.22         57.63         1.60 o                         
  -4  -6   3        293.28        267.21         4.48 o                         
  -3  -6   3        228.05        222.26         3.58 o                         
  -2  -6   3         15.99         11.06         0.66 o                         
  -1  -6   3          9.79         10.61         0.46 o                         
   0  -6   3        137.61        108.37         1.43 o                         
   1  -6   3         23.49         23.91         0.65 o                         
   2  -6   3       1143.63       1296.38         7.30 o                         
   3  -6   3        159.01        159.12         1.72 o                         
   4  -6   3       2281.61       2506.32        12.67 o                         
   5  -6   3         39.75         42.94         0.91 o                         
   6  -6   3         36.68         40.76         1.09 o                         
   7  -6   3         31.99         31.99         1.15 o                         
   8  -6   3        431.45        439.14         4.84 o                         
   9  -6   3          4.31          5.78         0.74 o                         
  10  -6   3        111.54        105.87         2.73 o                         
  11  -6   3        160.12        162.35         3.96 o                         
  12  -6   3          0.00         -0.26         0.93 o                         
  13  -6   3         19.76         19.61         2.16 o                         
 -11  -5   3          3.96          1.69         1.98 o                         
 -10  -5   3          7.78          6.39         1.74 o                         
  -9  -5   3         17.63         16.02         2.64 o                         
  -8  -5   3          8.85          7.74         1.19 o                         
  -7  -5   3         83.21         77.52         2.17 o                         
  -6  -5   3        185.04        169.48         2.69 o                         
  -5  -5   3       2835.09       2820.79        17.93 o                         
  -4  -5   3        122.73        113.43         1.92 o                         
  -3  -5   3         23.50         17.42         0.80 o                         
  -2  -5   3          0.13         -0.13         0.18 o                         
  -1  -5   3          6.21          7.14         0.35 o                         
   0  -5   3        528.85        529.33         3.85 o                         
   1  -5   3         55.81         67.35         0.86 o                         
   2  -5   3        177.63        214.41         1.75 o                         
   3  -5   3         99.96        114.00         1.57 o                         
   4  -5   3       4171.18       4563.54        23.74 o                         
   5  -5   3          0.04          0.08         0.20 o                         
   6  -5   3        117.14        123.16         1.63 o                         
   7  -5   3          0.17          0.93         0.40 o                         
   8  -5   3        319.31        319.52         3.78 o                         
   9  -5   3         93.28         96.15         2.08 o                         
  10  -5   3         44.56         43.43         1.85 o                         
  11  -5   3        201.72        210.21         4.12 o                         
  12  -5   3          8.74          9.35         1.56 o                         
  13  -5   3          0.37         -1.06         1.44 o                         
 -11  -4   3         10.64          9.36         1.94 o                         
 -10  -4   3         48.02         56.00         3.35 o                         
  -9  -4   3         35.84         36.83         2.32 o                         
  -8  -4   3          4.34          3.86         1.24 o                         
  -7  -4   3          0.12          0.46         0.49 o                         
  -6  -4   3         61.47         54.13         1.58 o                         
  -5  -4   3         13.93          9.62         0.64 o                         
  -4  -4   3         88.90         81.63         1.70 o                         
  -3  -4   3         18.46         20.17         0.70 o                         
  -2  -4   3        333.12        376.86         3.20 o                         
  -1  -4   3        445.89        463.18         3.17 o                         
   0  -4   3       1668.85       1760.20         8.48 o                         
   1  -4   3        368.59        356.90         2.30 o                         
   2  -4   3       1283.88       1488.09         7.68 o                         
   3  -4   3          0.03          0.27         0.15 o                         
   4  -4   3       2320.81       2523.88        13.06 o                         
   5  -4   3        168.12        167.24         1.86 o                         
   6  -4   3        483.44        500.08         3.86 o                         
   7  -4   3         28.85         30.98         1.32 o                         
   8  -4   3          5.21          3.22         0.63 o                         
   9  -4   3         12.06         11.64         0.91 o                         
  10  -4   3          5.47          3.08         0.66 o                         
  11  -4   3          3.18          4.26         1.02 o                         
  12  -4   3          0.11          0.75         0.88 o                         
  13  -4   3          4.09          2.39         1.20 o                         
 -12  -3   3         37.95         36.83         2.94 o                         
 -11  -3   3         86.81         94.94         4.23 o                         
 -10  -3   3          0.15          0.48         0.96 o                         
  -9  -3   3          2.00          1.70         0.75 o                         
  -8  -3   3          5.10          5.81         0.89 o                         
  -7  -3   3         19.79         19.49         1.08 o                         
  -6  -3   3       5081.97       5005.11        29.42 o                         
  -5  -3   3         27.90         20.77         0.75 o                         
  -4  -3   3         76.70        102.36         1.36 o                         
  -3  -3   3        248.55        248.25         2.10 o                         
  -2  -3   3        365.79        401.18         2.77 o                         
  -1  -3   3         52.10         67.37         0.82 o                         
   0  -3   3        200.40        214.43         1.50 o                         
   1  -3   3         22.99         27.73         0.55 o                         
   2  -3   3         22.07         23.77         0.48 o                         
   3  -3   3        235.92        246.83         2.10 o                         
   4  -3   3        542.80        517.96         4.07 o                         
   5  -3   3          0.00          0.06         0.18 o                         
   6  -3   3        147.50        154.54         2.13 o                         
   7  -3   3         40.14         39.65         1.44 o                         
   8  -3   3          6.10          3.90         0.63 o                         
   9  -3   3        284.60        297.36         5.06 o                         
  10  -3   3          5.08          6.40         0.89 o                         
  11  -3   3         13.04         11.73         1.53 o                         
  12  -3   3          6.18          4.90         1.22 o                         
  13  -3   3          2.08          2.21         1.32 o                         
 -12  -2   3         85.28         92.45         5.19 o                         
 -11  -2   3         43.90         42.60         2.89 o                         
 -10  -2   3          1.33         -0.62         0.62 o                         
  -9  -2   3          3.03          3.45         0.85 o                         
  -8  -2   3        302.79        304.47         4.56 o                         
  -7  -2   3        194.96        214.91         2.71 o                         
  -6  -2   3        368.27        340.12         3.79 o                         
  -5  -2   3         10.24         11.78         0.54 o                         
  -4  -2   3        185.21        220.76         1.97 o                         
  -3  -2   3        488.93        476.77         3.16 o                         
  -2  -2   3          9.01         16.77         0.51 o                         
  -1  -2   3         51.91         42.91         0.52 o                         
   0  -2   3         86.43         82.58         0.80 o                         
   1  -2   3        811.12        859.77         4.59 o                         
   2  -2   3       7590.14       7652.80        37.51 o                         
   3  -2   3        579.41        633.23         3.87 o                         
   4  -2   3        461.36        514.73         4.16 o                         
   5  -2   3         26.61         32.24         1.06 o                         
   6  -2   3        554.68        585.80         5.69 o                         
   7  -2   3        176.48        171.19         2.45 o                         
   8  -2   3         60.91         61.23         1.72 o                         
   9  -2   3         15.20         14.63         1.11 o                         
  10  -2   3         77.47         71.03         2.39 o                         
  11  -2   3         25.68         25.33         1.80 o                         
  12  -2   3        153.36        158.91         4.33 o                         
  13  -2   3         28.98         17.01         4.35 o                         
 -13  -1   3          0.18         -0.18         1.48 o                         
 -12  -1   3          0.07          1.24         1.43 o                         
 -11  -1   3         18.75         20.65         2.10 o                         
 -10  -1   3         89.99         87.34         3.24 o                         
  -9  -1   3         28.18         29.41         2.19 o                         
  -8  -1   3        132.05        114.32         1.96 o                         
  -7  -1   3        201.97        191.19         2.43 o                         
  -6  -1   3         35.22         39.74         1.08 o                         
  -5  -1   3        271.28        291.14         2.56 o                         
  -4  -1   3       1153.00       1411.58         8.31 o                         
  -3  -1   3       2126.61       2277.64        11.88 o                         
  -2  -1   3         88.05         83.36         1.21 o                         
  -1  -1   3        214.97        183.27         1.39 o                         
   0  -1   3        429.71        411.84         2.65 o                         
   1  -1   3        430.74        443.09         2.89 o                         
   2  -1   3        388.09        454.29         3.06 o                         
   3  -1   3        405.12        437.55         3.22 o                         
   4  -1   3        233.39        264.98         2.87 o                         
   5  -1   3        256.56        261.94         3.04 o                         
   6  -1   3          4.61          8.87         0.90 o                         
   7  -1   3          2.45          1.38         0.44 o                         
   8  -1   3          9.52          6.05         0.75 o                         
   9  -1   3          6.51          5.37         0.90 o                         
  10  -1   3         24.23         19.05         2.10 o                         
  11  -1   3         35.40         34.18         2.12 o                         
  12  -1   3         56.35         58.58         3.56 o                         
 -13   0   3         42.76         43.51         3.18 o                         
 -12   0   3          0.44          1.31         0.99 o                         
 -11   0   3         40.38         36.24         2.60 o                         
 -10   0   3        127.24        127.96         4.59 o                         
  -9   0   3       1028.56       1037.17        10.02 o                         
  -8   0   3          2.48          1.84         0.43 o                         
  -7   0   3          5.27          4.49         0.42 o                         
  -6   0   3         18.28         12.18         0.56 o                         
  -5   0   3       2289.87       2638.63        14.09 o                         
  -4   0   3       3946.68       4304.35        20.99 o                         
  -3   0   3        115.27        112.53         1.03 o                         
  -2   0   3        285.42        269.84         1.89 o                         
  -1   0   3        112.43        125.14         1.28 o                         
   0   0   3          3.23          8.03         0.44 o                         
   1   0   3        186.64        179.71         1.79 o                         
   2   0   3        237.86        227.96         1.92 o                         
   3   0   3          2.10          3.68         0.40 o                         
   4   0   3        453.47        543.33         4.42 o                         
   5   0   3         98.34        110.63         2.77 o                         
   6   0   3         40.54         36.34         1.37 o                         
   7   0   3        142.77        125.07         2.31 o                         
   8   0   3          4.30          1.86         0.62 o                         
   9   0   3          7.56          6.44         0.97 o                         
  10   0   3         63.12         54.70         2.80 o                         
  11   0   3         13.79         13.80         1.87 o                         
  12   0   3         35.09         33.58         2.97 o                         
 -13   1   3         23.77         28.78         2.60 o                         
 -12   1   3          0.13          0.63         0.87 o                         
 -11   1   3         57.98         45.57         2.77 o                         
 -10   1   3        443.38        460.51         7.87 o                         
  -9   1   3        249.32        247.13         3.08 o                         
  -8   1   3          1.05          0.92         0.35 o                         
  -7   1   3         35.92         34.19         0.88 o                         
  -6   1   3         40.78         49.69         0.95 o                         
  -5   1   3          2.23          1.23         0.21 o                         
  -4   1   3       1006.88       1114.30         5.88 o                         
  -3   1   3        227.11        235.09         1.87 o                         
  -2   1   3        244.65        285.62         2.16 o                         
  -1   1   3       1531.70       1551.12         8.39 o                         
   0   1   3          4.49          6.97         0.53 o                         
   1   1   3         35.17         29.95         0.75 o                         
   2   1   3         10.00          9.63         0.48 o                         
   3   1   3        104.92        113.11         1.49 o                         
   4   1   3         26.63         39.17         1.00 o                         
   5   1   3         54.40         52.96         1.39 o                         
   6   1   3        112.38        115.28         2.23 o                         
   7   1   3        119.24        106.15         2.31 o                         
   8   1   3        345.74        315.86         4.35 o                         
   9   1   3         86.93         77.32         2.84 o                         
  10   1   3         80.43         72.74         3.79 o                         
  11   1   3          8.21          9.94         2.30 o                         
 -14   2   3          0.92          1.38         1.91 o                         
 -13   2   3          2.57         -0.22         1.01 o                         
 -12   2   3          7.01          7.01         1.33 o                         
 -11   2   3         88.03         84.37         2.82 o                         
 -10   2   3         42.82         43.71         2.11 o                         
  -9   2   3        118.58        122.36         1.97 o                         
  -8   2   3          1.93          1.63         0.37 o                         
  -7   2   3        193.78        194.91         1.98 o                         
  -6   2   3        190.31        197.54         1.89 o                         
  -5   2   3        189.82        215.25         1.98 o                         
  -4   2   3        376.91        402.50         2.93 o                         
  -3   2   3        229.45        235.82         2.05 o                         
  -2   2   3         10.51         14.86         0.46 o                         
  -1   2   3       1038.99       1127.05         6.50 o                         
   0   2   3        487.89        517.85         3.90 o                         
   1   2   3        153.25        152.92         1.91 o                         
   2   2   3        166.55        185.64         2.01 o                         
   3   2   3        182.34        179.84         2.10 o                         
   4   2   3         60.31         52.73         1.24 o                         
   5   2   3          1.00          1.71         0.50 o                         
   6   2   3         41.86         30.80         1.95 o                         
   7   2   3         12.49          8.34         0.95 o                         
   8   2   3          9.15          5.91         1.22 o                         
   9   2   3         77.03         71.44         3.52 o                         
  10   2   3          2.54          2.45         1.22 o                         
  11   2   3         19.12         18.93         2.49 o                         
 -14   3   3          0.06         -1.29         1.29 o                         
 -13   3   3         33.19         28.56         3.25 o                         
 -12   3   3         43.99         46.59         2.92 o                         
 -11   3   3         17.03         16.82         1.54 o                         
 -10   3   3          7.69          7.39         0.71 o                         
  -9   3   3         54.98         51.88         1.42 o                         
  -8   3   3          4.96          2.90         0.45 o                         
  -7   3   3        383.81        435.54         3.69 o                         
  -6   3   3          0.01          0.04         0.23 o                         
  -5   3   3         31.96         29.15         0.75 o                         
  -4   3   3        242.24        248.80         2.31 o                         
  -3   3   3        205.47        207.36         1.88 o                         
  -2   3   3         28.11         42.66         0.90 o                         
  -1   3   3         42.04         52.80         0.99 o                         
   0   3   3          0.16          0.19         0.24 o                         
   1   3   3         70.45         64.98         1.06 o                         
   2   3   3        365.92        422.68         3.63 o                         
   3   3   3         36.15         44.64         1.23 o                         
   4   3   3         43.11         46.55         1.29 o                         
   5   3   3        191.16        152.35         2.91 o                         
   6   3   3        508.44        426.73         5.46 o                         
   7   3   3         10.91          6.08         1.07 o                         
   8   3   3         19.64         20.11         1.75 o                         
   9   3   3         27.37         28.55         2.62 o                         
  10   3   3          5.35          5.82         1.62 o                         
 -14   4   3          0.91         -0.17         1.41 o                         
 -13   4   3          2.15          1.40         1.12 o                         
 -12   4   3         14.45         13.91         1.78 o                         
 -11   4   3         23.67         20.75         1.72 o                         
 -10   4   3          3.21          2.93         0.63 o                         
  -9   4   3         10.20          7.78         0.71 o                         
  -8   4   3         32.03         31.29         1.13 o                         
  -7   4   3        146.75        175.43         2.14 o                         
  -6   4   3         47.24         64.79         1.28 o                         
  -5   4   3        226.19        244.61         3.23 o                         
  -4   4   3        882.06       1016.25         6.98 o                         
  -3   4   3          2.95          2.78         0.31 o                         
  -2   4   3        164.12        166.61         1.97 o                         
  -1   4   3        105.48        119.67         1.66 o                         
   0   4   3         29.87         36.73         1.04 o                         
   1   4   3         56.29         66.17         1.19 o                         
   2   4   3          3.00          2.85         0.41 o                         
   3   4   3        151.89        155.04         2.32 o                         
   4   4   3          2.22          1.39         0.47 o                         
   5   4   3        309.36        251.80         3.97 o                         
   6   4   3         36.25         34.01         1.97 o                         
   7   4   3         17.55         14.99         2.41 o                         
   8   4   3          5.87          5.60         1.86 o                         
   9   4   3         67.26         82.48         8.73 o                         
 -14   5   3          0.00         -0.43         1.10 o                         
 -13   5   3          0.26          1.24         1.04 o                         
 -12   5   3         13.34         10.82         1.54 o                         
 -11   5   3        296.09        307.59         5.23 o                         
 -10   5   3        170.08        170.41         3.17 o                         
  -9   5   3         35.94         35.59         1.45 o                         
  -8   5   3         11.67         10.73         0.92 o                         
  -7   5   3          0.26          1.65         0.46 o                         
  -6   5   3        349.45        362.79         3.50 o                         
  -5   5   3         57.16         44.16         0.99 o                         
  -4   5   3        327.67        370.58         3.21 o                         
  -3   5   3        150.33        144.62         1.78 o                         
  -2   5   3        284.27        265.83         4.00 o                         
  -1   5   3        404.92        383.23         3.90 o                         
   0   5   3          0.74          0.80         0.29 o                         
   1   5   3         44.58         43.36         1.06 o                         
   2   5   3        143.52        138.49         2.42 o                         
   3   5   3          0.27         -0.10         0.39 o                         
   4   5   3          0.40          0.11         0.44 o                         
   5   5   3         13.12          8.72         1.33 o                         
   6   5   3          0.00          1.20         0.79 o                         
   7   5   3          5.12          1.98         1.50 o                         
   8   5   3          6.35          8.28         2.34 o                         
   9   5   3        186.65        226.45         9.53 o                         
 -14   6   3          1.42          0.69         1.22 o                         
 -13   6   3         48.10         47.73         3.20 o                         
 -12   6   3          8.51          5.29         1.13 o                         
 -11   6   3        117.62        116.59         2.56 o                         
 -10   6   3        124.79        119.58         2.74 o                         
  -9   6   3          0.44         -0.05         0.48 o                         
  -8   6   3         61.70         56.30         1.71 o                         
  -7   6   3        143.41        156.75         2.74 o                         
  -6   6   3        101.39        105.79         1.98 o                         
  -5   6   3        431.18        449.41         4.20 o                         
  -4   6   3          1.31          1.27         0.37 o                         
  -3   6   3         47.47         56.37         1.17 o                         
  -2   6   3          0.98         -0.28         0.28 o                         
  -1   6   3        672.78        691.24         5.63 o                         
   0   6   3         15.43         15.85         0.92 o                         
   1   6   3        328.27        316.68         3.64 o                         
   2   6   3        129.53        111.05         2.73 o                         
   3   6   3        267.58        251.74         4.03 o                         
   4   6   3          3.24          2.20         0.83 o                         
   5   6   3         17.60         17.79         1.91 o                         
   6   6   3          1.70          1.77         1.46 o                         
   7   6   3          0.30          1.09         1.12 o                         
   8   6   3        131.77        152.03         5.94 o                         
 -14   7   3          4.24          3.11         1.26 o                         
 -13   7   3         36.63         34.49         2.76 o                         
 -12   7   3         12.15         11.07         1.43 o                         
 -11   7   3          6.83          4.64         0.85 o                         
 -10   7   3          3.67          5.26         0.89 o                         
  -9   7   3         11.64         11.90         1.04 o                         
  -8   7   3        309.67        304.25         4.24 o                         
  -7   7   3         22.85         26.61         1.39 o                         
  -6   7   3         20.88         19.49         1.00 o                         
  -5   7   3        716.62        771.72         7.44 o                         
  -4   7   3         91.63         90.72         1.71 o                         
  -3   7   3         16.98         13.79         1.00 o                         
  -2   7   3         69.18         68.11         1.64 o                         
  -1   7   3       1070.72       1091.52         8.89 o                         
   0   7   3        258.78        258.86         3.32 o                         
   1   7   3         13.48         11.44         0.87 o                         
   2   7   3          5.53          5.99         0.95 o                         
   3   7   3         82.58         75.77         5.10 o                         
   4   7   3        119.78        112.40         4.49 o                         
   5   7   3         19.64         13.52         1.78 o                         
   6   7   3         24.36         32.82         3.97 o                         
   7   7   3        566.28        687.38        11.72 o                         
 -14   8   3         36.98         40.34         3.76 o                         
 -13   8   3         80.70         78.91         4.06 o                         
 -12   8   3          0.76          1.36         0.91 o                         
 -11   8   3          0.51          1.28         0.73 o                         
 -10   8   3          0.93          1.25         0.65 o                         
  -9   8   3         45.81         46.48         1.95 o                         
  -8   8   3        106.29         96.35         2.36 o                         
  -7   8   3        125.03        127.56         2.42 o                         
  -6   8   3          4.07          2.63         0.56 o                         
  -5   8   3         81.35         82.03         1.89 o                         
  -4   8   3        151.97        148.66         3.38 o                         
  -3   8   3        953.69        991.19         9.11 o                         
  -2   8   3         58.97         51.60         1.89 o                         
  -1   8   3          0.10          0.34         0.56 o                         
   0   8   3         66.87         63.49         1.74 o                         
   1   8   3         27.32         24.53         1.79 o                         
   2   8   3         20.09         18.74         1.69 o                         
   3   8   3          4.42          1.62         0.96 o                         
   4   8   3          6.77         11.13         2.88 o                         
   5   8   3          1.04          1.61         1.30 o                         
   6   8   3        108.08        129.72         5.35 o                         
 -13   9   3          0.74          1.65         1.12 o                         
 -12   9   3          0.02          0.71         0.79 o                         
 -11   9   3         31.29         29.25         1.93 o                         
 -10   9   3        180.80        174.46         3.78 o                         
  -9   9   3         80.14         80.40         4.44 o                         
  -8   9   3        173.77        168.87         3.26 o                         
  -7   9   3         63.12         65.20         1.97 o                         
  -6   9   3          6.46          6.04         0.74 o                         
  -5   9   3        122.83        121.43         2.64 o                         
  -4   9   3          0.25          0.85         0.50 o                         
  -3   9   3        435.92        420.20         5.41 o                         
  -2   9   3         49.46         47.18         2.03 o                         
  -1   9   3        374.79        390.59         6.40 o                         
   0   9   3         32.35         31.27         2.62 o                         
   1   9   3         14.25         10.52         1.47 o                         
   2   9   3         34.58         38.29         3.57 o                         
   3   9   3         37.79         39.32         2.89 o                         
   4   9   3         17.95         19.06         2.50 o                         
   5   9   3        200.09        229.89         8.68 o                         
 -13  10   3         12.31         13.58         2.57 o                         
 -12  10   3         22.00         22.31         1.95 o                         
 -11  10   3         33.03         30.50         2.25 o                         
 -10  10   3        362.71        361.31         5.71 o                         
  -9  10   3         22.41         21.82         1.60 o                         
  -8  10   3          0.73          1.37         0.67 o                         
  -7  10   3         19.76         16.34         1.36 o                         
  -6  10   3         13.73         14.59         1.17 o                         
  -5  10   3         24.47         25.58         1.64 o                         
  -4  10   3          0.20          0.63         0.62 o                         
  -3  10   3        889.16        949.53        10.22 o                         
  -2  10   3        128.30        122.98         2.89 o                         
  -1  10   3        147.41        152.10         4.05 o                         
   0  10   3          3.18          2.90         1.38 o                         
   1  10   3         43.44         41.24         2.91 o                         
   2  10   3          4.99          6.74         1.69 o                         
   3  10   3          2.20          2.57         1.66 o                         
 -12  11   3          3.09          3.41         1.11 o                         
 -11  11   3         34.53         34.99         2.19 o                         
 -10  11   3         13.89         15.08         1.47 o                         
  -9  11   3         12.70         10.30         1.25 o                         
  -8  11   3         13.47         15.92         1.42 o                         
  -7  11   3         63.10         70.66         3.63 o                         
  -6  11   3         61.94         60.76         2.97 o                         
  -5  11   3         39.74         42.07         2.28 o                         
  -4  11   3         22.45         23.06         1.71 o                         
  -3  11   3        184.00        190.77         4.50 o                         
  -2  11   3         20.98         22.36         2.65 o                         
  -1  11   3         59.51         57.69         3.45 o                         
   0  11   3          4.46          4.23         1.23 o                         
   1  11   3          0.00          3.05         1.55 o                         
   2  11   3          0.18          0.12         1.66 o                         
 -11  12   3        148.06        139.78         4.70 o                         
 -10  12   3          1.87          1.06         0.84 o                         
  -9  12   3          0.02         -0.11         0.76 o                         
  -8  12   3         30.03         31.41         2.04 o                         
  -7  12   3          2.61          0.83         1.00 o                         
  -6  12   3        287.34        295.71         7.90 o                         
  -5  12   3        208.01        228.97         4.68 o                         
  -4  12   3         91.22         93.78         3.30 o                         
  -3  12   3         48.18         48.58         2.99 o                         
  -2  12   3         12.08         15.00         2.66 o                         
  -1  12   3          2.26          1.74         1.96 o                         
   0  12   3          1.00          4.25         1.27 o                         
  -9  13   3          4.43          5.92         1.27 o                         
  -8  13   3          0.21          1.98         2.03 o                         
  -7  13   3         47.21         55.22         3.10 o                         
  -6  13   3         86.50         87.02         4.03 o                         
  -5  13   3         21.40         22.28         3.10 o                         
  -4  13   3          3.12          5.80         2.29 o                         
  -3  13   3        108.83        121.11         5.11 o                         
   2 -15   4          0.68          2.16         1.89 o                         
   3 -15   4          2.44          3.40         1.11 o                         
   4 -15   4          0.03         -0.93         0.93 o                         
   5 -15   4          0.17          0.00         1.00 o                         
   6 -15   4         80.49         73.04         5.02 o                         
   7 -15   4         74.77         74.12         4.94 o                         
   8 -15   4          6.10          5.57         2.78 o                         
  -1 -14   4         21.60         26.47         6.76 o                         
   0 -14   4         78.96         89.63         4.13 o                         
   1 -14   4         20.82         24.89         2.04 o                         
   2 -14   4         10.03         10.81         1.39 o                         
   3 -14   4          7.65          6.51         1.18 o                         
   4 -14   4          2.86          1.35         1.12 o                         
   5 -14   4        109.03         97.17         3.87 o                         
   6 -14   4          4.73          4.36         1.47 o                         
   7 -14   4          5.55          3.84         1.06 o                         
   8 -14   4          0.92          1.37         0.85 o                         
   9 -14   4        216.18        222.72         9.48 o                         
  10 -14   4         17.09         19.65         5.04 o                         
  -2 -13   4         13.07         14.22         2.04 o                         
  -1 -13   4          0.22          0.81         0.94 o                         
   0 -13   4          3.71          4.63         1.05 o                         
   1 -13   4          0.07          0.66         0.75 o                         
   2 -13   4         23.41         19.11         1.68 o                         
   3 -13   4         16.13         13.96         1.43 o                         
   4 -13   4          3.10          3.21         0.97 o                         
   5 -13   4         56.75         53.43         2.82 o                         
   6 -13   4         19.55         17.93         1.72 o                         
   7 -13   4          0.01         -0.34         0.84 o                         
   8 -13   4         31.04         31.97         2.10 o                         
   9 -13   4          9.85          7.81         1.31 o                         
  10 -13   4         85.75         88.65         3.44 o                         
  11 -13   4          0.45          1.12         1.08 o                         
  -4 -12   4         46.64         47.21         3.57 o                         
  -3 -12   4         49.93         50.96         3.58 o                         
  -2 -12   4         15.35         12.08         1.86 o                         
  -1 -12   4          6.82          7.07         1.15 o                         
   0 -12   4          5.70          6.84         1.31 o                         
   1 -12   4          1.46          1.17         0.65 o                         
   2 -12   4          3.32          4.16         0.81 o                         
   3 -12   4         14.98         14.15         1.32 o                         
   4 -12   4         50.53         49.13         2.61 o                         
   5 -12   4         22.83         25.81         1.72 o                         
   6 -12   4          1.12          1.77         0.68 o                         
   7 -12   4          5.53          6.21         0.99 o                         
   8 -12   4       1033.24       1116.03        11.88 o                         
   9 -12   4        269.83        273.66         5.48 o                         
  10 -12   4          0.30          0.50         0.77 o                         
  11 -12   4          1.58          1.41         0.93 o                         
  12 -12   4          1.65          2.82         3.74 o                         
  -5 -11   4          1.82          2.30         1.05 o                         
  -4 -11   4        126.19        147.67         4.90 o                         
  -3 -11   4         89.97         93.95         3.40 o                         
  -2 -11   4          1.17          1.47         0.80 o                         
  -1 -11   4        110.53        110.23         3.47 o                         
   0 -11   4        750.00        756.37         8.29 o                         
   1 -11   4          3.77          5.42         0.85 o                         
   2 -11   4         50.13         45.62         2.06 o                         
   3 -11   4          8.46          9.21         0.96 o                         
   4 -11   4        119.57        120.36         2.49 o                         
   5 -11   4          0.13         -0.29         0.42 o                         
   6 -11   4         34.95         34.68         1.77 o                         
   7 -11   4         11.07         10.28         1.04 o                         
   8 -11   4          1.97          2.54         0.73 o                         
   9 -11   4         98.46        102.03         3.67 o                         
  10 -11   4         14.32         13.30         1.54 o                         
  11 -11   4         33.86         32.05         2.16 o                         
  12 -11   4          3.45          3.43         1.07 o                         
  -6 -10   4        128.84        138.49         6.07 o                         
  -5 -10   4          0.00          1.22         0.86 o                         
  -4 -10   4         14.15         14.34         1.65 o                         
  -3 -10   4         15.54         16.21         1.63 o                         
  -2 -10   4        167.09        157.09         3.40 o                         
  -1 -10   4         62.77         60.06         2.00 o                         
   0 -10   4          0.14          0.69         0.45 o                         
   1 -10   4        148.25        132.37         2.84 o                         
   2 -10   4        135.91        131.77         2.78 o                         
   3 -10   4          0.32          0.08         0.38 o                         
   4 -10   4         48.33         45.53         1.59 o                         
   5 -10   4         32.00         33.21         1.48 o                         
   6 -10   4         59.79         61.59         1.75 o                         
   7 -10   4        502.39        510.90         5.67 o                         
   8 -10   4        116.67        114.43         2.63 o                         
   9 -10   4        279.28        303.21         6.36 o                         
  10 -10   4         77.72         74.31         2.68 o                         
  11 -10   4          1.82          1.26         0.86 o                         
  12 -10   4         44.25         38.66         2.33 o                         
  13 -10   4         34.64         34.47         4.35 o                         
  -7  -9   4          2.44          2.97         1.33 o                         
  -6  -9   4        127.91        139.66         3.84 o                         
  -5  -9   4         50.85         52.91         2.72 o                         
  -4  -9   4         55.67         53.64         2.86 o                         
  -3  -9   4         27.63         26.70         1.80 o                         
  -2  -9   4         84.83         83.06         2.22 o                         
  -1  -9   4        206.16        200.14         3.17 o                         
   0  -9   4          1.24          0.78         0.42 o                         
   1  -9   4          5.37          4.99         0.61 o                         
   2  -9   4         24.79         22.31         1.05 o                         
   3  -9   4          3.47          2.43         0.48 o                         
   4  -9   4        237.98        262.70         3.48 o                         
   5  -9   4         38.00         35.69         1.25 o                         
   6  -9   4        707.66        757.39         7.39 o                         
   7  -9   4          3.47          1.76         0.58 o                         
   8  -9   4         23.86         23.09         1.40 o                         
   9  -9   4         31.65         31.41         2.00 o                         
  10  -9   4         81.88         74.95         2.58 o                         
  11  -9   4          4.58          2.88         0.96 o                         
  12  -9   4         88.75         90.51         4.22 o                         
  13  -9   4         27.92         28.30         2.23 o                         
  -8  -8   4          5.52          3.87         1.40 o                         
  -7  -8   4         32.46         30.93         2.15 o                         
  -6  -8   4         49.17         53.62         2.70 o                         
  -5  -8   4          1.50          0.64         0.78 o                         
  -4  -8   4        212.45        200.19         6.85 o                         
  -3  -8   4        694.31        692.38        10.82 o                         
  -2  -8   4         71.43         62.95         1.73 o                         
  -1  -8   4          1.20          0.54         0.35 o                         
   0  -8   4          2.01          0.61         0.34 o                         
   1  -8   4         10.61         12.79         0.87 o                         
   2  -8   4        160.95        161.18         1.90 o                         
   3  -8   4         74.23         79.05         1.34 o                         
   4  -8   4          2.05          3.64         0.40 o                         
   5  -8   4          2.22          2.35         0.40 o                         
   6  -8   4        895.09        994.31         7.82 o                         
   7  -8   4         50.16         50.63         1.56 o                         
   8  -8   4          0.52          0.23         0.47 o                         
   9  -8   4         12.96         12.76         1.20 o                         
  10  -8   4        111.95        104.35         2.85 o                         
  11  -8   4         89.07        102.78         2.98 o                         
  12  -8   4         55.96         52.76         2.63 o                         
  13  -8   4         62.11         64.18         4.09 o                         
  -9  -7   4         10.10         10.69         1.76 o                         
  -8  -7   4         51.96         51.58         3.55 o                         
  -7  -7   4         28.05         28.03         2.02 o                         
  -6  -7   4          1.70          1.80         0.74 o                         
  -5  -7   4          0.07          0.09         0.54 o                         
  -4  -7   4         85.76         78.20         2.46 o                         
  -3  -7   4        108.64         96.29         3.37 o                         
  -2  -7   4         47.18         42.29         1.40 o                         
  -1  -7   4          4.23          2.98         0.41 o                         
   0  -7   4        146.01        166.60         1.99 o                         
   1  -7   4        143.39        159.35         1.86 o                         
   2  -7   4        656.81        751.35         4.89 o                         
   3  -7   4        233.50        239.49         2.19 o                         
   4  -7   4        710.21        803.08         5.27 o                         
   5  -7   4        158.59        153.88         1.88 o                         
   6  -7   4        273.12        307.42         3.12 o                         
   7  -7   4          0.84          0.54         0.38 o                         
   8  -7   4        345.96        367.22         4.27 o                         
   9  -7   4        107.35        106.67         2.67 o                         
  10  -7   4          0.71          0.12         0.69 o                         
  11  -7   4          6.75          6.67         1.54 o                         
  12  -7   4          3.82          3.74         1.24 o                         
  13  -7   4          1.70          0.31         1.22 o                         
 -10  -6   4         29.47         25.11         2.90 o                         
  -9  -6   4         93.88        112.64         4.19 o                         
  -8  -6   4          2.06          1.98         0.97 o                         
  -7  -6   4          0.57          0.47         0.59 o                         
  -6  -6   4          3.13          3.22         0.71 o                         
  -5  -6   4        185.95        177.47         3.22 o                         
  -4  -6   4       5799.15       5773.45        33.94 o                         
  -3  -6   4          3.17          3.33         0.47 o                         
  -2  -6   4          0.23         -0.13         0.23 o                         
  -1  -6   4         62.45         64.28         1.02 o                         
   0  -6   4        144.76        130.95         1.83 o                         
   1  -6   4         32.98         31.72         0.74 o                         
   2  -6   4         20.67         20.81         0.66 o                         
   3  -6   4        174.55        169.61         1.67 o                         
   4  -6   4         32.64         34.14         0.85 o                         
   5  -6   4          0.09          0.35         0.26 o                         
   6  -6   4         73.97         72.11         1.45 o                         
   7  -6   4          0.30          0.12         0.34 o                         
   8  -6   4        107.66        103.95         2.10 o                         
   9  -6   4         51.67         51.10         1.75 o                         
  10  -6   4          8.63          8.49         1.20 o                         
  11  -6   4        299.69        305.72         5.79 o                         
  12  -6   4          0.46          0.52         0.97 o                         
  13  -6   4          7.66          5.61         1.65 o                         
 -11  -5   4         38.75         38.02         3.66 o                         
 -10  -5   4         95.94        103.37         4.67 o                         
  -9  -5   4         54.95         53.88         2.87 o                         
  -8  -5   4          2.68          1.70         0.94 o                         
  -7  -5   4         16.44         12.65         1.31 o                         
  -6  -5   4        716.49        695.01         7.29 o                         
  -5  -5   4        618.57        647.89         5.71 o                         
  -4  -5   4        878.60        845.38         7.00 o                         
  -3  -5   4          0.17          0.18         0.22 o                         
  -2  -5   4        122.06        140.86         1.99 o                         
  -1  -5   4        193.78        184.18         1.59 o                         
   0  -5   4         59.83         49.48         0.78 o                         
   1  -5   4         24.69         32.56         0.61 o                         
   2  -5   4        154.09        150.40         1.59 o                         
   3  -5   4          4.31          5.13         0.36 o                         
   4  -5   4       1631.42       1721.68         9.17 o                         
   5  -5   4          2.39          2.23         0.33 o                         
   6  -5   4        293.29        323.90         3.01 o                         
   7  -5   4          0.06          0.37         0.41 o                         
   8  -5   4        522.16        542.02         5.37 o                         
   9  -5   4        176.84        176.31         3.16 o                         
  10  -5   4         52.09         54.25         2.14 o                         
  11  -5   4         96.89         92.01         2.85 o                         
  12  -5   4        143.36        149.17         4.46 o                         
  13  -5   4         17.24         13.89         1.96 o                         
 -11  -4   4          0.29         -0.21         0.91 o                         
 -10  -4   4          1.45          0.49         0.76 o                         
  -9  -4   4         26.38         30.75         2.12 o                         
  -8  -4   4         22.72         23.09         1.60 o                         
  -7  -4   4         17.77         17.78         1.25 o                         
  -6  -4   4          1.17          2.67         0.62 o                         
  -5  -4   4        464.34        447.26         4.21 o                         
  -4  -4   4        270.11        238.00         2.46 o                         
  -3  -4   4          6.26          8.01         0.47 o                         
  -2  -4   4        536.64        685.75         4.43 o                         
  -1  -4   4       1646.12       1845.42         9.35 o                         
   0  -4   4         59.75         68.06         0.83 o                         
   1  -4   4        152.23        149.84         1.41 o                         
   2  -4   4          3.25          0.46         0.18 o                         
   3  -4   4        106.93        110.98         1.32 o                         
   4  -4   4        925.69       1055.78         6.59 o                         
   5  -4   4        680.96        721.45         5.24 o                         
   6  -4   4        411.76        459.94         4.29 o                         
   7  -4   4          4.79          2.91         0.54 o                         
   8  -4   4          2.30          0.71         0.49 o                         
   9  -4   4         25.31         24.80         1.39 o                         
  10  -4   4          3.85          3.79         0.93 o                         
  11  -4   4          1.17          1.13         0.70 o                         
  12  -4   4          0.62          2.07         1.13 o                         
  13  -4   4          0.21          2.57         1.30 o                         
 -12  -3   4          1.60          0.05         1.21 o                         
 -11  -3   4        102.67        120.34         4.26 o                         
 -10  -3   4          3.95          3.84         1.17 o                         
  -9  -3   4          0.79          0.15         0.63 o                         
  -8  -3   4        207.35        205.69         4.28 o                         
  -7  -3   4       1467.14       1446.65        13.02 o                         
  -6  -3   4         34.61         36.85         1.26 o                         
  -5  -3   4         37.10         34.53         0.89 o                         
  -4  -3   4         74.57         62.93         0.93 o                         
  -3  -3   4       1347.16       1553.49         8.71 o                         
  -2  -3   4       5181.36       5677.09        27.73 o                         
  -1  -3   4         56.36         53.94         0.70 o                         
   0  -3   4        280.32        280.92         1.92 o                         
   1  -3   4          0.43          0.59         0.19 o                         
   2  -3   4         48.61         49.74         0.77 o                         
   3  -3   4         78.24         81.44         1.10 o                         
   4  -3   4        372.81        352.13         2.78 o                         
   5  -3   4         87.81        113.44         1.87 o                         
   6  -3   4          0.06          0.84         0.35 o                         
   7  -3   4        140.02        145.36         2.52 o                         
   8  -3   4        201.35        196.07         3.12 o                         
   9  -3   4        369.11        364.16         6.12 o                         
  10  -3   4          0.02          0.52         0.72 o                         
  11  -3   4          0.46          1.64         0.79 o                         
  12  -3   4         74.36         76.19         3.12 o                         
 -12  -2   4         24.47         18.81         2.48 o                         
 -11  -2   4         27.15         26.01         2.34 o                         
 -10  -2   4          0.12         -0.71         0.71 o                         
  -9  -2   4          5.31          1.13         0.65 o                         
  -8  -2   4        532.85        518.21         6.36 o                         
  -7  -2   4        375.12        369.29         4.93 o                         
  -6  -2   4         12.33         10.96         0.62 o                         
  -5  -2   4         28.64         27.95         0.77 o                         
  -4  -2   4         16.14         18.95         0.63 o                         
  -3  -2   4        395.40        413.99         3.71 o                         
  -2  -2   4       2111.98       2360.18        14.92 o                         
  -1  -2   4         46.23         55.93         0.73 o                         
   0  -2   4        609.89        609.85         3.52 o                         
   1  -2   4        401.95        412.73         2.57 o                         
   2  -2   4       1240.34       1380.36         7.89 o                         
   3  -2   4         17.83         16.56         0.56 o                         
   4  -2   4         25.29         29.93         0.92 o                         
   5  -2   4          3.85          4.25         0.51 o                         
   6  -2   4          2.55         -0.11         0.39 o                         
   7  -2   4        166.81        170.08         2.57 o                         
   8  -2   4        205.21        204.09         4.72 o                         
   9  -2   4         10.34          9.13         1.03 o                         
  10  -2   4        223.23        218.04         4.80 o                         
  11  -2   4         64.90         62.17         2.84 o                         
  12  -2   4         66.75         63.68         3.34 o                         
 -13  -1   4          7.47          6.64         1.64 o                         
 -12  -1   4          0.07         -0.17         1.34 o                         
 -11  -1   4          6.41          3.41         1.16 o                         
 -10  -1   4          1.78          2.52         0.97 o                         
  -9  -1   4        409.12        399.84         5.57 o                         
  -8  -1   4        241.16        249.30         3.58 o                         
  -7  -1   4          3.36          1.34         0.33 o                         
  -6  -1   4         62.85         54.76         0.95 o                         
  -5  -1   4          5.07          5.13         0.34 o                         
  -4  -1   4        216.58        240.71         2.18 o                         
  -3  -1   4         15.12         15.55         0.66 o                         
  -2  -1   4          0.65          0.46         0.11 o                         
  -1  -1   4          2.95          2.98         0.20 o                         
   0  -1   4        796.49        831.38         4.96 o                         
   1  -1   4        156.15        158.12         1.48 o                         
   2  -1   4         50.06         56.62         1.36 o                         
   3  -1   4        501.55        522.66         3.87 o                         
   4  -1   4         34.44         31.76         1.08 o                         
   5  -1   4         80.00         77.04         1.61 o                         
   6  -1   4        223.08        212.04         4.45 o                         
   7  -1   4         77.46         76.99         2.01 o                         
   8  -1   4        172.03        153.63         3.16 o                         
   9  -1   4          4.52          3.74         0.85 o                         
  10  -1   4          0.53          0.35         0.89 o                         
  11  -1   4        107.17        103.61         3.21 o                         
  12  -1   4        178.74        184.20         5.57 o                         
 -13   0   4         15.69         15.06         1.94 o                         
 -12   0   4         18.28         20.87         2.10 o                         
 -11   0   4          0.09          0.74         0.87 o                         
 -10   0   4        203.40        207.29         4.89 o                         
  -9   0   4        279.68        289.99         4.52 o                         
  -8   0   4          7.73          9.78         0.78 o                         
  -7   0   4         13.86         11.47         0.57 o                         
  -6   0   4        191.37        204.30         1.98 o                         
  -5   0   4          7.99         11.08         0.44 o                         
  -4   0   4         57.14         79.83         1.16 o                         
  -3   0   4        106.16        114.42         1.16 o                         
  -2   0   4        107.00        104.00         1.15 o                         
  -1   0   4        248.03        240.99         2.18 o                         
   0   0   4        225.63        205.68         1.73 o                         
   1   0   4        252.63        309.12         2.66 o                         
   2   0   4          5.89          8.82         0.89 o                         
   3   0   4        393.62        392.12         3.23 o                         
   4   0   4        109.80        129.40         1.90 o                         
   5   0   4        575.43        590.29         5.51 o                         
   6   0   4         23.91         19.13         1.25 o                         
   7   0   4         45.36         37.60         1.77 o                         
   8   0   4        191.97        160.35         3.32 o                         
   9   0   4          2.89          1.43         0.84 o                         
  10   0   4          4.65          1.34         0.84 o                         
  11   0   4          3.03          4.38         1.32 o                         
 -13   1   4         61.64         64.02         3.70 o                         
 -12   1   4          0.33          0.89         2.09 o                         
 -11   1   4          8.60          6.47         1.28 o                         
 -10   1   4          3.17          3.91         0.89 o                         
  -9   1   4          4.36          3.85         0.74 o                         
  -8   1   4         16.18         15.19         0.77 o                         
  -7   1   4         47.90         43.68         0.91 o                         
  -6   1   4         48.64         47.33         0.89 o                         
  -5   1   4       1289.85       1565.52         8.52 o                         
  -4   1   4         42.23         32.00         0.63 o                         
  -3   1   4          0.16          0.48         0.16 o                         
  -2   1   4        133.56        132.26         1.24 o                         
  -1   1   4        809.41        873.22         5.27 o                         
   0   1   4        623.22        661.09         4.29 o                         
   1   1   4        122.07        136.46         1.53 o                         
   2   1   4         69.80         58.67         0.97 o                         
   3   1   4         13.79          6.98         0.47 o                         
   4   1   4          2.21          2.87         0.39 o                         
   5   1   4        399.06        404.57         4.97 o                         
   6   1   4          0.24         -0.18         0.50 o                         
   7   1   4        186.56        168.44         3.30 o                         
   8   1   4          0.02          0.46         0.64 o                         
   9   1   4          2.64          2.65         0.98 o                         
  10   1   4         46.60         47.21         3.20 o                         
  11   1   4         40.53         45.70         4.13 o                         
 -14   2   4          8.37          6.70         2.18 o                         
 -13   2   4         57.60         56.51         4.74 o                         
 -12   2   4         11.60         13.40         1.75 o                         
 -11   2   4        183.71        178.71         4.17 o                         
 -10   2   4         37.21         41.41         2.01 o                         
  -9   2   4         33.85         31.98         1.49 o                         
  -8   2   4        215.74        205.81         2.35 o                         
  -7   2   4         21.67         19.95         0.81 o                         
  -6   2   4        349.71        380.49         3.11 o                         
  -5   2   4        124.45        119.24         1.52 o                         
  -4   2   4        189.18        197.39         1.97 o                         
  -3   2   4         11.10          3.46         0.30 o                         
  -2   2   4       1017.28       1197.64         7.01 o                         
  -1   2   4         19.06         17.37         0.66 o                         
   0   2   4         23.09         17.58         0.79 o                         
   1   2   4         59.07         62.75         1.02 o                         
   2   2   4         53.53         52.38         1.05 o                         
   3   2   4         73.47         73.89         1.34 o                         
   4   2   4        301.73        305.70         5.18 o                         
   5   2   4         45.58         35.93         1.71 o                         
   6   2   4          5.48          3.82         0.74 o                         
   7   2   4          0.04         -0.05         0.54 o                         
   8   2   4         51.66         45.26         3.41 o                         
   9   2   4          1.26          1.51         0.91 o                         
  10   2   4         54.23         52.46         3.41 o                         
 -14   3   4          0.34          0.70         1.41 o                         
 -13   3   4        136.88        137.56         5.18 o                         
 -12   3   4          7.25          6.49         1.35 o                         
 -11   3   4          1.65          0.70         0.76 o                         
 -10   3   4         29.90         28.87         1.68 o                         
  -9   3   4        215.40        213.25         2.82 o                         
  -8   3   4        395.44        394.80         3.91 o                         
  -7   3   4         19.14         12.26         0.73 o                         
  -6   3   4          4.42          5.14         0.48 o                         
  -5   3   4        149.23        153.90         2.51 o                         
  -4   3   4         24.09         30.36         0.84 o                         
  -3   3   4        521.32        556.58         3.86 o                         
  -2   3   4        163.97        198.02         2.06 o                         
  -1   3   4        434.78        537.45         4.31 o                         
   0   3   4         66.41         87.39         1.52 o                         
   1   3   4         65.51         70.07         1.16 o                         
   2   3   4          2.40          2.33         0.40 o                         
   3   3   4       1471.04       1476.05         9.97 o                         
   4   3   4         31.36         29.47         1.56 o                         
   5   3   4        144.95        132.15         3.13 o                         
   6   3   4         12.83         12.12         1.13 o                         
   7   3   4          6.73          6.35         1.13 o                         
   8   3   4          1.78          1.93         1.14 o                         
   9   3   4          0.45         -1.18         1.18 o                         
  10   3   4        213.54        226.33         9.44 o                         
 -14   4   4          9.25          9.61         2.11 o                         
 -13   4   4         43.36         46.85         3.09 o                         
 -12   4   4          2.02          1.59         1.25 o                         
 -11   4   4         28.67         26.84         1.99 o                         
 -10   4   4         18.13         18.59         1.25 o                         
  -9   4   4         93.92         88.36         2.55 o                         
  -8   4   4        267.77        285.40         3.49 o                         
  -7   4   4          1.11          1.42         0.40 o                         
  -6   4   4         22.03         23.92         1.01 o                         
  -5   4   4        103.41        102.65         2.06 o                         
  -4   4   4         15.68         11.83         0.57 o                         
  -3   4   4       2822.54       3123.47        17.61 o                         
  -2   4   4        625.63        692.38         5.35 o                         
  -1   4   4         31.40         26.32         1.01 o                         
   0   4   4         22.28         21.37         0.89 o                         
   1   4   4        737.95        727.36         5.98 o                         
   2   4   4        328.94        317.86         3.30 o                         
   3   4   4         24.64         18.12         1.11 o                         
   4   4   4          2.61          1.63         0.58 o                         
   5   4   4         53.87         47.86         2.15 o                         
   6   4   4        136.95        120.59         3.95 o                         
   7   4   4         59.00         59.35         3.23 o                         
   8   4   4         18.87         18.23         2.04 o                         
   9   4   4        385.17        458.32        10.63 o                         
 -14   5   4         31.47         29.65         2.68 o                         
 -13   5   4         43.41         39.47         5.08 o                         
 -12   5   4          0.65         -0.45         0.82 o                         
 -11   5   4        212.98        209.37         4.55 o                         
 -10   5   4         82.87         76.69         2.13 o                         
  -9   5   4          5.32          6.03         0.79 o                         
  -8   5   4         14.60         13.16         1.02 o                         
  -7   5   4         26.03         27.63         1.26 o                         
  -6   5   4         15.56         15.41         1.00 o                         
  -5   5   4        185.59        207.69         2.18 o                         
  -4   5   4         32.51         29.73         0.95 o                         
  -3   5   4         31.30         33.99         1.04 o                         
  -2   5   4        152.95        138.56         3.10 o                         
  -1   5   4        595.54        609.13         5.17 o                         
   0   5   4        241.06        226.77         2.46 o                         
   1   5   4         58.97         58.09         1.34 o                         
   2   5   4          0.81         -0.44         0.44 o                         
   3   5   4          0.67          1.58         0.59 o                         
   4   5   4         19.11         14.17         1.33 o                         
   5   5   4         25.60         19.60         2.28 o                         
   6   5   4          9.69          6.53         1.43 o                         
   7   5   4         96.15        103.99         4.00 o                         
   8   5   4         40.36         44.21         3.26 o                         
 -14   6   4          0.00         -0.58         1.09 o                         
 -13   6   4         43.09         38.42         2.86 o                         
 -12   6   4          0.09          0.67         1.33 o                         
 -11   6   4         78.34         77.72         3.22 o                         
 -10   6   4        105.68        108.32         2.59 o                         
  -9   6   4          0.06          0.22         0.52 o                         
  -8   6   4         60.51         58.28         1.81 o                         
  -7   6   4         80.43         81.73         1.86 o                         
  -6   6   4         60.94         68.17         1.54 o                         
  -5   6   4         14.02         13.33         0.82 o                         
  -4   6   4         58.40         59.99         1.87 o                         
  -3   6   4        208.22        222.10         2.73 o                         
  -2   6   4        108.48         92.44         1.72 o                         
  -1   6   4       1082.22       1020.91        13.17 o                         
   0   6   4        233.28        219.11         3.50 o                         
   1   6   4        702.82        705.10         7.35 o                         
   2   6   4          5.41          5.00         0.79 o                         
   3   6   4          6.85          6.30         0.90 o                         
   4   6   4         46.55         46.01         2.91 o                         
   5   6   4         88.54         85.38         4.35 o                         
   6   6   4         67.37         74.66         5.25 o                         
   7   6   4         67.63         79.34         6.02 o                         
 -14   7   4          1.39         -1.29         1.29 o                         
 -13   7   4         21.12         23.11         2.34 o                         
 -12   7   4         19.95         17.76         2.01 o                         
 -11   7   4         24.08         26.56         3.43 o                         
 -10   7   4          0.00         -0.47         0.54 o                         
  -9   7   4          4.44          6.92         0.90 o                         
  -8   7   4        407.78        411.48         5.59 o                         
  -7   7   4         11.27         14.43         0.97 o                         
  -6   7   4         21.77         26.57         1.24 o                         
  -5   7   4         99.90        101.84         1.90 o                         
  -4   7   4         18.63         15.21         1.75 o                         
  -3   7   4         13.50         15.18         1.09 o                         
  -2   7   4        246.25        245.89         3.69 o                         
  -1   7   4        781.65        809.92         7.37 o                         
   0   7   4         49.22         46.42         1.71 o                         
   1   7   4         91.95         86.65         2.56 o                         
   2   7   4         20.23         14.63         1.44 o                         
   3   7   4         34.20         29.30         3.35 o                         
   4   7   4         19.09         20.64         2.09 o                         
   5   7   4         30.91         38.47         3.66 o                         
   6   7   4        134.01        160.80         8.82 o                         
 -13   8   4         51.39         52.82         3.38 o                         
 -12   8   4          0.59          1.47         0.95 o                         
 -11   8   4         66.60         70.82         2.62 o                         
 -10   8   4          1.64          3.46         0.88 o                         
  -9   8   4          1.21          1.57         0.83 o                         
  -8   8   4          7.50          8.82         1.03 o                         
  -7   8   4         42.30         34.34         1.63 o                         
  -6   8   4          2.73          2.30         0.58 o                         
  -5   8   4         30.49         33.60         1.48 o                         
  -4   8   4          4.71          3.10         0.60 o                         
  -3   8   4         15.88         16.89         1.21 o                         
  -2   8   4        123.50        120.44         2.67 o                         
  -1   8   4        569.82        587.52         8.42 o                         
   0   8   4         52.24         47.82         2.51 o                         
   1   8   4         98.01         95.09         3.02 o                         
   2   8   4          9.63          8.24         1.80 o                         
   3   8   4          0.64          0.27         0.90 o                         
   4   8   4          1.38          3.00         1.18 o                         
   5   8   4          9.31         13.19         1.90 o                         
 -13   9   4          7.41          5.72         1.69 o                         
 -12   9   4          3.39          4.14         1.53 o                         
 -11   9   4         63.66         57.74         2.93 o                         
 -10   9   4         33.46         29.24         2.05 o                         
  -9   9   4        235.51        238.87         4.31 o                         
  -8   9   4          1.70          1.79         0.69 o                         
  -7   9   4          5.62          6.25         0.87 o                         
  -6   9   4         10.90         11.19         0.98 o                         
  -5   9   4         41.89         39.94         1.94 o                         
  -4   9   4        163.97        165.40         3.46 o                         
  -3   9   4        734.83        786.69         9.19 o                         
  -2   9   4          3.12          3.29         0.81 o                         
  -1   9   4         73.30         73.45         2.73 o                         
   0   9   4         11.66         14.80         1.95 o                         
   1   9   4          1.19          4.76         1.51 o                         
   2   9   4          1.31          1.08         1.15 o                         
   3   9   4         37.30         38.27         3.49 o                         
   4   9   4         46.29         61.72         4.14 o                         
 -12  10   4         13.80         12.90         2.54 o                         
 -11  10   4        105.55        110.39         4.61 o                         
 -10  10   4        159.20        153.04         3.64 o                         
  -9  10   4          1.50          0.92         0.67 o                         
  -8  10   4         12.24         11.33         1.22 o                         
  -7  10   4         25.05         24.23         1.63 o                         
  -6  10   4          0.93          1.67         0.81 o                         
  -5  10   4         96.39        101.44         2.81 o                         
  -4  10   4        131.30        134.22         3.27 o                         
  -3  10   4         69.81         68.13         2.55 o                         
  -2  10   4          6.21          6.34         1.10 o                         
  -1  10   4        232.41        244.71         7.03 o                         
   0  10   4         27.63         33.05         2.65 o                         
   1  10   4         68.57         72.78         3.81 o                         
   2  10   4         48.29         50.78         4.03 o                         
 -11  11   4         38.75         35.79         2.88 o                         
 -10  11   4          3.65          5.14         1.36 o                         
  -9  11   4          0.10          2.04         0.87 o                         
  -8  11   4          4.66          6.28         1.03 o                         
  -7  11   4         25.40         32.88         2.24 o                         
  -6  11   4        170.32        177.34         4.33 o                         
  -5  11   4          2.83          2.82         0.95 o                         
  -4  11   4          0.05          2.10         1.11 o                         
  -3  11   4        250.68        253.07         6.10 o                         
  -2  11   4          5.97          9.17         2.37 o                         
  -1  11   4         80.33         89.22         3.85 o                         
   0  11   4          0.94          4.19         2.26 o                         
   1  11   4         91.67         84.10        10.77 o                         
 -10  12   4         10.19         10.04         2.77 o                         
  -9  12   4          1.63          2.15         1.77 o                         
  -8  12   4          3.31          3.61         1.60 o                         
  -7  12   4          0.95          0.48         1.22 o                         
  -6  12   4         18.95         23.45         2.96 o                         
  -5  12   4         59.25         57.76         2.77 o                         
  -4  12   4          9.29          8.90         2.42 o                         
  -3  12   4          0.32          3.63         1.10 o                         
  -2  12   4          1.07          2.44         1.90 o                         
  -1  12   4        109.80        111.99        15.13 o                         
  -6  13   4         49.49         54.74         8.74 o                         
   2 -15   5         60.35         62.15         6.43 o                         
   3 -15   5         15.65         16.11         1.72 o                         
   4 -15   5         11.80         10.15         1.57 o                         
   5 -15   5         32.62         32.07         2.57 o                         
   6 -15   5          4.98          2.63         1.05 o                         
   7 -15   5          1.56          0.84         0.89 o                         
   8 -15   5          9.89         12.05         3.88 o                         
  -1 -14   5         20.94         23.75         4.14 o                         
   0 -14   5         90.42         95.50         5.14 o                         
   1 -14   5         56.02         54.36         3.33 o                         
   2 -14   5        113.71        113.43         3.51 o                         
   3 -14   5          0.93          0.49         0.79 o                         
   4 -14   5         41.02         42.67         2.75 o                         
   5 -14   5          2.73          2.21         0.99 o                         
   6 -14   5         42.73         42.80         2.68 o                         
   7 -14   5          0.12         -0.64         0.79 o                         
   8 -14   5          0.05          0.84         0.88 o                         
   9 -14   5         12.96         14.09         1.69 o                         
  10 -14   5          4.99          8.11         2.59 o                         
  -3 -13   5          7.11          5.66         2.63 o                         
  -2 -13   5         14.88         14.40         2.13 o                         
  -1 -13   5          6.73          6.76         1.49 o                         
   0 -13   5         94.38         96.24         3.56 o                         
   1 -13   5         22.48         21.64         1.84 o                         
   2 -13   5         11.52          8.16         1.18 o                         
   3 -13   5         71.55         64.27         2.88 o                         
   4 -13   5        122.66        121.25         3.36 o                         
   5 -13   5          2.02          2.81         0.85 o                         
   6 -13   5          2.55          1.03         0.85 o                         
   7 -13   5          0.00          0.36         0.80 o                         
   8 -13   5          0.28          1.86         0.87 o                         
   9 -13   5        792.23        867.11        11.21 o                         
  10 -13   5         32.01         29.08         2.04 o                         
  11 -13   5         18.14         12.68         2.70 o                         
  -4 -12   5        102.69        105.63         3.82 o                         
  -3 -12   5         22.65         22.84         2.47 o                         
  -2 -12   5          5.23          3.55         1.38 o                         
  -1 -12   5        164.36        169.38         4.79 o                         
   0 -12   5        120.51        119.49         3.35 o                         
   1 -12   5         79.39         76.35         2.50 o                         
   2 -12   5         76.62         72.08         2.93 o                         
   3 -12   5          2.06          1.52         0.65 o                         
   4 -12   5         12.34         13.98         1.28 o                         
   5 -12   5          1.95          1.20         0.70 o                         
   6 -12   5          0.00          0.16         0.63 o                         
   7 -12   5          0.75          0.22         0.65 o                         
   8 -12   5        107.15        100.33         2.73 o                         
   9 -12   5          7.05          5.02         1.12 o                         
  10 -12   5         19.14         20.42         1.85 o                         
  11 -12   5          6.26          4.70         1.23 o                         
  -5 -11   5         22.42         22.28         2.01 o                         
  -4 -11   5         49.49         55.99         3.00 o                         
  -3 -11   5         56.74         59.21         3.19 o                         
  -2 -11   5         92.80         90.01         3.27 o                         
  -1 -11   5          0.25          1.05         0.64 o                         
   0 -11   5         36.42         35.35         1.90 o                         
   1 -11   5         46.96         43.47         2.48 o                         
   2 -11   5          2.38          2.08         0.68 o                         
   3 -11   5          6.30          6.02         0.78 o                         
   4 -11   5         40.64         40.77         1.73 o                         
   5 -11   5          0.00          0.21         0.52 o                         
   6 -11   5          5.88          4.56         0.72 o                         
   7 -11   5         70.29         66.78         2.13 o                         
   8 -11   5        347.81        350.33         6.42 o                         
   9 -11   5         12.44         10.14         1.30 o                         
  10 -11   5          0.05          0.24         0.69 o                         
  11 -11   5         12.84         12.75         1.45 o                         
  12 -11   5         70.49         71.75         3.01 o                         
  -7 -10   5          0.74          1.28         1.25 o                         
  -6 -10   5         24.88         24.50         2.07 o                         
  -5 -10   5         14.93         13.98         1.51 o                         
  -4 -10   5         36.53         35.22         3.14 o                         
  -3 -10   5         19.86         18.74         2.12 o                         
  -2 -10   5         19.94         17.25         1.87 o                         
  -1 -10   5         39.70         36.64         1.69 o                         
   0 -10   5        338.08        328.14         4.32 o                         
   1 -10   5          0.69          0.25         0.42 o                         
   2 -10   5         69.24         65.53         1.78 o                         
   3 -10   5         19.04         18.84         1.11 o                         
   4 -10   5         61.32         63.37         1.99 o                         
   5 -10   5         16.26         14.93         0.97 o                         
   6 -10   5        603.41        639.49         7.37 o                         
   7 -10   5         32.44         27.56         1.44 o                         
   8 -10   5         20.23         16.97         1.39 o                         
   9 -10   5          0.18         -0.08         0.69 o                         
  10 -10   5        171.28        178.12         3.93 o                         
  11 -10   5        152.41        162.37         3.89 o                         
  12 -10   5          3.25          2.88         1.04 o                         
  -8  -9   5         14.42         15.36         2.20 o                         
  -7  -9   5         40.04         39.57         2.52 o                         
  -6  -9   5         10.37         11.22         1.44 o                         
  -5  -9   5         60.21         65.16         3.01 o                         
  -4  -9   5          2.22          1.85         0.77 o                         
  -3  -9   5         32.89         28.67         2.12 o                         
  -2  -9   5       2861.66       2939.15        24.56 o                         
  -1  -9   5         57.58         56.53         1.80 o                         
   0  -9   5         19.28         15.93         1.02 o                         
   1  -9   5         91.23         96.32         2.05 o                         
   2  -9   5         33.26         30.35         1.10 o                         
   3  -9   5          0.27          0.27         0.30 o                         
   4  -9   5          2.40          2.26         0.47 o                         
   5  -9   5        113.82        114.76         2.08 o                         
   6  -9   5         21.88         23.88         1.26 o                         
   7  -9   5          2.43          2.25         0.54 o                         
   8  -9   5          1.35          1.12         0.61 o                         
   9  -9   5         16.41         17.34         1.44 o                         
  10  -9   5        152.58        150.63         3.55 o                         
  11  -9   5         16.05         16.00         1.52 o                         
  12  -9   5          0.86         -0.05         0.99 o                         
  13  -9   5         38.59         35.53         6.73 o                         
  -9  -8   5          1.59          0.33         1.98 o                         
  -8  -8   5         74.37         68.53         4.08 o                         
  -7  -8   5         36.75         41.74         2.45 o                         
  -6  -8   5          6.76          7.70         1.23 o                         
  -5  -8   5         23.20         20.73         2.94 o                         
  -4  -8   5        518.89        514.88         7.04 o                         
  -3  -8   5        202.06        204.09         4.34 o                         
  -2  -8   5        666.47        645.42         6.64 o                         
  -1  -8   5          1.29          0.24         0.35 o                         
   0  -8   5         35.47         35.63         1.33 o                         
   1  -8   5         44.69         46.21         1.07 o                         
   2  -8   5          9.32          5.70         0.48 o                         
   3  -8   5         49.68         57.50         1.12 o                         
   4  -8   5        407.47        429.15         3.41 o                         
   5  -8   5         55.76         58.77         1.18 o                         
   6  -8   5          7.72          7.33         0.63 o                         
   7  -8   5         66.82         63.73         2.54 o                         
   8  -8   5         46.26         44.65         1.73 o                         
   9  -8   5          0.06          0.22         0.59 o                         
  10  -8   5        175.46        166.19         5.55 o                         
  11  -8   5         21.47         20.59         1.90 o                         
  12  -8   5         11.97         16.27         2.01 o                         
  13  -8   5          9.59          4.98         1.93 o                         
  -9  -7   5          0.52          0.71         1.07 o                         
  -8  -7   5          6.59          6.25         1.22 o                         
  -7  -7   5         20.97         22.03         1.75 o                         
  -6  -7   5         13.14         11.48         1.26 o                         
  -5  -7   5          0.07         -0.46         0.60 o                         
  -4  -7   5         11.07         11.39         1.17 o                         
  -3  -7   5        641.02        630.68         5.64 o                         
  -2  -7   5        435.98        442.54         5.46 o                         
  -1  -7   5        236.02        229.57         2.76 o                         
   0  -7   5         72.26         76.50         1.57 o                         
   1  -7   5        238.92        267.90         2.47 o                         
   2  -7   5         44.49         33.82         0.92 o                         
   3  -7   5          0.10          0.88         0.25 o                         
   4  -7   5        174.48        150.81         1.72 o                         
   5  -7   5          9.31          7.72         0.52 o                         
   6  -7   5         36.68         38.95         1.28 o                         
   7  -7   5         34.82         36.36         1.46 o                         
   8  -7   5         91.04         91.34         2.17 o                         
   9  -7   5          0.04          0.72         0.65 o                         
  10  -7   5          6.78          3.79         0.94 o                         
  11  -7   5         23.26         20.41         2.04 o                         
  12  -7   5          9.11          6.91         1.57 o                         
  13  -7   5          1.39          1.07         1.77 o                         
 -10  -6   5          7.35         13.35         2.30 o                         
  -9  -6   5        116.70        128.84         4.48 o                         
  -8  -6   5          1.91          1.84         0.81 o                         
  -7  -6   5          6.39          6.11         0.95 o                         
  -6  -6   5         43.67         39.62         1.89 o                         
  -5  -6   5        529.24        504.47         5.98 o                         
  -4  -6   5         34.07         34.67         1.64 o                         
  -3  -6   5         70.25         57.83         1.50 o                         
  -2  -6   5        296.16        292.63         2.91 o                         
  -1  -6   5        101.22        116.02         1.36 o                         
   0  -6   5       1563.00       1762.78         9.32 o                         
   1  -6   5         13.47         14.87         0.58 o                         
   2  -6   5        247.00        258.58         2.18 o                         
   3  -6   5          0.00         -0.15         0.20 o                         
   4  -6   5          8.52          9.31         0.51 o                         
   5  -6   5         90.05         99.19         1.43 o                         
   6  -6   5         76.34         67.31         1.54 o                         
   7  -6   5         54.18         55.16         1.56 o                         
   8  -6   5          1.45          0.63         0.45 o                         
   9  -6   5         57.92         55.05         2.07 o                         
  10  -6   5        110.69        103.02         2.95 o                         
  11  -6   5        197.33        203.74         4.82 o                         
  12  -6   5          7.65          3.65         1.30 o                         
  13  -6   5          0.14          0.32         1.34 o                         
 -11  -5   5        124.04        134.12         5.59 o                         
 -10  -5   5         78.34         85.99         4.70 o                         
  -9  -5   5          5.03          5.83         1.10 o                         
  -8  -5   5         13.02          9.60         1.17 o                         
  -7  -5   5          6.55          6.01         0.87 o                         
  -6  -5   5        165.29        150.92         3.98 o                         
  -5  -5   5        230.19        219.25         3.51 o                         
  -4  -5   5         48.16         42.97         1.33 o                         
  -3  -5   5         28.85         27.04         0.81 o                         
  -2  -5   5         51.13         57.40         0.88 o                         
  -1  -5   5        170.55        200.54         1.81 o                         
   0  -5   5       1808.72       2032.87        10.37 o                         
   1  -5   5          8.45          9.56         0.43 o                         
   2  -5   5         85.65         82.64         1.34 o                         
   3  -5   5         56.17         64.24         1.32 o                         
   4  -5   5        285.07        321.04         2.60 o                         
   5  -5   5          4.15          2.45         0.36 o                         
   6  -5   5          6.40          4.39         0.54 o                         
   7  -5   5         20.38         15.60         1.06 o                         
   8  -5   5          0.70          0.72         0.53 o                         
   9  -5   5         90.44         94.09         2.72 o                         
  10  -5   5         50.31         49.73         2.43 o                         
  11  -5   5          7.82          6.04         1.06 o                         
  12  -5   5         26.98         25.23         2.00 o                         
 -11  -4   5          4.35          4.45         1.55 o                         
 -10  -4   5          4.40          5.52         1.33 o                         
  -9  -4   5          0.30         -0.15         0.60 o                         
  -8  -4   5         17.82         15.42         1.35 o                         
  -7  -4   5        222.88        213.60         3.91 o                         
  -6  -4   5        817.62        803.85         7.87 o                         
  -5  -4   5         86.38         87.32         2.04 o                         
  -4  -4   5         20.60         17.94         0.60 o                         
  -3  -4   5         37.54         36.77         0.66 o                         
  -2  -4   5        450.37        472.90         3.35 o                         
  -1  -4   5          2.77          2.86         0.36 o                         
   0  -4   5          6.79          6.15         0.31 o                         
   1  -4   5         59.86         51.85         0.79 o                         
   2  -4   5        435.64        483.95         3.32 o                         
   3  -4   5        140.11        146.65         1.57 o                         
   4  -4   5        795.11        869.83         5.71 o                         
   5  -4   5        839.81        899.51         5.93 o                         
   6  -4   5         39.32         41.66         1.33 o                         
   7  -4   5          5.05          4.11         0.66 o                         
   8  -4   5        187.59        183.70         3.42 o                         
   9  -4   5         97.90         96.45         3.31 o                         
  10  -4   5        241.94        241.94         4.66 o                         
  11  -4   5          0.02          0.29         0.79 o                         
  12  -4   5         13.42         10.62         1.45 o                         
 -12  -3   5         15.80         15.17         2.05 o                         
 -11  -3   5         20.77         21.12         2.21 o                         
 -10  -3   5         42.57         47.76         3.04 o                         
  -9  -3   5         11.08         12.97         1.54 o                         
  -8  -3   5        191.79        186.38         4.29 o                         
  -7  -3   5        337.03        336.59         4.89 o                         
  -6  -3   5          2.42          1.24         0.58 o                         
  -5  -3   5          0.00          0.28         0.21 o                         
  -4  -3   5        295.19        306.14         3.34 o                         
  -3  -3   5        101.44        100.38         1.65 o                         
  -2  -3   5        145.56        169.94         1.49 o                         
  -1  -3   5         41.09         39.86         0.65 o                         
   0  -3   5         47.69         41.95         0.66 o                         
   1  -3   5         32.44         33.87         0.65 o                         
   2  -3   5        165.48        171.00         1.70 o                         
   3  -3   5        913.12       1085.91         6.74 o                         
   4  -3   5        264.08        299.36         2.78 o                         
   5  -3   5         14.06         20.27         1.10 o                         
   6  -3   5         30.51         29.79         1.24 o                         
   7  -3   5        340.08        336.38         4.66 o                         
   8  -3   5        105.25        105.30         3.18 o                         
   9  -3   5          3.59          3.61         0.85 o                         
  10  -3   5         93.64         87.19         2.84 o                         
  11  -3   5          0.10         -0.65         0.65 o                         
  12  -3   5          1.06          0.94         1.28 o                         
 -12  -2   5          5.14          4.57         1.58 o                         
 -11  -2   5        125.88        139.42         5.57 o                         
 -10  -2   5          8.57         12.66         1.98 o                         
  -9  -2   5         41.31         32.90         1.86 o                         
  -8  -2   5         32.83         36.89         1.84 o                         
  -7  -2   5         17.42         14.09         1.13 o                         
  -6  -2   5         16.01         13.33         0.79 o                         
  -5  -2   5         13.30         11.31         0.77 o                         
  -4  -2   5          3.34          3.25         0.44 o                         
  -3  -2   5       3765.02       4390.30        28.76 o                         
  -2  -2   5         71.76         98.43         1.16 o                         
  -1  -2   5         70.33         72.02         1.04 o                         
   0  -2   5         12.74         20.19         0.54 o                         
   1  -2   5        428.79        468.44         3.18 o                         
   2  -2   5       1462.81       1671.07         9.43 o                         
   3  -2   5         30.26         34.95         0.95 o                         
   4  -2   5        155.58        152.08         1.78 o                         
   5  -2   5          0.04          0.51         0.34 o                         
   6  -2   5          4.76          5.08         0.76 o                         
   7  -2   5        159.56        162.96         3.09 o                         
   8  -2   5          5.24          6.61         0.94 o                         
   9  -2   5         85.88         75.41         3.91 o                         
  10  -2   5          0.06         -0.29         0.71 o                         
  11  -2   5          3.92          3.33         1.01 o                         
  12  -2   5         47.51         47.92         2.78 o                         
 -13  -1   5          7.20          5.15         1.52 o                         
 -12  -1   5         10.90         15.62         2.14 o                         
 -11  -1   5         63.29         74.28         4.35 o                         
 -10  -1   5         23.37         30.76         2.04 o                         
  -9  -1   5        577.04        553.58         6.77 o                         
  -8  -1   5         19.77         24.60         1.33 o                         
  -7  -1   5         52.57         38.18         1.45 o                         
  -6  -1   5         29.61         22.67         0.86 o                         
  -5  -1   5          1.61          1.96         0.18 o                         
  -4  -1   5        934.04       1031.70         7.66 o                         
  -3  -1   5        208.54        224.27         1.78 o                         
  -2  -1   5        331.31        347.55         2.53 o                         
  -1  -1   5        137.06        127.01         1.49 o                         
   0  -1   5        705.53        793.71         4.95 o                         
   1  -1   5         19.16         24.76         0.72 o                         
   2  -1   5         86.16         73.72         1.35 o                         
   3  -1   5         36.56         43.53         0.83 o                         
   4  -1   5          1.41          1.58         0.28 o                         
   5  -1   5        196.02        195.80         2.99 o                         
   6  -1   5        426.36        442.54         5.39 o                         
   7  -1   5        131.32        118.78         2.70 o                         
   8  -1   5         16.88         14.51         1.29 o                         
   9  -1   5         12.57          8.38         1.16 o                         
  10  -1   5        173.24        169.46         4.03 o                         
  11  -1   5         12.72         10.98         1.45 o                         
 -13   0   5        140.76        162.68         5.10 o                         
 -12   0   5          0.22          0.33         0.94 o                         
 -11   0   5        253.14        262.96         5.88 o                         
 -10   0   5          8.25          7.76         1.20 o                         
  -9   0   5         52.22         48.54         1.94 o                         
  -8   0   5         16.78         13.05         0.92 o                         
  -7   0   5         18.40         13.34         0.85 o                         
  -6   0   5         82.80         80.54         1.18 o                         
  -5   0   5         65.16         83.26         1.38 o                         
  -4   0   5          0.67          0.45         0.16 o                         
  -3   0   5         39.34         28.78         0.58 o                         
  -2   0   5         15.62         14.75         0.59 o                         
  -1   0   5        366.17        399.80         3.19 o                         
   0   0   5        590.77        693.88         4.51 o                         
   1   0   5        472.14        535.47         4.35 o                         
   2   0   5        282.16        350.85         3.38 o                         
   3   0   5         17.98         15.29         0.80 o                         
   4   0   5          0.10          0.25         0.38 o                         
   5   0   5       2260.45       2305.30        17.50 o                         
   6   0   5          0.04         -0.31         0.51 o                         
   7   0   5         31.25         28.12         1.62 o                         
   8   0   5         48.81         46.09         2.35 o                         
   9   0   5          7.91          3.65         0.94 o                         
  10   0   5         25.92         24.89         2.13 o                         
  11   0   5         85.35         81.83         5.15 o                         
 -13   1   5         34.37         32.54         3.08 o                         
 -12   1   5          0.68         -0.42         0.94 o                         
 -11   1   5        219.58        225.69         5.34 o                         
 -10   1   5         20.57         15.31         1.29 o                         
  -9   1   5          4.28          3.20         0.73 o                         
  -8   1   5          4.71          3.13         0.56 o                         
  -7   1   5         64.93         64.29         1.38 o                         
  -6   1   5        522.74        568.29         4.13 o                         
  -5   1   5        149.13        160.99         1.63 o                         
  -4   1   5        124.26        119.71         1.44 o                         
  -3   1   5        523.70        580.57         4.09 o                         
  -2   1   5        213.53        230.89         2.09 o                         
  -1   1   5       4723.08       5179.76        26.62 o                         
   0   1   5       1126.27       1224.10         7.67 o                         
   1   1   5         46.27         38.88         1.09 o                         
   2   1   5         62.38         57.25         1.29 o                         
   3   1   5        148.48        129.07         2.03 o                         
   4   1   5         37.74         29.00         1.38 o                         
   5   1   5          8.28          4.90         0.79 o                         
   6   1   5         26.83         28.55         1.64 o                         
   7   1   5          6.89          7.42         1.31 o                         
   8   1   5         42.55         30.26         2.14 o                         
   9   1   5         44.91         47.37         2.86 o                         
  10   1   5          1.76          1.97         1.21 o                         
 -14   2   5          1.11          5.14         2.84 o                         
 -13   2   5         77.44         79.16         7.04 o                         
 -12   2   5        172.98        176.39         6.49 o                         
 -11   2   5        234.53        231.28         5.68 o                         
 -10   2   5          0.16         -0.48         0.57 o                         
  -9   2   5        107.70         88.86         2.34 o                         
  -8   2   5        126.51        111.81         2.22 o                         
  -7   2   5          1.00          0.15         0.51 o                         
  -6   2   5         97.15         98.21         1.69 o                         
  -5   2   5         28.51         27.50         0.79 o                         
  -4   2   5          6.15          3.48         0.47 o                         
  -3   2   5        295.88        313.36         2.53 o                         
  -2   2   5        278.14        299.42         2.68 o                         
  -1   2   5         59.90         52.75         1.00 o                         
   0   2   5         17.27         13.35         0.60 o                         
   1   2   5          9.54          5.72         0.48 o                         
   2   2   5        484.55        452.70         4.34 o                         
   3   2   5        445.63        444.46         4.43 o                         
   4   2   5        286.72        282.83         3.85 o                         
   5   2   5         46.63         46.90         2.04 o                         
   6   2   5          4.46          2.45         0.74 o                         
   7   2   5          9.82          9.39         1.40 o                         
   8   2   5          0.20          1.57         1.05 o                         
   9   2   5        129.64        148.42         4.77 o                         
  10   2   5         60.94         69.44         5.04 o                         
 -14   3   5         14.58         10.75         4.43 o                         
 -13   3   5         18.24         23.16         2.69 o                         
 -12   3   5          4.68          2.33         1.13 o                         
 -11   3   5         46.26         41.07         2.50 o                         
 -10   3   5         11.76         13.09         1.26 o                         
  -9   3   5        338.88        357.79         4.99 o                         
  -8   3   5        570.29        611.50         5.67 o                         
  -7   3   5         24.06         19.62         0.94 o                         
  -6   3   5         38.94         37.41         1.07 o                         
  -5   3   5          0.53          1.67         0.34 o                         
  -4   3   5         60.58         62.47         1.20 o                         
  -3   3   5         59.14         58.14         1.00 o                         
  -2   3   5        770.25        868.79         6.03 o                         
  -1   3   5         15.87         21.44         0.98 o                         
   0   3   5         44.96         35.22         1.02 o                         
   1   3   5        442.77        428.75         3.54 o                         
   2   3   5         88.35         80.70         1.73 o                         
   3   3   5        344.62        348.57         3.96 o                         
   4   3   5         62.65         55.90         2.05 o                         
   5   3   5          0.31          0.65         0.58 o                         
   6   3   5         55.63         50.48         2.41 o                         
   7   3   5        101.14        110.38         5.08 o                         
   8   3   5        123.50        142.73         4.66 o                         
   9   3   5         25.61         29.83         3.24 o                         
 -14   4   5         25.84         25.75         4.66 o                         
 -13   4   5        126.42        131.21         4.38 o                         
 -12   4   5         44.47         46.49         2.97 o                         
 -11   4   5        120.86        117.49         3.89 o                         
 -10   4   5        115.42        118.39         3.23 o                         
  -9   4   5          0.00         -0.10         0.48 o                         
  -8   4   5        415.68        427.54         5.51 o                         
  -7   4   5          2.43          2.77         0.48 o                         
  -6   4   5         75.20         66.94         1.42 o                         
  -5   4   5          0.32          0.28         0.25 o                         
  -4   4   5         89.87         93.47         1.39 o                         
  -3   4   5        204.24        226.70         2.63 o                         
  -2   4   5         30.29         25.32         0.96 o                         
  -1   4   5          0.06          0.07         0.27 o                         
   0   4   5        469.84        472.45         4.96 o                         
   1   4   5        727.19        721.34         6.17 o                         
   2   4   5        236.37        224.46         3.08 o                         
   3   4   5         45.18         37.05         1.61 o                         
   4   4   5          7.80          6.31         0.90 o                         
   5   4   5          3.44          3.43         0.96 o                         
   6   4   5         12.94         10.23         1.57 o                         
   7   4   5        112.36        135.37         4.50 o                         
   8   4   5         14.64         15.81         2.13 o                         
 -14   5   5         16.87         14.00         2.52 o                         
 -13   5   5          4.34          0.50         1.16 o                         
 -12   5   5          4.54          5.06         1.20 o                         
 -11   5   5         48.42         49.55         2.97 o                         
 -10   5   5          0.47          0.25         0.71 o                         
  -9   5   5         39.91         41.16         1.72 o                         
  -8   5   5         10.58         10.35         0.95 o                         
  -7   5   5         25.46         21.83         1.15 o                         
  -6   5   5          9.82         15.28         0.96 o                         
  -5   5   5         17.49         11.55         0.64 o                         
  -4   5   5         12.31         10.68         0.89 o                         
  -3   5   5        100.51        108.35         2.16 o                         
  -2   5   5          0.71          0.13         0.30 o                         
  -1   5   5        225.75        211.32         2.77 o                         
   0   5   5        440.46        442.66         4.23 o                         
   1   5   5       1958.75       2011.95        13.72 o                         
   2   5   5         48.45         44.80         1.91 o                         
   3   5   5         28.39         24.89         2.44 o                         
   4   5   5          9.82         10.04         1.36 o                         
   5   5   5         11.85          9.53         1.50 o                         
   6   5   5         13.33          9.45         1.53 o                         
   7   5   5         20.88         21.04         2.25 o                         
 -14   6   5          0.83          0.28         1.86 o                         
 -13   6   5          0.04          0.83         1.40 o                         
 -12   6   5          0.35          0.36         0.97 o                         
 -11   6   5          9.12          6.40         1.21 o                         
 -10   6   5         80.18         75.59         2.38 o                         
  -9   6   5         29.59         29.10         1.59 o                         
  -8   6   5          1.20          1.05         0.52 o                         
  -7   6   5        131.52        129.56         2.43 o                         
  -6   6   5        149.22        139.61         2.25 o                         
  -5   6   5        152.62        181.63         2.55 o                         
  -4   6   5          0.03         -0.34         0.39 o                         
  -3   6   5         79.67         79.86         1.67 o                         
  -2   6   5          0.39         -0.35         0.35 o                         
  -1   6   5       1391.05       1429.46        11.09 o                         
   0   6   5        272.43        259.14         4.34 o                         
   1   6   5         67.68         70.32         2.24 o                         
   2   6   5          9.31          8.84         1.08 o                         
   3   6   5          0.82          0.13         0.71 o                         
   4   6   5         18.59         17.44         1.96 o                         
   5   6   5         43.43         51.53         3.35 o                         
   6   6   5          0.09          0.40         1.26 o                         
 -13   7   5        187.01        192.33         6.79 o                         
 -12   7   5         10.67          9.62         1.72 o                         
 -11   7   5          9.05          9.75         2.60 o                         
 -10   7   5         10.95         11.46         1.24 o                         
  -9   7   5        648.14        672.90         7.31 o                         
  -8   7   5        204.63        200.26         3.14 o                         
  -7   7   5         34.21         31.22         1.35 o                         
  -6   7   5          9.70          7.16         0.89 o                         
  -5   7   5         80.86         84.15         1.94 o                         
  -4   7   5          1.80          1.94         0.58 o                         
  -3   7   5         23.91         25.23         1.40 o                         
  -2   7   5        292.06        299.07         4.29 o                         
  -1   7   5       1073.86       1076.07        14.74 o                         
   0   7   5         10.22          8.73         1.03 o                         
   1   7   5         19.48         15.88         1.38 o                         
   2   7   5         46.06         51.00         2.56 o                         
   3   7   5        102.45        107.86         3.92 o                         
   4   7   5         90.61        109.48         6.93 o                         
   5   7   5         27.94         34.30         2.84 o                         
 -13   8   5         25.88         25.55         3.71 o                         
 -12   8   5          1.63          2.31         1.28 o                         
 -11   8   5        176.36        181.81         4.58 o                         
 -10   8   5         65.37         62.82         2.96 o                         
  -9   8   5        132.86        138.51         3.43 o                         
  -8   8   5         82.00         75.92         2.68 o                         
  -7   8   5          0.91          0.28         0.52 o                         
  -6   8   5          3.59          2.86         0.60 o                         
  -5   8   5         26.36         24.55         1.45 o                         
  -4   8   5         85.47         91.39         2.96 o                         
  -3   8   5          1.14          3.02         1.07 o                         
  -2   8   5          3.59          4.82         0.96 o                         
  -1   8   5        174.45        172.00         6.43 o                         
   0   8   5          0.05          0.04         0.72 o                         
   1   8   5         63.53         71.16         5.44 o                         
   2   8   5          0.43          0.00         1.02 o                         
   3   8   5        178.97        212.64         6.53 o                         
   4   8   5          0.23          0.37         1.32 o                         
 -12   9   5         22.02         21.75         3.56 o                         
 -11   9   5         94.62         96.41         3.88 o                         
 -10   9   5        294.25        306.77         6.75 o                         
  -9   9   5         52.06         52.67         3.13 o                         
  -8   9   5          6.89          4.80         1.20 o                         
  -7   9   5          4.92          6.72         1.46 o                         
  -6   9   5          0.18          1.08         0.75 o                         
  -5   9   5          0.90          1.05         0.60 o                         
  -4   9   5          2.01          1.81         0.74 o                         
  -3   9   5        130.50        131.81         3.63 o                         
  -2   9   5         21.08         20.08         1.78 o                         
  -1   9   5          0.06          0.86         0.73 o                         
   0   9   5         11.36         12.22         1.86 o                         
   1   9   5        121.30        124.24         4.78 o                         
   2   9   5         38.00         49.22         3.90 o                         
   3   9   5          4.25          3.79         1.45 o                         
 -12  10   5        204.30        216.98        17.60 o                         
 -11  10   5        392.01        428.08         8.50 o                         
 -10  10   5         18.91         24.47         2.43 o                         
  -9  10   5          0.05          1.65         1.19 o                         
  -8  10   5          6.63          5.34         1.28 o                         
  -7  10   5         96.15         95.92         4.97 o                         
  -6  10   5         11.92         15.14         1.58 o                         
  -5  10   5         80.03         91.79         5.38 o                         
  -4  10   5        258.10        283.37         6.56 o                         
  -3  10   5         40.17         38.74         2.87 o                         
  -2  10   5         17.85         20.64         2.25 o                         
  -1  10   5         24.64         20.15         2.13 o                         
   0  10   5         45.03         45.64         3.22 o                         
   1  10   5          0.58          3.23         2.66 o                         
 -11  11   5         53.26         45.13         3.91 o                         
 -10  11   5          0.28          1.15         1.08 o                         
  -9  11   5         18.97         22.01         2.18 o                         
  -8  11   5          1.35          1.96         1.05 o                         
  -7  11   5          9.32          9.25         1.54 o                         
  -6  11   5         39.00         38.77         2.82 o                         
  -5  11   5          5.71          6.54         1.53 o                         
  -4  11   5          0.41          4.31         1.47 o                         
  -3  11   5         19.16         20.40         2.98 o                         
  -2  11   5          1.66          6.78         3.42 o                         
  -1  11   5        108.00        132.01         5.56 o                         
  -9  12   5         20.91         19.51         2.54 o                         
  -8  12   5         64.48         69.93         4.84 o                         
  -7  12   5         49.54         51.59         3.41 o                         
  -6  12   5         33.34         31.29         4.11 o                         
  -5  12   5         10.22         13.03         3.03 o                         
  -4  12   5          3.44          6.73         3.21 o                         
  -3  12   5         12.99         18.88         2.92 o                         
   2 -15   6         46.31         40.30         4.84 o                         
   3 -15   6         22.78         21.88         1.99 o                         
   4 -15   6         48.03         40.60         2.83 o                         
   5 -15   6          4.27          4.33         1.27 o                         
   6 -15   6          1.51          0.95         0.89 o                         
   7 -15   6          0.00          0.74         1.21 o                         
  -1 -14   6         12.69         14.11         2.33 o                         
   0 -14   6          0.00         -0.36         0.93 o                         
   1 -14   6         16.66         14.55         1.85 o                         
   2 -14   6         43.81         44.56         2.58 o                         
   3 -14   6         30.64         27.04         2.06 o                         
   4 -14   6          1.77          0.12         0.88 o                         
   5 -14   6          1.42          0.74         0.83 o                         
   6 -14   6         10.80         11.65         1.49 o                         
   7 -14   6         22.64         25.98         2.50 o                         
   8 -14   6          7.15          4.53         1.18 o                         
   9 -14   6        230.53        247.48         5.55 o                         
  -3 -13   6          3.48          4.86         1.65 o                         
  -2 -13   6         49.51         48.58         3.59 o                         
  -1 -13   6          7.21          8.06         1.62 o                         
   0 -13   6         84.22         82.71         3.80 o                         
   1 -13   6         55.19         49.77         3.00 o                         
   2 -13   6        455.15        479.88         7.18 o                         
   3 -13   6          1.21          0.16         0.67 o                         
   4 -13   6         51.06         52.64         2.39 o                         
   5 -13   6          1.32          0.46         0.69 o                         
   6 -13   6          0.01          0.86         0.80 o                         
   7 -13   6         12.69         13.63         1.39 o                         
   8 -13   6        303.17        326.14         6.10 o                         
   9 -13   6         10.33         13.24         1.50 o                         
  10 -13   6         32.26         30.63         2.30 o                         
  -4 -12   6          8.53          8.46         1.44 o                         
  -3 -12   6         79.41         93.08         4.64 o                         
  -2 -12   6         30.52         29.99         2.67 o                         
  -1 -12   6          1.67          0.16         0.83 o                         
   0 -12   6        876.12        918.29        11.97 o                         
   1 -12   6         47.19         50.01         2.39 o                         
   2 -12   6        126.10        122.64         3.01 o                         
   3 -12   6        112.12        109.93         3.43 o                         
   4 -12   6          4.88          4.64         0.81 o                         
   5 -12   6          0.77          1.11         0.75 o                         
   6 -12   6         10.65          8.83         1.10 o                         
   7 -12   6         12.48         12.98         1.20 o                         
   8 -12   6         16.38         17.44         1.50 o                         
   9 -12   6          2.85          2.58         1.01 o                         
  10 -12   6          0.88          0.27         0.78 o                         
  11 -12   6          6.08          5.50         1.30 o                         
  -6 -11   6         42.86         39.49         3.96 o                         
  -5 -11   6         20.89         19.51         1.89 o                         
  -4 -11   6          4.27          3.57         1.01 o                         
  -3 -11   6        142.43        144.60         4.06 o                         
  -2 -11   6        108.84        101.61         3.76 o                         
  -1 -11   6          6.18          4.22         0.99 o                         
   0 -11   6        232.11        237.40         6.06 o                         
   1 -11   6          0.79         -0.22         0.49 o                         
   2 -11   6         13.92         11.18         1.09 o                         
   3 -11   6          2.70          2.36         0.62 o                         
   4 -11   6          0.19         -0.39         0.41 o                         
   5 -11   6          0.34         -0.17         0.47 o                         
   6 -11   6        304.12        323.99         4.99 o                         
   7 -11   6         14.27         12.50         1.23 o                         
   8 -11   6         57.91         57.14         2.79 o                         
   9 -11   6         18.88         17.29         1.59 o                         
  10 -11   6          8.93          8.98         1.26 o                         
  11 -11   6          0.02          0.29         0.80 o                         
  12 -11   6         20.95         13.20         4.55 o                         
  -7 -10   6          6.97          5.94         1.73 o                         
  -6 -10   6         10.11          9.14         1.42 o                         
  -5 -10   6         11.38          8.83         1.33 o                         
  -4 -10   6         86.05         92.31         3.16 o                         
  -3 -10   6          1.27          1.42         0.78 o                         
  -2 -10   6        150.20        149.10         3.94 o                         
  -1 -10   6        146.48        139.10         3.51 o                         
   0 -10   6         39.11         42.44         2.26 o                         
   1 -10   6        152.20        142.49         2.68 o                         
   2 -10   6          5.27          3.04         0.54 o                         
   3 -10   6          1.11          0.54         0.42 o                         
   4 -10   6        167.24        163.96         2.61 o                         
   5 -10   6         43.85         47.66         1.75 o                         
   6 -10   6        204.84        212.84         4.37 o                         
   7 -10   6          5.94          4.08         0.93 o                         
   8 -10   6          5.94          5.49         0.94 o                         
   9 -10   6          7.47          4.19         0.91 o                         
  10 -10   6          4.50          2.83         0.96 o                         
  11 -10   6          0.50          1.23         1.04 o                         
  12 -10   6          0.42          0.46         1.01 o                         
  -8  -9   6          0.75         -0.66         1.16 o                         
  -7  -9   6         51.31         49.95         2.86 o                         
  -6  -9   6          0.01         -0.22         0.71 o                         
  -5  -9   6         62.40         60.40         2.95 o                         
  -4  -9   6         14.57         14.14         1.43 o                         
  -3  -9   6         38.33         32.68         2.03 o                         
  -2  -9   6         26.13         24.50         1.83 o                         
  -1  -9   6        114.63         97.16         2.96 o                         
   0  -9   6        107.07        112.07         2.51 o                         
   1  -9   6          7.50          5.49         0.65 o                         
   2  -9   6        615.54        666.29         5.59 o                         
   3  -9   6         10.37          9.74         0.62 o                         
   4  -9   6        160.89        177.04         2.04 o                         
   5  -9   6         22.12         18.72         0.99 o                         
   6  -9   6          0.70          0.58         0.41 o                         
   7  -9   6          0.02         -0.42         0.42 o                         
   8  -9   6          0.47          0.07         0.62 o                         
   9  -9   6          0.07          0.97         0.83 o                         
  10  -9   6        103.61        102.62         2.97 o                         
  11  -9   6          9.89          7.31         1.35 o                         
  12  -9   6          8.95          7.03         1.41 o                         
  -9  -8   6         21.91         15.05         2.47 o                         
  -8  -8   6         74.75         80.59         3.47 o                         
  -7  -8   6          0.16         -0.36         0.72 o                         
  -6  -8   6         24.92         23.51         1.84 o                         
  -5  -8   6          0.74          0.55         0.70 o                         
  -4  -8   6         89.77         78.87         2.59 o                         
  -3  -8   6        114.38        115.46         3.01 o                         
  -2  -8   6        256.64        243.57         4.30 o                         
  -1  -8   6         35.92         38.97         1.40 o                         
   0  -8   6         51.14         52.21         1.33 o                         
   1  -8   6          6.61          8.54         0.55 o                         
   2  -8   6        498.11        527.99         3.77 o                         
   3  -8   6         10.84          7.57         0.53 o                         
   4  -8   6        121.41        130.05         1.70 o                         
   5  -8   6          5.37          5.84         0.48 o                         
   6  -8   6         28.77         23.89         1.06 o                         
   7  -8   6          3.49          3.51         0.62 o                         
   8  -8   6          0.27         -0.50         0.50 o                         
   9  -8   6         14.98         14.22         1.43 o                         
  10  -8   6         48.82         46.29         2.69 o                         
  11  -8   6         27.35         23.69         2.30 o                         
  12  -8   6          5.31          2.82         2.41 o                         
  -9  -7   6          5.69          5.21         1.35 o                         
  -8  -7   6         23.38         22.61         1.88 o                         
  -7  -7   6         21.92         23.97         1.88 o                         
  -6  -7   6          1.61          2.71         0.80 o                         
  -5  -7   6          5.52          5.34         0.94 o                         
  -4  -7   6        840.73        830.17         8.39 o                         
  -3  -7   6        639.83        647.62         6.90 o                         
  -2  -7   6          4.08          5.51         0.54 o                         
  -1  -7   6         46.76         38.95         1.10 o                         
   0  -7   6        486.41        515.78         4.05 o                         
   1  -7   6          2.41          2.51         0.31 o                         
   2  -7   6         56.09         60.48         1.09 o                         
   3  -7   6         62.76         52.81         1.01 o                         
   4  -7   6          0.22          0.63         0.27 o                         
   5  -7   6          9.18          7.76         0.55 o                         
   6  -7   6        106.13        107.49         2.06 o                         
   7  -7   6        152.96        151.73         2.59 o                         
   8  -7   6          2.46          1.67         0.53 o                         
   9  -7   6          0.98         -0.18         0.62 o                         
  10  -7   6         27.51         27.97         2.09 o                         
  11  -7   6          8.04          8.06         1.33 o                         
  12  -7   6        103.10        110.82         4.24 o                         
 -10  -6   6          0.55         -0.97         1.10 o                         
  -9  -6   6         20.19         19.78         2.23 o                         
  -8  -6   6         20.85         22.74         1.93 o                         
  -7  -6   6          0.15         -0.15         0.58 o                         
  -6  -6   6         42.51         43.45         2.00 o                         
  -5  -6   6         29.05         27.85         1.77 o                         
  -4  -6   6         32.77         33.54         1.62 o                         
  -3  -6   6        330.12        315.25         4.13 o                         
  -2  -6   6          2.47          1.30         0.30 o                         
  -1  -6   6          6.48          8.49         0.49 o                         
   0  -6   6          0.44          0.56         0.22 o                         
   1  -6   6        115.42        117.84         1.47 o                         
   2  -6   6         70.38         54.41         0.99 o                         
   3  -6   6         32.65         27.98         0.84 o                         
   4  -6   6         14.96         17.21         0.74 o                         
   5  -6   6        333.81        369.29         3.17 o                         
   6  -6   6        289.72        307.71         3.66 o                         
   7  -6   6        155.37        152.56         2.81 o                         
   8  -6   6         25.68         27.15         1.52 o                         
   9  -6   6         22.52         18.47         1.54 o                         
  10  -6   6         15.28         15.24         1.51 o                         
  11  -6   6         11.21         10.77         1.36 o                         
  12  -6   6         71.41         74.96         3.74 o                         
 -11  -5   6          1.92          0.42         1.41 o                         
 -10  -5   6          2.10          2.63         1.21 o                         
  -9  -5   6        234.18        282.81         5.21 o                         
  -8  -5   6         19.29         20.26         1.60 o                         
  -7  -5   6         15.06         13.53         1.27 o                         
  -6  -5   6         76.03         74.41         2.12 o                         
  -5  -5   6          6.41          3.51         0.67 o                         
  -4  -5   6         92.49         80.85         1.99 o                         
  -3  -5   6         37.76         40.96         1.62 o                         
  -2  -5   6         12.39          9.14         0.46 o                         
  -1  -5   6       1287.52       1484.80         8.79 o                         
   0  -5   6        430.92        467.59         3.03 o                         
   1  -5   6          3.75          1.45         0.23 o                         
   2  -5   6         20.43         17.28         0.64 o                         
   3  -5   6         61.25         57.49         1.01 o                         
   4  -5   6        638.40        724.75         4.99 o                         
   5  -5   6          3.77          2.60         0.39 o                         
   6  -5   6        228.67        235.03         3.31 o                         
   7  -5   6         83.70         82.38         2.03 o                         
   8  -5   6          0.01         -0.14         0.55 o                         
   9  -5   6         14.29         12.86         1.33 o                         
  10  -5   6         20.58         20.00         1.70 o                         
  11  -5   6         84.43         81.45         3.29 o                         
  12  -5   6         12.75         12.20         1.56 o                         
 -11  -4   6          0.98          0.11         1.11 o                         
 -10  -4   6         67.56         86.90         3.69 o                         
  -9  -4   6        157.19        173.09         3.96 o                         
  -8  -4   6          0.52          0.21         0.63 o                         
  -7  -4   6        220.96        199.00         3.80 o                         
  -6  -4   6          7.03         12.66         2.42 o                         
  -5  -4   6          5.45          2.57         0.58 o                         
  -4  -4   6         13.95         10.03         0.72 o                         
  -3  -4   6          0.01          0.70         0.49 o                         
  -2  -4   6        501.20        578.07         3.98 o                         
  -1  -4   6         84.75         92.63         1.12 o                         
   0  -4   6        404.11        400.37         2.68 o                         
   1  -4   6        156.75        146.85         1.58 o                         
   2  -4   6        198.85        222.82         2.05 o                         
   3  -4   6        348.82        375.95         3.06 o                         
   4  -4   6        420.65        428.95         3.74 o                         
   5  -4   6        278.03        310.71         3.62 o                         
   6  -4   6         17.52         16.94         1.21 o                         
   7  -4   6         56.32         55.50         2.32 o                         
   8  -4   6        125.41        123.78         2.91 o                         
   9  -4   6         45.88         40.79         2.23 o                         
  10  -4   6          0.21         -0.61         0.61 o                         
  11  -4   6          0.93          1.05         0.90 o                         
  12  -4   6         75.50         71.74         3.34 o                         
 -12  -3   6          3.62          2.51         1.33 o                         
 -11  -3   6        105.93        124.23         4.31 o                         
 -10  -3   6         27.77         29.57         2.18 o                         
  -9  -3   6        156.23        148.40         4.24 o                         
  -8  -3   6          2.04          1.43         0.65 o                         
  -7  -3   6         60.30         47.72         2.07 o                         
  -6  -3   6         84.86         77.67         2.84 o                         
  -5  -3   6          0.36         -0.16         0.31 o                         
  -4  -3   6          0.82          0.77         0.34 o                         
  -3  -3   6        297.28        343.73         5.05 o                         
  -2  -3   6         37.69         31.48         0.79 o                         
  -1  -3   6         41.88         27.21         0.69 o                         
   0  -3   6         14.35         11.83         0.46 o                         
   1  -3   6        337.42        340.95         2.62 o                         
   2  -3   6         49.55         59.62         1.02 o                         
   3  -3   6          2.31          1.40         0.29 o                         
   4  -3   6          9.07          7.91         0.64 o                         
   5  -3   6        162.54        172.49         3.65 o                         
   6  -3   6         27.00         29.67         1.70 o                         
   7  -3   6        856.15        890.91         9.60 o                         
   8  -3   6          0.10         -0.27         0.66 o                         
   9  -3   6         19.01         16.53         1.54 o                         
  10  -3   6         46.75         45.67         2.59 o                         
  11  -3   6          6.23          5.82         1.22 o                         
 -12  -2   6          0.86         -0.05         1.03 o                         
 -11  -2   6         31.31         28.69         2.42 o                         
 -10  -2   6          2.38          1.09         0.83 o                         
  -9  -2   6        281.11        274.78         7.94 o                         
  -8  -2   6         12.84         12.31         1.17 o                         
  -7  -2   6         44.77         43.52         1.79 o                         
  -6  -2   6          0.17          0.09         0.35 o                         
  -5  -2   6          3.47          1.48         0.54 o                         
  -4  -2   6         37.92         49.26         1.22 o                         
  -3  -2   6        744.86        816.35         6.49 o                         
  -2  -2   6         20.20         20.69         0.70 o                         
  -1  -2   6        238.14        260.52         2.23 o                         
   0  -2   6        126.51        153.36         1.64 o                         
   1  -2   6       2040.18       2299.18        13.34 o                         
   2  -2   6        870.50        940.53         6.34 o                         
   3  -2   6          9.69          7.10         0.45 o                         
   4  -2   6         24.33         22.94         1.16 o                         
   5  -2   6         29.29         27.45         1.35 o                         
   6  -2   6          8.32          7.33         0.90 o                         
   7  -2   6         22.23         17.02         1.32 o                         
   8  -2   6         40.61         36.99         2.08 o                         
   9  -2   6          0.05         -0.13         0.71 o                         
  10  -2   6          8.45          6.47         1.10 o                         
  11  -2   6         24.51         25.60         2.05 o                         
 -13  -1   6         57.02         63.91         3.96 o                         
 -12  -1   6          5.19          9.27         1.59 o                         
 -11  -1   6         55.11         49.32         3.07 o                         
 -10  -1   6        165.21        174.59         4.06 o                         
  -9  -1   6        293.34        272.50         4.14 o                         
  -8  -1   6        110.20         84.94         1.95 o                         
  -7  -1   6          6.03          1.18         0.47 o                         
  -6  -1   6         68.66         59.29         1.46 o                         
  -5  -1   6         39.20         31.91         1.12 o                         
  -4  -1   6         31.12         21.28         0.40 o                         
  -3  -1   6          0.59          2.04         0.25 o                         
  -2  -1   6         20.83         16.77         0.60 o                         
  -1  -1   6        442.87        498.71         4.07 o                         
   0  -1   6         85.27         79.59         1.50 o                         
   1  -1   6         19.40         12.12         0.58 o                         
   2  -1   6          0.71          0.67         0.32 o                         
   3  -1   6         21.06         20.95         0.96 o                         
   4  -1   6        415.10        388.10         4.48 o                         
   5  -1   6        390.11        395.88         4.72 o                         
   6  -1   6        655.57        664.40         8.61 o                         
   7  -1   6         21.25         20.95         1.48 o                         
   8  -1   6          4.93          4.42         1.04 o                         
   9  -1   6          0.60         -0.27         0.73 o                         
  10  -1   6         14.65         14.24         1.57 o                         
  11  -1   6         17.54         24.85         2.89 o                         
 -13   0   6         43.69         44.52         3.16 o                         
 -12   0   6         10.18         12.63         1.71 o                         
 -11   0   6          5.27          5.32         1.29 o                         
 -10   0   6          0.00         -0.74         0.74 o                         
  -9   0   6        139.46        105.07         2.46 o                         
  -8   0   6         21.82         16.48         1.05 o                         
  -7   0   6         89.44        102.03         1.99 o                         
  -6   0   6        336.23        375.17         3.62 o                         
  -5   0   6          0.19          0.17         0.16 o                         
  -4   0   6         67.19         58.97         0.92 o                         
  -3   0   6          1.16          2.41         0.30 o                         
  -2   0   6        126.27        145.09         2.00 o                         
  -1   0   6        205.14        221.23         2.29 o                         
   0   0   6       1970.39       2199.70        12.83 o                         
   1   0   6          4.09          1.42         0.33 o                         
   2   0   6         22.31         29.82         1.14 o                         
   3   0   6        107.96         93.23         1.76 o                         
   4   0   6         39.83         46.57         1.70 o                         
   5   0   6        128.02        125.80         2.57 o                         
   6   0   6         59.21         59.66         2.44 o                         
   7   0   6          0.25         -0.53         0.62 o                         
   8   0   6         39.54         38.65         3.18 o                         
   9   0   6         38.11         39.28         2.37 o                         
  10   0   6         46.02         56.60         3.22 o                         
 -13   1   6          2.25          4.96         2.06 o                         
 -12   1   6         94.53         94.57         3.67 o                         
 -11   1   6        215.26        213.29         4.59 o                         
 -10   1   6        137.19        135.37         3.12 o                         
  -9   1   6        112.30         99.16         2.51 o                         
  -8   1   6        171.44        151.74         2.54 o                         
  -7   1   6          5.25          7.24         0.71 o                         
  -6   1   6        754.30        765.09         5.56 o                         
  -5   1   6         13.90          6.76         0.43 o                         
  -4   1   6         28.52         27.59         0.98 o                         
  -3   1   6          2.76          1.02         0.24 o                         
  -2   1   6         77.86         67.58         1.22 o                         
  -1   1   6        435.96        491.41         3.84 o                         
   0   1   6          0.63         -0.10         0.28 o                         
   1   1   6         93.72        105.44         1.89 o                         
   2   1   6        186.66        178.15         2.49 o                         
   3   1   6        926.00        916.23         7.35 o                         
   4   1   6       1114.06       1099.67         9.40 o                         
   5   1   6        132.41        132.41         3.01 o                         
   6   1   6         15.18         15.16         1.32 o                         
   7   1   6          3.99          3.46         0.87 o                         
   8   1   6          0.31         -0.37         0.81 o                         
   9   1   6        123.84        153.89         5.38 o                         
  10   1   6          0.82          0.69         1.42 o                         
 -13   2   6         93.44        102.00         6.17 o                         
 -12   2   6         49.41         48.86         3.66 o                         
 -11   2   6          0.23         -0.51         0.66 o                         
 -10   2   6          0.42         -0.19         0.61 o                         
  -9   2   6         65.96         63.69         2.72 o                         
  -8   2   6         12.01         10.57         1.19 o                         
  -7   2   6         14.40         14.36         0.91 o                         
  -6   2   6         34.20         35.70         1.20 o                         
  -5   2   6        214.89        202.55         2.23 o                         
  -4   2   6         25.03         15.29         0.65 o                         
  -3   2   6         11.64         15.63         0.73 o                         
  -2   2   6        205.06        227.18         2.35 o                         
  -1   2   6        417.42        467.23         3.88 o                         
   0   2   6         45.52         52.71         1.28 o                         
   1   2   6        617.55        574.29         5.50 o                         
   2   2   6        573.95        590.21         5.40 o                         
   3   2   6       2618.65       2626.60        19.00 o                         
   4   2   6          2.67          2.67         0.68 o                         
   5   2   6         30.88         27.61         1.65 o                         
   6   2   6          2.30          1.20         0.74 o                         
   7   2   6          9.10          9.60         1.23 o                         
   8   2   6          3.12          3.01         1.29 o                         
   9   2   6         32.47         26.17         2.60 o                         
 -13   3   6          0.22         -0.07         4.11 o                         
 -12   3   6          2.53          3.23         1.36 o                         
 -11   3   6         23.52         21.49         2.09 o                         
 -10   3   6         24.70         20.28         1.64 o                         
  -9   3   6        174.48        156.97         3.18 o                         
  -8   3   6        498.54        505.56         5.54 o                         
  -7   3   6         26.06         21.06         0.99 o                         
  -6   3   6         27.27         31.92         1.09 o                         
  -5   3   6         73.95         58.92         1.27 o                         
  -4   3   6        409.55        419.18         3.38 o                         
  -3   3   6        534.00        582.49         4.61 o                         
  -2   3   6         36.81         39.24         1.03 o                         
  -1   3   6          0.93          1.57         0.34 o                         
   0   3   6         11.72          9.59         0.81 o                         
   1   3   6        864.69        891.12         7.73 o                         
   2   3   6        513.81        492.34         5.56 o                         
   3   3   6        105.11        100.30         2.29 o                         
   4   3   6         32.35         28.78         1.69 o                         
   5   3   6          9.30          7.59         1.13 o                         
   6   3   6         45.17         44.65         2.39 o                         
   7   3   6         56.53         62.01         3.58 o                         
   8   3   6         64.19         66.19         5.19 o                         
 -13   4   6         13.22         10.40         2.09 o                         
 -12   4   6         44.78         38.03         3.07 o                         
 -11   4   6        203.17        195.29         5.28 o                         
 -10   4   6          1.18          1.66         1.09 o                         
  -9   4   6         43.00         37.96         2.18 o                         
  -8   4   6        656.81        686.40         6.91 o                         
  -7   4   6        710.31        705.11         5.96 o                         
  -6   4   6         91.53         82.49         1.65 o                         
  -5   4   6         22.39         20.61         0.78 o                         
  -4   4   6          7.01          6.36         0.55 o                         
  -3   4   6        154.98        171.03         2.34 o                         
  -2   4   6         15.39         13.72         0.80 o                         
  -1   4   6          3.98          3.18         0.51 o                         
   0   4   6        134.84        123.51         2.59 o                         
   1   4   6       3051.64       3085.73        19.70 o                         
   2   4   6          0.64          0.25         0.45 o                         
   3   4   6         99.03         94.10         2.32 o                         
   4   4   6         55.24         55.91         2.47 o                         
   5   4   6        106.73        109.06         4.48 o                         
   6   4   6        139.44        161.51         5.47 o                         
   7   4   6         18.01         17.88         2.09 o                         
   8   4   6         32.62         33.63         5.47 o                         
 -13   5   6         63.35         60.60         4.50 o                         
 -12   5   6          0.30         -1.25         1.25 o                         
 -11   5   6         40.82         40.44         2.99 o                         
 -10   5   6          0.53         -0.21         0.96 o                         
  -9   5   6        549.56        572.77        12.06 o                         
  -8   5   6         64.64         65.45         2.18 o                         
  -7   5   6         31.52         25.37         1.45 o                         
  -6   5   6        332.24        305.34         3.82 o                         
  -5   5   6         12.51         20.60         1.02 o                         
  -4   5   6          0.61         -0.11         0.36 o                         
  -3   5   6         48.40         47.58         1.37 o                         
  -2   5   6         29.36         24.41         1.08 o                         
  -1   5   6         15.65         16.95         1.10 o                         
   0   5   6          2.12          1.73         0.51 o                         
   1   5   6          5.93          5.72         0.80 o                         
   2   5   6          2.61          1.72         0.75 o                         
   3   5   6          0.00          0.34         0.79 o                         
   4   5   6          5.15          5.79         1.20 o                         
   5   5   6        247.80        258.66         8.10 o                         
   6   5   6          7.09          9.30         2.56 o                         
   7   5   6         11.90          9.91         3.03 o                         
 -13   6   6          1.62          2.32         1.63 o                         
 -12   6   6         27.43         32.30         2.86 o                         
 -11   6   6         42.58         40.60         3.06 o                         
 -10   6   6          0.02          0.63         0.90 o                         
  -9   6   6         23.36         22.74         1.85 o                         
  -8   6   6         98.78        105.43         2.78 o                         
  -7   6   6        260.11        264.77         4.29 o                         
  -6   6   6        133.30        116.99         2.61 o                         
  -5   6   6         32.93         39.75         1.79 o                         
  -4   6   6         14.20         14.79         1.14 o                         
  -3   6   6         38.25         33.84         2.12 o                         
  -2   6   6        154.47        147.50         2.95 o                         
  -1   6   6         61.33         56.57         2.12 o                         
   0   6   6         48.51         49.72         2.08 o                         
   1   6   6          9.53          6.35         1.00 o                         
   2   6   6          6.39          6.93         1.17 o                         
   3   6   6        140.33        147.03         4.56 o                         
   4   6   6         31.79         40.79         2.97 o                         
   5   6   6         30.53         36.50         2.93 o                         
   6   6   6         10.11         16.57         2.11 o                         
 -13   7   6         13.90         17.52         2.65 o                         
 -12   7   6         11.80         14.12         2.68 o                         
 -11   7   6        198.88        214.97         5.78 o                         
 -10   7   6        132.70        124.78         5.41 o                         
  -9   7   6        490.72        506.56         7.22 o                         
  -8   7   6         13.37         15.95         1.40 o                         
  -7   7   6          2.02          1.88         0.69 o                         
  -6   7   6         26.59         27.85         1.60 o                         
  -5   7   6        171.29        156.78         4.42 o                         
  -4   7   6         14.21         12.82         1.23 o                         
  -3   7   6          0.10         -0.70         0.70 o                         
  -2   7   6        355.71        372.87         6.48 o                         
  -1   7   6        685.94        721.62        11.73 o                         
   0   7   6         30.43         28.52         1.98 o                         
   1   7   6          4.29          4.67         0.92 o                         
   2   7   6         33.47         35.00         2.64 o                         
   3   7   6          3.01          5.71         2.08 o                         
   4   7   6          0.68          2.94         1.58 o                         
   5   7   6          0.89          5.87         1.61 o                         
 -13   8   6          2.25          1.99         2.23 o                         
 -12   8   6         57.67         60.09         3.77 o                         
 -11   8   6         51.24         52.80         3.41 o                         
 -10   8   6          4.71          4.94         1.73 o                         
  -9   8   6        209.77        215.63         7.48 o                         
  -8   8   6        151.23        146.81         4.31 o                         
  -7   8   6         42.02         35.84         2.34 o                         
  -6   8   6          2.60          5.15         0.98 o                         
  -5   8   6          0.00          0.92         0.73 o                         
  -4   8   6          0.06         -0.44         0.91 o                         
  -3   8   6         14.42         13.04         1.74 o                         
  -2   8   6          9.22          9.94         1.57 o                         
  -1   8   6          0.01          0.76         0.95 o                         
   0   8   6         13.56         15.99         2.22 o                         
   1   8   6        182.52        197.69         6.88 o                         
   2   8   6         41.54         46.57         4.81 o                         
   3   8   6         39.91         46.38         4.24 o                         
 -12   9   6         20.42         20.35         2.80 o                         
 -11   9   6         91.08         91.53         4.59 o                         
 -10   9   6         50.22         41.41         2.94 o                         
  -9   9   6          0.04          0.31         0.85 o                         
  -8   9   6         12.30          7.17         1.40 o                         
  -7   9   6         23.87         26.71         2.29 o                         
  -6   9   6         77.30         82.95         3.02 o                         
  -5   9   6         68.56         67.70         3.63 o                         
  -4   9   6         90.23         91.18         3.66 o                         
  -3   9   6          4.10          6.99         1.64 o                         
  -2   9   6          5.70          7.04         1.53 o                         
  -1   9   6          6.38          6.69         2.15 o                         
   0   9   6         35.36         36.65         3.30 o                         
   1   9   6         65.98         70.64         6.11 o                         
   2   9   6         17.54         20.06         3.46 o                         
 -11  10   6          0.18          6.88         2.40 o                         
 -10  10   6          0.22          1.67         1.71 o                         
  -9  10   6         54.47         56.40         5.44 o                         
  -8  10   6         69.27         73.75         3.68 o                         
  -7  10   6          8.76          6.66         1.53 o                         
  -6  10   6         41.94         38.85         3.06 o                         
  -5  10   6          0.16          1.61         1.58 o                         
  -4  10   6        182.41        198.81         7.64 o                         
  -3  10   6          0.02          1.24         1.18 o                         
  -2  10   6         11.73         10.20         2.19 o                         
  -1  10   6          3.76          7.71         2.23 o                         
   0  10   6         15.77         17.24         2.42 o                         
 -10  11   6          9.12         13.35         3.93 o                         
  -9  11   6          0.40          2.09         1.70 o                         
  -8  11   6          3.70          3.25         1.53 o                         
  -7  11   6         49.50         53.09         4.13 o                         
  -6  11   6         12.84         12.67         2.55 o                         
  -5  11   6         17.56         17.14         2.03 o                         
  -4  11   6          1.60          4.07         2.06 o                         
  -3  11   6          5.29         10.10         2.35 o                         
  -2  11   6          1.67          6.08         2.43 o                         
   2 -15   7        439.31        464.51        13.33 o                         
   3 -15   7         38.75         39.03         2.94 o                         
   4 -15   7         52.83         42.39         2.90 o                         
   5 -15   7         81.23         79.98         8.59 o                         
   6 -15   7          0.65          0.74         0.97 o                         
   7 -15   7          4.36          4.45         1.92 o                         
  -1 -14   7         44.88         47.31         5.84 o                         
   0 -14   7         27.35         24.80         2.34 o                         
   1 -14   7          3.64          5.36         1.36 o                         
   2 -14   7         82.06         86.72         3.78 o                         
   3 -14   7         17.19         15.44         1.63 o                         
   4 -14   7          4.41          4.04         1.36 o                         
   5 -14   7          4.55          4.03         1.04 o                         
   6 -14   7          0.15          0.49         0.67 o                         
   7 -14   7         11.06         10.13         1.43 o                         
   8 -14   7         67.77         73.43         4.09 o                         
   9 -14   7         87.49         93.06         6.32 o                         
  -3 -13   7          6.38          5.06         1.93 o                         
  -2 -13   7         79.35         88.54         7.18 o                         
  -1 -13   7          6.05          5.70         1.39 o                         
   0 -13   7        239.77        250.88         5.87 o                         
   1 -13   7          0.92          0.69         0.96 o                         
   2 -13   7          4.32          2.64         0.99 o                         
   3 -13   7         64.33         68.90         4.32 o                         
   4 -13   7          1.03          0.85         0.71 o                         
   5 -13   7          5.04          2.43         0.85 o                         
   6 -13   7        104.20        106.30         3.34 o                         
   7 -13   7         76.92         81.30         2.86 o                         
   8 -13   7         21.88         23.15         2.10 o                         
   9 -13   7          9.59          7.87         1.20 o                         
  10 -13   7          9.50         10.57         1.58 o                         
  -4 -12   7          0.01          0.29         0.90 o                         
  -3 -12   7         39.70         42.55         2.69 o                         
  -2 -12   7         50.82         55.59         3.02 o                         
  -1 -12   7         15.16         13.11         3.16 o                         
   0 -12   7        174.22        181.70         4.70 o                         
   1 -12   7          0.10         -0.07         0.81 o                         
   2 -12   7          3.04          1.58         0.77 o                         
   3 -12   7         11.52          9.43         0.98 o                         
   4 -12   7        322.25        332.80         5.08 o                         
   5 -12   7          0.31         -0.27         0.66 o                         
   6 -12   7         81.61         89.39         2.92 o                         
   7 -12   7         72.92         77.21         2.98 o                         
   8 -12   7          2.20          2.68         0.85 o                         
   9 -12   7          1.15         -0.36         0.78 o                         
  10 -12   7          0.93          0.30         0.91 o                         
  11 -12   7          0.15         -1.40         2.60 o                         
  -6 -11   7         26.80         30.60         4.10 o                         
  -5 -11   7          0.93          1.28         0.99 o                         
  -4 -11   7          7.30          5.77         1.21 o                         
  -3 -11   7          7.11          7.81         1.67 o                         
  -2 -11   7        144.59        138.34         4.46 o                         
  -1 -11   7         67.58         72.13         2.76 o                         
   0 -11   7        405.18        405.59         6.24 o                         
   1 -11   7          0.28          0.85         0.86 o                         
   2 -11   7          8.04          7.72         0.94 o                         
   3 -11   7          6.51          4.98         0.75 o                         
   4 -11   7         80.36         81.08         1.96 o                         
   5 -11   7         56.80         60.02         1.99 o                         
   6 -11   7        216.39        227.89         3.83 o                         
   7 -11   7         15.04         12.36         1.33 o                         
   8 -11   7         64.25         58.91         2.56 o                         
   9 -11   7          4.37          5.18         1.01 o                         
  10 -11   7          2.03          0.37         0.78 o                         
  11 -11   7          1.96          1.84         1.17 o                         
  -7 -10   7          2.00          1.18         1.20 o                         
  -6 -10   7         18.55         17.54         1.84 o                         
  -5 -10   7         48.10         56.58         2.98 o                         
  -4 -10   7         86.33         96.59         3.20 o                         
  -3 -10   7         26.04         21.58         1.78 o                         
  -2 -10   7        214.38        212.10         4.45 o                         
  -1 -10   7        435.27        432.76         8.40 o                         
   0 -10   7         10.95          7.44         1.05 o                         
   1 -10   7          4.82          3.09         0.61 o                         
   2 -10   7        256.86        256.65         4.11 o                         
   3 -10   7          1.51          2.15         0.52 o                         
   4 -10   7         65.60         70.84         1.72 o                         
   5 -10   7          6.16          5.70         0.66 o                         
   6 -10   7         33.25         33.43         1.50 o                         
   7 -10   7         19.98         19.18         1.37 o                         
   8 -10   7          1.52          1.46         0.65 o                         
   9 -10   7          0.80         -0.35         0.88 o                         
  10 -10   7         22.99         20.91         1.91 o                         
  11 -10   7          8.25          9.02         1.48 o                         
  -8  -9   7          8.26          5.52         1.99 o                         
  -7  -9   7          0.65          0.74         0.97 o                         
  -6  -9   7          8.57         11.08         1.45 o                         
  -5  -9   7          5.21          2.87         0.88 o                         
  -4  -9   7          1.07         -0.63         0.68 o                         
  -3  -9   7          0.07          1.20         0.74 o                         
  -2  -9   7         28.37         27.27         1.79 o                         
  -1  -9   7        480.11        482.46         7.24 o                         
   0  -9   7         76.39         70.45         1.82 o                         
   1  -9   7         44.36         47.29         1.61 o                         
   2  -9   7          5.83          7.48         0.55 o                         
   3  -9   7        140.83        141.74         1.84 o                         
   4  -9   7         98.05        100.11         1.98 o                         
   5  -9   7        167.58        179.50         2.31 o                         
   6  -9   7          4.13          2.62         0.67 o                         
   7  -9   7          0.56          0.37         0.50 o                         
   8  -9   7         19.68         21.49         1.43 o                         
   9  -9   7         28.71         31.35         1.97 o                         
  10  -9   7         21.96         19.45         1.91 o                         
  11  -9   7          0.12          0.01         1.02 o                         
  12  -9   7          0.74         -1.47         1.47 o                         
  -9  -8   7          0.84         -0.45         1.71 o                         
  -8  -8   7          1.54          1.87         1.03 o                         
  -7  -8   7        194.74        210.48         4.74 o                         
  -6  -8   7          3.22          0.97         0.76 o                         
  -5  -8   7          0.02          0.05         0.66 o                         
  -4  -8   7         29.88         26.21         1.79 o                         
  -3  -8   7         60.22         56.82         2.43 o                         
  -2  -8   7        306.95        276.57         5.72 o                         
  -1  -8   7         96.40        106.32         2.17 o                         
   0  -8   7        102.98         89.43         1.71 o                         
   1  -8   7         42.73         47.35         1.09 o                         
   2  -8   7        489.41        522.05         3.83 o                         
   3  -8   7        103.03         97.41         1.42 o                         
   4  -8   7        164.38        178.39         2.02 o                         
   5  -8   7         15.38         12.00         0.72 o                         
   6  -8   7        134.19        137.41         2.44 o                         
   7  -8   7          0.02         -0.47         0.47 o                         
   8  -8   7         77.14         82.16         3.22 o                         
   9  -8   7         49.78         46.21         2.99 o                         
  10  -8   7          0.49          0.16         0.89 o                         
  11  -8   7          8.05          7.26         1.41 o                         
  12  -8   7          6.73          4.40         2.14 o                         
  -9  -7   7          1.31          0.81         1.08 o                         
  -8  -7   7        172.19        207.26         5.10 o                         
  -7  -7   7        262.21        283.54         5.60 o                         
  -6  -7   7         53.71         53.99         2.62 o                         
  -5  -7   7          1.80          2.21         0.66 o                         
  -4  -7   7          1.90          3.12         0.70 o                         
  -3  -7   7         79.16         69.30         1.99 o                         
  -2  -7   7         33.24         33.23         1.60 o                         
  -1  -7   7          6.61          6.98         0.61 o                         
   0  -7   7        229.43        249.37         2.53 o                         
   1  -7   7          1.07          0.35         0.29 o                         
   2  -7   7         69.96         65.68         1.11 o                         
   3  -7   7         22.16         19.20         0.70 o                         
   4  -7   7         92.10         98.43         1.67 o                         
   5  -7   7         48.49         44.56         1.11 o                         
   6  -7   7         96.94         98.76         1.99 o                         
   7  -7   7        173.64        173.21         2.89 o                         
   8  -7   7          0.14          0.68         0.66 o                         
   9  -7   7          0.05         -0.04         0.66 o                         
  10  -7   7          0.00         -0.84         0.84 o                         
  11  -7   7          0.82          0.69         1.00 o                         
  12  -7   7         11.27         12.75         2.00 o                         
 -10  -6   7         40.07         55.79         3.68 o                         
  -9  -6   7         47.95         56.00         3.14 o                         
  -8  -6   7        127.60        147.91         4.55 o                         
  -7  -6   7         40.66         35.56         2.09 o                         
  -6  -6   7          4.70          2.22         0.63 o                         
  -5  -6   7          0.06         -0.42         0.42 o                         
  -4  -6   7          1.82         -0.40         0.40 o                         
  -3  -6   7         77.82         77.52         2.00 o                         
  -2  -6   7         34.50         27.48         1.14 o                         
  -1  -6   7          0.97          1.87         0.32 o                         
   0  -6   7         24.44         19.98         0.73 o                         
   1  -6   7        160.62        151.38         1.87 o                         
   2  -6   7        188.99        186.04         1.88 o                         
   3  -6   7        402.45        404.88         3.10 o                         
   4  -6   7         44.58         42.40         1.01 o                         
   5  -6   7         43.94         40.94         1.25 o                         
   6  -6   7         28.45         26.86         1.22 o                         
   7  -6   7        518.08        518.72         5.92 o                         
   8  -6   7         38.60         37.78         2.07 o                         
   9  -6   7         83.33         80.81         4.10 o                         
  10  -6   7         13.59         12.46         1.40 o                         
  11  -6   7         18.73         19.46         1.79 o                         
  12  -6   7         46.15         52.53         4.37 o                         
 -11  -5   7          7.84         10.51         3.38 o                         
 -10  -5   7         59.08         63.15         3.48 o                         
  -9  -5   7         26.62         32.09         2.10 o                         
  -8  -5   7         58.61         66.20         2.65 o                         
  -7  -5   7         70.01         64.94         2.38 o                         
  -6  -5   7          8.09          6.17         1.09 o                         
  -5  -5   7        154.10        142.12         2.86 o                         
  -4  -5   7         16.24          9.80         0.89 o                         
  -3  -5   7          0.01         -0.32         0.33 o                         
  -2  -5   7          3.20          2.27         0.31 o                         
  -1  -5   7        249.16        255.04         2.29 o                         
   0  -5   7        332.80        321.32         2.95 o                         
   1  -5   7          0.69          1.38         0.25 o                         
   2  -5   7          3.43          1.74         0.28 o                         
   3  -5   7        370.50        409.10         3.32 o                         
   4  -5   7        537.62        590.64         4.44 o                         
   5  -5   7         40.05         38.96         1.34 o                         
   6  -5   7         55.42         46.29         1.73 o                         
   7  -5   7         68.15         68.04         2.27 o                         
   8  -5   7        176.67        177.46         4.03 o                         
   9  -5   7         28.25         25.68         1.87 o                         
  10  -5   7          0.01         -0.42         0.80 o                         
  11  -5   7          6.59          5.45         1.15 o                         
 -11  -4   7         38.63         47.12         3.27 o                         
 -10  -4   7          3.60          2.40         1.05 o                         
  -9  -4   7          4.56          5.15         1.00 o                         
  -8  -4   7         23.40         21.13         1.56 o                         
  -7  -4   7         36.02         25.20         1.87 o                         
  -6  -4   7        302.18        245.17         4.14 o                         
  -5  -4   7          4.16          0.11         0.46 o                         
  -4  -4   7         66.01         62.04         1.61 o                         
  -3  -4   7         60.19         55.87         1.39 o                         
  -2  -4   7         26.68         34.35         0.76 o                         
  -1  -4   7        203.78        220.71         1.99 o                         
   0  -4   7          3.15          0.83         0.20 o                         
   1  -4   7         33.43         37.19         1.14 o                         
   2  -4   7         45.68         48.00         1.01 o                         
   3  -4   7         21.43         25.31         0.81 o                         
   4  -4   7         92.41        111.98         1.74 o                         
   5  -4   7          2.04          0.22         0.48 o                         
   6  -4   7         64.57         63.84         1.90 o                         
   7  -4   7         81.76         81.81         2.53 o                         
   8  -4   7        242.57        257.11         4.75 o                         
   9  -4   7          1.09          0.16         0.63 o                         
  10  -4   7         31.77         34.55         2.22 o                         
  11  -4   7          2.56          2.31         1.10 o                         
 -12  -3   7         24.06         29.30         3.29 o                         
 -11  -3   7         63.36         68.00         3.57 o                         
 -10  -3   7          1.20          0.78         0.94 o                         
  -9  -3   7          0.33          1.17         0.73 o                         
  -8  -3   7          1.92          1.73         0.68 o                         
  -7  -3   7        258.34        187.01         3.60 o                         
  -6  -3   7         61.39         45.80         2.15 o                         
  -5  -3   7          0.49          0.55         0.40 o                         
  -4  -3   7          3.24          5.38         0.58 o                         
  -3  -3   7          0.72          1.01         0.31 o                         
  -2  -3   7         12.51         13.80         0.44 o                         
  -1  -3   7        204.00        200.01         2.01 o                         
   0  -3   7          1.69          4.89         0.59 o                         
   1  -3   7         95.07         98.71         1.72 o                         
   2  -3   7        823.85        906.84         5.98 o                         
   3  -3   7         20.73         21.38         0.75 o                         
   4  -3   7          7.93         11.94         0.88 o                         
   5  -3   7        306.54        297.03         3.94 o                         
   6  -3   7        164.96        169.87         3.06 o                         
   7  -3   7        139.91        145.02         3.41 o                         
   8  -3   7         36.99         37.13         2.51 o                         
   9  -3   7          1.30          0.33         0.70 o                         
  10  -3   7         19.91         18.01         1.84 o                         
  11  -3   7          9.20         10.62         1.50 o                         
 -12  -2   7         11.14         11.35         2.14 o                         
 -11  -2   7         68.03         84.31         3.84 o                         
 -10  -2   7         41.04         41.70         2.70 o                         
  -9  -2   7         71.21         64.70         2.18 o                         
  -8  -2   7         85.65         69.41         2.06 o                         
  -7  -2   7          0.62          1.91         0.54 o                         
  -6  -2   7         58.99         48.17         1.46 o                         
  -5  -2   7        156.74        166.28         2.52 o                         
  -4  -2   7         19.51         19.65         0.95 o                         
  -3  -2   7          9.05         16.86         0.48 o                         
  -2  -2   7        324.87        337.67         2.72 o                         
  -1  -2   7         67.92         66.00         1.10 o                         
   0  -2   7         20.02         16.26         0.57 o                         
   1  -2   7        571.39        649.37         4.85 o                         
   2  -2   7          8.99         11.70         0.81 o                         
   3  -2   7        148.34        148.71         2.77 o                         
   4  -2   7        128.63        118.64         2.31 o                         
   5  -2   7        808.82        842.01         7.79 o                         
   6  -2   7        992.72       1052.28         9.40 o                         
   7  -2   7        346.10        355.18         6.08 o                         
   8  -2   7         16.77         14.86         1.54 o                         
   9  -2   7          6.59          4.47         1.03 o                         
  10  -2   7          0.04         -0.68         0.82 o                         
  11  -2   7         57.64         60.91         4.60 o                         
 -12  -1   7          3.01         -0.93         1.24 o                         
 -11  -1   7          9.68          6.39         1.54 o                         
 -10  -1   7         18.31         18.99         1.67 o                         
  -9  -1   7          0.12         -0.40         0.52 o                         
  -8  -1   7          5.34          4.84         0.67 o                         
  -7  -1   7         97.50         80.46         1.92 o                         
  -6  -1   7         18.59         15.57         0.94 o                         
  -5  -1   7         65.76         68.27         2.21 o                         
  -4  -1   7          0.18          0.23         0.19 o                         
  -3  -1   7         44.55         34.50         0.93 o                         
  -2  -1   7        105.51         88.60         1.46 o                         
  -1  -1   7         42.82         53.06         1.14 o                         
   0  -1   7        113.06        123.68         1.53 o                         
   1  -1   7        487.47        539.57         4.69 o                         
   2  -1   7        176.76        176.99         3.28 o                         
   3  -1   7        244.91        238.42         3.57 o                         
   4  -1   7        187.89        196.99         3.15 o                         
   5  -1   7       1095.22       1102.57         9.61 o                         
   6  -1   7          5.24          6.49         1.14 o                         
   7  -1   7        171.84        175.18         3.86 o                         
   8  -1   7          1.03          1.36         0.86 o                         
   9  -1   7          1.52          0.76         1.10 o                         
  10  -1   7          5.41          5.40         1.52 o                         
 -13   0   7          0.25         -1.12         1.21 o                         
 -12   0   7         20.49         22.33         2.81 o                         
 -11   0   7         11.72         15.54         1.99 o                         
 -10   0   7          7.80          7.61         1.45 o                         
  -9   0   7          4.19          2.30         0.78 o                         
  -8   0   7          0.17          0.80         0.49 o                         
  -7   0   7        136.76        114.08         2.16 o                         
  -6   0   7        377.02        380.30         4.37 o                         
  -5   0   7         39.37         31.28         0.96 o                         
  -4   0   7         50.23         39.98         1.01 o                         
  -3   0   7        292.08        264.57         2.81 o                         
  -2   0   7        169.12        180.50         2.26 o                         
  -1   0   7        475.92        519.92         4.52 o                         
   0   0   7         96.65        117.82         2.27 o                         
   1   0   7         82.86         89.90         1.74 o                         
   2   0   7        272.79        277.03         3.45 o                         
   3   0   7        220.50        220.58         5.04 o                         
   4   0   7        375.04        357.31         5.02 o                         
   5   0   7         92.02         91.63         2.30 o                         
   6   0   7         29.61         30.44         1.88 o                         
   7   0   7         13.60         12.72         1.42 o                         
   8   0   7         55.29         55.39         2.99 o                         
   9   0   7         68.39         66.67         3.13 o                         
  10   0   7         29.57         28.72         7.66 o                         
 -13   1   7         54.20         51.89         5.21 o                         
 -12   1   7         49.81         47.71         3.81 o                         
 -11   1   7          0.62         -0.19         1.10 o                         
 -10   1   7          6.83          4.07         1.02 o                         
  -9   1   7        374.92        326.51         5.59 o                         
  -8   1   7          0.01         -0.48         0.52 o                         
  -7   1   7        235.36        230.58         3.87 o                         
  -6   1   7       1712.05       1725.96        16.06 o                         
  -5   1   7        335.27        310.95         3.47 o                         
  -4   1   7         95.57         94.31         1.62 o                         
  -3   1   7          0.75          0.80         0.38 o                         
  -2   1   7          8.81         10.76         0.73 o                         
  -1   1   7        252.66        286.86         3.20 o                         
   0   1   7        111.53        115.10         1.89 o                         
   1   1   7        135.38        138.25         3.00 o                         
   2   1   7         11.16         11.87         0.87 o                         
   3   1   7       2283.79       2305.05        16.63 o                         
   4   1   7         75.37         66.88         2.36 o                         
   5   1   7         78.26         76.89         2.22 o                         
   6   1   7         46.04         49.24         2.95 o                         
   7   1   7         68.37         71.55         2.85 o                         
   8   1   7        115.68        131.46         5.25 o                         
   9   1   7         40.16         45.83         3.29 o                         
 -13   2   7        139.50        151.14         7.48 o                         
 -12   2   7          2.77          0.75         1.64 o                         
 -11   2   7         89.28         83.00         3.32 o                         
 -10   2   7          0.71          1.27         0.91 o                         
  -9   2   7         85.35         79.45         3.47 o                         
  -8   2   7          3.02          0.61         0.66 o                         
  -7   2   7       1327.02       1368.57        12.44 o                         
  -6   2   7         55.12         53.35         1.64 o                         
  -5   2   7         16.95         17.54         0.99 o                         
  -4   2   7        168.94        179.01         2.62 o                         
  -3   2   7         16.48         22.75         1.04 o                         
  -2   2   7          4.11          7.19         0.63 o                         
  -1   2   7         70.51         79.68         1.89 o                         
   0   2   7         80.91         77.41         1.75 o                         
   1   2   7          0.08          0.80         0.45 o                         
   2   2   7          4.31          4.22         0.67 o                         
   3   2   7         37.79         32.35         1.59 o                         
   4   2   7          3.96          1.75         0.63 o                         
   5   2   7          0.87         -0.62         0.62 o                         
   6   2   7         13.64         13.63         1.56 o                         
   7   2   7        189.90        197.62         5.49 o                         
   8   2   7         26.71         28.42         2.66 o                         
 -13   3   7         35.41         28.87         4.34 o                         
 -12   3   7         78.09         79.11         4.18 o                         
 -11   3   7         28.10         23.41         3.04 o                         
 -10   3   7          0.13         -0.79         0.79 o                         
  -9   3   7         15.67         13.61         1.68 o                         
  -8   3   7         15.57         17.78         1.40 o                         
  -7   3   7         14.33          9.20         1.09 o                         
  -6   3   7        117.01        118.75         2.69 o                         
  -5   3   7        609.77        625.97         5.52 o                         
  -4   3   7        103.82         98.59         1.87 o                         
  -3   3   7         88.76        106.59         1.93 o                         
  -2   3   7          7.66          7.83         0.72 o                         
  -1   3   7         47.34         34.93         1.67 o                         
   0   3   7        103.75         89.30         2.45 o                         
   1   3   7         88.85         78.16         2.18 o                         
   2   3   7          0.48          0.96         0.54 o                         
   3   3   7          4.83          4.13         0.95 o                         
   4   3   7          1.03         -0.17         0.66 o                         
   5   3   7        134.02        152.01         6.01 o                         
   6   3   7          6.49          9.35         1.32 o                         
   7   3   7         36.10         45.54         3.30 o                         
   8   3   7         92.42         97.69         7.27 o                         
 -13   4   7          7.15          5.27         1.82 o                         
 -12   4   7         18.00         15.16         2.45 o                         
 -11   4   7          0.09          0.03         1.07 o                         
 -10   4   7          0.77          1.32         1.05 o                         
  -9   4   7         49.53         49.12         3.14 o                         
  -8   4   7        193.55        188.55         4.28 o                         
  -7   4   7       1365.04       1401.25        11.78 o                         
  -6   4   7         65.82         74.09         1.70 o                         
  -5   4   7         61.44         60.78         1.58 o                         
  -4   4   7         71.20         74.27         1.71 o                         
  -3   4   7        215.28        186.61         2.90 o                         
  -2   4   7          5.37          2.57         0.69 o                         
  -1   4   7         37.31         40.97         1.88 o                         
   0   4   7        284.43        284.98         4.37 o                         
   1   4   7       1778.70       1803.90        13.92 o                         
   2   4   7        108.65        103.47         2.46 o                         
   3   4   7         85.35         84.50         2.55 o                         
   4   4   7         10.29          8.44         1.31 o                         
   5   4   7          5.98          6.98         1.34 o                         
   6   4   7         11.15         16.32         2.61 o                         
   7   4   7          4.56          6.58         1.94 o                         
 -13   5   7          4.42          4.59         1.73 o                         
 -12   5   7         41.92         38.03         3.13 o                         
 -11   5   7          7.85          7.00         1.59 o                         
 -10   5   7         95.95         98.24         3.79 o                         
  -9   5   7         68.38         77.34         3.33 o                         
  -8   5   7          1.49          2.47         1.34 o                         
  -7   5   7        438.09        421.38         5.34 o                         
  -6   5   7        453.33        446.14         5.48 o                         
  -5   5   7         30.40         21.91         1.38 o                         
  -4   5   7          5.25          7.03         0.79 o                         
  -3   5   7          1.10          0.18         0.52 o                         
  -2   5   7         11.55         10.32         1.04 o                         
  -1   5   7        119.08        116.96         2.79 o                         
   0   5   7         11.16         10.20         1.12 o                         
   1   5   7        189.15        182.11         5.07 o                         
   2   5   7         43.64         46.00         3.16 o                         
   3   5   7         53.01         47.23         3.20 o                         
   4   5   7         52.75         58.39         3.65 o                         
   5   5   7        117.60        148.30         5.88 o                         
   6   5   7          0.10          3.31         2.08 o                         
 -13   6   7          3.45          1.63         1.43 o                         
 -12   6   7          4.90          8.26         1.76 o                         
 -11   6   7        197.28        198.60         5.64 o                         
 -10   6   7        104.86        103.61         4.72 o                         
  -9   6   7        357.49        360.09         7.24 o                         
  -8   6   7        167.97        160.84         3.90 o                         
  -7   6   7         39.54         31.76         1.75 o                         
  -6   6   7        182.72        156.81         3.41 o                         
  -5   6   7          5.65          6.52         0.90 o                         
  -4   6   7         68.50         64.26         2.20 o                         
  -3   6   7         17.44         13.28         1.54 o                         
  -2   6   7         96.22         92.72         3.16 o                         
  -1   6   7         36.06         34.13         2.16 o                         
   0   6   7         73.11         72.08         3.93 o                         
   1   6   7         18.18         17.86         1.74 o                         
   2   6   7          3.26          3.27         1.33 o                         
   3   6   7         78.69         79.57         4.47 o                         
   4   6   7         49.41         45.45         3.95 o                         
   5   6   7          6.31         10.64         4.62 o                         
 -12   7   7         40.67         39.09         3.17 o                         
 -11   7   7          1.04          1.24         1.33 o                         
 -10   7   7        241.49        243.60         6.12 o                         
  -9   7   7         12.04         10.35         1.66 o                         
  -8   7   7         49.55         48.65         2.54 o                         
  -7   7   7        158.25        161.49         3.36 o                         
  -6   7   7         28.71         31.84         1.94 o                         
  -5   7   7         29.58         26.79         1.76 o                         
  -4   7   7         43.36         34.40         3.29 o                         
  -3   7   7         94.38         90.09         5.46 o                         
  -2   7   7        298.81        315.83         6.85 o                         
  -1   7   7        121.09        120.71         4.19 o                         
   0   7   7         42.79         43.15         4.36 o                         
   1   7   7          0.02          0.11         1.05 o                         
   2   7   7         26.43         33.48         3.29 o                         
   3   7   7         36.24         41.10         3.74 o                         
   4   7   7         28.72         34.81         4.67 o                         
 -12   8   7         47.26         54.94         3.74 o                         
 -11   8   7          0.46          1.27         1.22 o                         
 -10   8   7        112.62        125.81         5.22 o                         
  -9   8   7        204.32        215.66         5.53 o                         
  -8   8   7         26.51         19.35         2.22 o                         
  -7   8   7          2.56          2.52         1.00 o                         
  -6   8   7          4.57          4.01         1.01 o                         
  -5   8   7         95.30         85.60         4.45 o                         
  -4   8   7         51.84         55.58         3.48 o                         
  -3   8   7         31.54         29.82         2.96 o                         
  -2   8   7          3.67          4.76         1.30 o                         
  -1   8   7          0.01          1.29         1.06 o                         
   0   8   7          1.33          1.48         1.25 o                         
   1   8   7          3.72          4.31         2.05 o                         
   2   8   7        129.59        157.99         7.77 o                         
 -11   9   7          2.74          4.33         1.71 o                         
 -10   9   7         12.35         18.00         3.74 o                         
  -9   9   7         36.50         44.36         3.09 o                         
  -8   9   7          0.08          0.30         0.97 o                         
  -7   9   7        120.12        119.06         4.41 o                         
  -6   9   7         25.72         24.27         2.38 o                         
  -5   9   7          0.09          1.13         1.07 o                         
  -4   9   7         87.35         87.51         4.57 o                         
  -3   9   7         69.59         73.72         3.89 o                         
  -2   9   7          1.63          4.30         1.27 o                         
  -1   9   7          0.66          1.86         1.67 o                         
   0   9   7          0.02          2.10         1.76 o                         
 -10  10   7         58.45         60.86         5.49 o                         
  -9  10   7          6.57          6.99         2.49 o                         
  -8  10   7          6.38         10.37         2.10 o                         
  -7  10   7          0.83          2.29         1.35 o                         
  -6  10   7         80.91         98.98         4.22 o                         
  -5  10   7         18.54         16.48         2.02 o                         
  -4  10   7         86.61         97.47         5.35 o                         
  -3  10   7          0.16          2.10         2.23 o                         
  -2  10   7         19.59         27.37         4.47 o                         
  -1  10   7         10.68         14.35         3.46 o                         
  -7  11   7          0.89         -0.97         1.80 o                         
  -6  11   7          5.79          5.98         2.10 o                         
  -5  11   7         16.98         19.15         2.99 o                         
   2 -15   8         65.60         46.09         7.38 o                         
   3 -15   8          9.58         14.71         2.28 o                         
   4 -15   8         22.90         20.64         2.45 o                         
   5 -15   8         14.16         12.30         1.99 o                         
   6 -15   8        141.02        148.48         4.14 o                         
  -1 -14   8          5.75          9.47         2.80 o                         
   0 -14   8         58.93         58.44         3.94 o                         
   1 -14   8         41.83         41.73         2.94 o                         
   2 -14   8        226.00        224.41         7.56 o                         
   3 -14   8          5.31          4.39         1.16 o                         
   4 -14   8          2.47          2.21         1.02 o                         
   5 -14   8         42.95         44.59         2.52 o                         
   6 -14   8         34.79         32.04         2.15 o                         
   7 -14   8         31.98         27.20         2.38 o                         
   8 -14   8         35.62         33.66         2.71 o                         
  -3 -13   8         22.29         23.47         4.65 o                         
  -2 -13   8         69.14         82.53         4.24 o                         
  -1 -13   8          3.80          3.77         1.35 o                         
   0 -13   8         58.46         58.90         3.37 o                         
   1 -13   8         60.21         56.39         3.19 o                         
   2 -13   8         30.33         31.05         2.41 o                         
   3 -13   8          2.03          2.63         0.99 o                         
   4 -13   8        102.11        104.57         3.05 o                         
   5 -13   8         10.72          8.71         1.21 o                         
   6 -13   8         13.41         12.97         1.51 o                         
   7 -13   8          0.57          1.33         0.81 o                         
   8 -13   8          0.52          2.18         0.87 o                         
   9 -13   8          2.87          2.89         0.99 o                         
  -4 -12   8         12.75          9.50         1.48 o                         
  -3 -12   8          0.94          0.27         0.98 o                         
  -2 -12   8          1.09          0.59         0.81 o                         
  -1 -12   8         54.47         51.58         3.12 o                         
   0 -12   8         12.77         11.50         1.63 o                         
   1 -12   8         64.58         65.01         3.31 o                         
   2 -12   8         10.01          8.72         1.37 o                         
   3 -12   8          1.58          1.22         0.84 o                         
   4 -12   8          2.05          1.60         0.68 o                         
   5 -12   8         66.97         65.89         2.95 o                         
   6 -12   8         35.19         34.70         1.83 o                         
   7 -12   8        123.29        131.95         3.30 o                         
   8 -12   8          2.04          1.52         0.80 o                         
   9 -12   8          8.71          8.41         1.36 o                         
  10 -12   8          0.50          0.66         1.16 o                         
  -5 -11   8         75.32         83.12         3.96 o                         
  -4 -11   8          0.03          0.84         1.11 o                         
  -3 -11   8          1.63          2.00         0.90 o                         
  -2 -11   8         14.37         13.79         1.56 o                         
  -1 -11   8         51.88         47.32         2.58 o                         
   0 -11   8        164.50        143.84         3.36 o                         
   1 -11   8         11.07         10.92         1.25 o                         
   2 -11   8         71.55         77.48         3.32 o                         
   3 -11   8          2.20          2.19         0.62 o                         
   4 -11   8        362.60        383.03         4.30 o                         
   5 -11   8         45.61         48.38         2.21 o                         
   6 -11   8        103.90        109.46         5.09 o                         
   7 -11   8          9.91          9.32         1.20 o                         
   8 -11   8         61.35         64.57         2.69 o                         
   9 -11   8          3.83          2.46         1.11 o                         
  10 -11   8          2.00          1.67         1.36 o                         
  11 -11   8          0.02          1.03         1.72 o                         
  -7 -10   8          1.43          1.87         1.52 o                         
  -6 -10   8        101.59        121.42         3.85 o                         
  -5 -10   8        160.90        189.28         5.71 o                         
  -4 -10   8         47.53         45.19         2.56 o                         
  -3 -10   8          0.25          0.28         0.61 o                         
  -2 -10   8          2.24          0.19         0.74 o                         
  -1 -10   8         45.58         36.51         2.15 o                         
   0 -10   8          2.89          3.63         0.81 o                         
   1 -10   8          9.75          8.78         0.91 o                         
   2 -10   8        155.51        166.58         2.74 o                         
   3 -10   8         12.98         12.65         0.78 o                         
   4 -10   8          2.92          2.16         0.41 o                         
   5 -10   8         14.27         13.47         0.89 o                         
   6 -10   8         76.72         78.71         2.20 o                         
   7 -10   8         13.91         14.06         1.23 o                         
   8 -10   8          4.03          3.97         0.94 o                         
   9 -10   8         30.89         29.48         2.03 o                         
  10 -10   8          9.55          7.81         1.39 o                         
  11 -10   8         12.33         10.32         1.66 o                         
  -8  -9   8         29.88         28.91         5.89 o                         
  -7  -9   8         30.74         32.95         2.77 o                         
  -6  -9   8        155.63        165.94         4.28 o                         
  -5  -9   8         16.73         13.78         1.47 o                         
  -4  -9   8          0.00         -0.34         0.58 o                         
  -3  -9   8         13.31         12.00         1.58 o                         
  -2  -9   8        136.54        121.11         3.22 o                         
  -1  -9   8        175.86        186.45         3.87 o                         
   0  -9   8        134.93        130.12         2.88 o                         
   1  -9   8         59.55         58.10         1.53 o                         
   2  -9   8          4.30          4.93         0.46 o                         
   3  -9   8        162.25        165.38         1.94 o                         
   4  -9   8        254.90        262.91         2.43 o                         
   5  -9   8        365.21        391.34         3.46 o                         
   6  -9   8          5.35          4.09         0.62 o                         
   7  -9   8          0.93          1.34         0.58 o                         
   8  -9   8         15.77         17.06         1.65 o                         
   9  -9   8        153.87        153.28         4.12 o                         
  10  -9   8          0.54          0.15         0.86 o                         
  11  -9   8          6.73          7.28         1.53 o                         
  -8  -8   8         95.00         97.99         3.72 o                         
  -7  -8   8         12.55         14.42         1.59 o                         
  -6  -8   8        140.23        157.72         4.18 o                         
  -5  -8   8          2.72          1.92         0.76 o                         
  -4  -8   8         44.36         40.42         2.32 o                         
  -3  -8   8         77.33         68.97         2.32 o                         
  -2  -8   8        180.23        153.45         3.09 o                         
  -1  -8   8         85.27         86.81         2.40 o                         
   0  -8   8         75.31         64.91         1.48 o                         
   1  -8   8          7.83          9.76         0.77 o                         
   2  -8   8        100.01        100.55         1.52 o                         
   3  -8   8         76.11         70.75         1.15 o                         
   4  -8   8         35.60         33.72         1.00 o                         
   5  -8   8         68.39         69.43         1.39 o                         
   6  -8   8        238.22        249.85         4.40 o                         
   7  -8   8         45.90         41.25         2.12 o                         
   8  -8   8         80.73         73.33         3.46 o                         
   9  -8   8         12.26         10.71         1.46 o                         
  10  -8   8        240.91        255.94         5.61 o                         
  11  -8   8          7.03          3.92         1.21 o                         
  -9  -7   8          2.00          0.38         1.08 o                         
  -8  -7   8         37.89         37.59         2.64 o                         
  -7  -7   8          2.35          3.91         1.08 o                         
  -6  -7   8          0.61         -0.31         0.60 o                         
  -5  -7   8         12.56         12.19         1.17 o                         
  -4  -7   8        201.14        172.16         3.38 o                         
  -3  -7   8         27.33         18.55         1.28 o                         
  -2  -7   8         16.81         15.95         1.17 o                         
  -1  -7   8        101.23         96.40         2.30 o                         
   0  -7   8          2.20          2.11         0.35 o                         
   1  -7   8        139.81        143.78         1.76 o                         
   2  -7   8         68.10         61.67         1.11 o                         
   3  -7   8         17.39         14.47         0.69 o                         
   4  -7   8        132.98        135.88         1.78 o                         
   5  -7   8          4.31          4.12         0.55 o                         
   6  -7   8         71.18         78.55         1.98 o                         
   7  -7   8         14.43         12.09         1.28 o                         
   8  -7   8         11.46          7.39         1.41 o                         
   9  -7   8         13.84         14.72         1.53 o                         
  10  -7   8         35.70         39.99         2.44 o                         
  11  -7   8         10.22          9.62         1.53 o                         
 -10  -6   8         10.92         11.75         2.38 o                         
  -9  -6   8         27.78         25.15         2.20 o                         
  -8  -6   8          0.57          0.82         0.80 o                         
  -7  -6   8          0.32         -0.05         0.58 o                         
  -6  -6   8          2.58          1.26         0.64 o                         
  -5  -6   8        173.51        128.67         2.88 o                         
  -4  -6   8          5.44          3.93         0.70 o                         
  -3  -6   8          1.20          4.43         0.70 o                         
  -2  -6   8          1.01          0.34         0.38 o                         
  -1  -6   8         44.07         40.38         1.24 o                         
   0  -6   8        115.60        114.44         1.63 o                         
   1  -6   8        494.30        498.34         3.65 o                         
   2  -6   8         25.01         25.83         0.83 o                         
   3  -6   8          8.49          7.17         0.50 o                         
   4  -6   8        169.70        183.20         2.19 o                         
   5  -6   8        114.55        114.01         2.21 o                         
   6  -6   8        154.89        163.88         3.91 o                         
   7  -6   8        626.25        662.37         8.10 o                         
   8  -6   8         68.79         67.72         2.77 o                         
   9  -6   8         88.56         93.55         3.04 o                         
  10  -6   8         28.19         27.40         2.06 o                         
  11  -6   8          0.00         -0.83         0.83 o                         
 -11  -5   8          0.61          3.26         2.68 o                         
 -10  -5   8          7.28          8.47         1.53 o                         
  -9  -5   8        157.96        184.84         4.49 o                         
  -8  -5   8          0.01         -0.04         0.66 o                         
  -7  -5   8          1.03          0.89         0.65 o                         
  -6  -5   8          7.68          2.88         0.89 o                         
  -5  -5   8         86.35         79.38         2.43 o                         
  -4  -5   8         55.48         39.46         1.77 o                         
  -3  -5   8        107.62         96.99         2.03 o                         
  -2  -5   8         79.12         78.52         1.73 o                         
  -1  -5   8         56.38         62.35         1.03 o                         
   0  -5   8        508.19        534.38         3.70 o                         
   1  -5   8         47.55         48.43         0.94 o                         
   2  -5   8          0.52          0.18         0.26 o                         
   3  -5   8        338.25        361.94         3.25 o                         
   4  -5   8          0.06         -0.32         0.32 o                         
   5  -5   8          4.72          3.30         0.65 o                         
   6  -5   8        476.11        491.32         7.92 o                         
   7  -5   8        193.56        188.81         3.93 o                         
   8  -5   8        152.10        165.29         3.85 o                         
   9  -5   8        318.58        353.74         6.80 o                         
  10  -5   8          0.24          0.11         0.89 o                         
  11  -5   8          1.76          1.87         1.08 o                         
 -11  -4   8         55.13         54.57         6.00 o                         
 -10  -4   8         75.49         79.58         3.77 o                         
  -9  -4   8          0.85          1.54         0.91 o                         
  -8  -4   8          0.18          1.47         0.72 o                         
  -7  -4   8          1.33         -0.03         0.59 o                         
  -6  -4   8          1.82          1.60         0.64 o                         
  -5  -4   8         55.23         37.84         2.08 o                         
  -4  -4   8          5.06          5.25         0.61 o                         
  -3  -4   8          6.36          4.95         0.59 o                         
  -2  -4   8         68.81         71.37         1.21 o                         
  -1  -4   8        246.82        272.57         2.45 o                         
   0  -4   8         39.30         25.85         0.75 o                         
   1  -4   8        313.64        339.74         3.16 o                         
   2  -4   8          1.39          0.94         0.30 o                         
   3  -4   8        190.95        226.06         2.77 o                         
   4  -4   8        150.35        128.30         2.74 o                         
   5  -4   8         17.22         20.45         1.26 o                         
   6  -4   8          7.85          4.20         0.80 o                         
   7  -4   8        259.49        260.09         6.12 o                         
   8  -4   8        136.24        145.48         3.67 o                         
   9  -4   8        188.21        206.92         4.56 o                         
  10  -4   8          2.46          0.16         0.81 o                         
  11  -4   8          0.21         -0.71         1.12 o                         
 -12  -3   8         10.84         13.48         4.45 o                         
 -11  -3   8          2.12          2.59         1.90 o                         
 -10  -3   8          1.84          0.43         1.55 o                         
  -9  -3   8          5.08          6.06         1.07 o                         
  -8  -3   8          0.26          0.87         0.62 o                         
  -7  -3   8         19.12         11.50         1.21 o                         
  -6  -3   8         54.19         52.14         2.10 o                         
  -5  -3   8         28.15         21.15         1.17 o                         
  -4  -3   8         28.96         26.57         1.23 o                         
  -3  -3   8        123.96        116.31         2.39 o                         
  -2  -3   8        378.04        356.27         3.24 o                         
  -1  -3   8        980.55        980.67         6.81 o                         
   0  -3   8          6.06          9.67         0.48 o                         
   1  -3   8        230.26        242.24         2.59 o                         
   2  -3   8          0.04         -0.14         0.28 o                         
   3  -3   8         28.59         31.54         1.89 o                         
   4  -3   8        178.48        178.30         2.94 o                         
   5  -3   8         42.03         41.55         1.72 o                         
   6  -3   8        390.63        392.93         5.91 o                         
   7  -3   8         56.45         60.69         2.73 o                         
   8  -3   8          0.26         -0.13         1.07 o                         
   9  -3   8         25.93         31.68         2.20 o                         
  10  -3   8         36.92         31.68         2.27 o                         
 -12  -2   8          3.90          5.84         1.86 o                         
 -11  -2   8          0.09         -0.93         1.02 o                         
 -10  -2   8          1.73          1.53         1.06 o                         
  -9  -2   8         99.91         99.72         2.93 o                         
  -8  -2   8         15.84         19.11         1.53 o                         
  -7  -2   8        850.91        701.56         8.21 o                         
  -6  -2   8        183.66        147.14         2.89 o                         
  -5  -2   8         40.93         42.42         1.72 o                         
  -4  -2   8        955.34        940.34         8.61 o                         
  -3  -2   8        367.61        343.58         3.80 o                         
  -2  -2   8        186.24        177.86         2.17 o                         
  -1  -2   8          0.90          0.94         0.33 o                         
   0  -2   8          1.58          1.18         0.36 o                         
   1  -2   8        183.29        200.72         2.58 o                         
   2  -2   8        152.17        171.05         2.44 o                         
   3  -2   8        319.24        323.01         3.72 o                         
   4  -2   8         42.98         47.74         1.76 o                         
   5  -2   8        668.85        669.27         6.91 o                         
   6  -2   8         55.56         58.05         2.26 o                         
   7  -2   8          0.33          0.68         0.80 o                         
   8  -2   8          3.63          2.20         1.05 o                         
   9  -2   8         27.47         30.10         2.16 o                         
  10  -2   8         42.60         40.98         2.59 o                         
 -12  -1   8          0.00         -1.22         1.22 o                         
 -11  -1   8         22.67         22.32         2.35 o                         
 -10  -1   8          1.05          1.01         0.98 o                         
  -9  -1   8        128.67        109.26         3.02 o                         
  -8  -1   8          4.34          4.58         0.78 o                         
  -7  -1   8         83.35         72.36         2.12 o                         
  -6  -1   8          3.95          1.46         0.58 o                         
  -5  -1   8        858.94        831.43         7.98 o                         
  -4  -1   8        369.29        382.65         4.70 o                         
  -3  -1   8         13.19         11.78         0.81 o                         
  -2  -1   8          5.94          3.39         0.45 o                         
  -1  -1   8         11.33          9.56         0.82 o                         
   0  -1   8          3.85          3.82         0.58 o                         
   1  -1   8         56.31         69.31         1.77 o                         
   2  -1   8         99.42         89.32         1.88 o                         
   3  -1   8        163.52        147.22         2.65 o                         
   4  -1   8         37.00         34.37         1.62 o                         
   5  -1   8        440.61        451.89         5.53 o                         
   6  -1   8         99.39         92.57         2.60 o                         
   7  -1   8         43.39         46.76         3.34 o                         
   8  -1   8          1.48          2.92         1.04 o                         
   9  -1   8        101.34        109.48         3.46 o                         
 -13   0   8          3.67          4.40         2.81 o                         
 -12   0   8          9.59          6.36         1.80 o                         
 -11   0   8         15.06         12.02         1.87 o                         
 -10   0   8         13.78         13.66         1.86 o                         
  -9   0   8          7.51          5.21         0.91 o                         
  -8   0   8          2.57          1.60         0.64 o                         
  -7   0   8          7.25          4.86         0.80 o                         
  -6   0   8         15.07         13.18         1.11 o                         
  -5   0   8         19.93         17.05         1.30 o                         
  -4   0   8        333.60        347.02         3.86 o                         
  -3   0   8        734.37        706.64         5.74 o                         
  -2   0   8          2.34          1.82         0.43 o                         
  -1   0   8         41.61         48.71         1.70 o                         
   0   0   8          2.26          4.19         0.63 o                         
   1   0   8          0.78          2.38         0.61 o                         
   2   0   8          2.48          0.88         0.51 o                         
   3   0   8        272.00        268.20         3.82 o                         
   4   0   8         12.00          9.16         0.97 o                         
   5   0   8          2.09          1.81         0.66 o                         
   6   0   8         47.90         46.55         2.42 o                         
   7   0   8         39.97         35.39         2.20 o                         
   8   0   8          0.97          0.57         1.01 o                         
   9   0   8         13.27         14.72         1.68 o                         
 -12   1   8         40.17         44.59         3.54 o                         
 -11   1   8          3.06          3.63         1.37 o                         
 -10   1   8         65.27         57.34         2.78 o                         
  -9   1   8          8.15          7.66         1.27 o                         
  -8   1   8         23.03         19.46         1.48 o                         
  -7   1   8         39.06         38.38         1.94 o                         
  -6   1   8        288.30        280.34         5.07 o                         
  -5   1   8       2545.04       2552.71        20.38 o                         
  -4   1   8        263.13        267.71         3.38 o                         
  -3   1   8        115.37        112.23         1.96 o                         
  -2   1   8         89.40         86.83         2.24 o                         
  -1   1   8        213.59        187.63         2.97 o                         
   0   1   8         14.99         13.74         1.12 o                         
   1   1   8         52.23         46.45         1.99 o                         
   2   1   8        247.92        241.95         3.71 o                         
   3   1   8        728.15        760.88         8.36 o                         
   4   1   8        145.62        147.43         3.08 o                         
   5   1   8         11.17         10.63         1.24 o                         
   6   1   8          1.76          1.05         0.84 o                         
   7   1   8          4.53          5.62         1.14 o                         
   8   1   8         10.80          8.28         1.86 o                         
 -13   2   8         63.14         70.15         6.17 o                         
 -12   2   8         11.82         14.51         2.45 o                         
 -11   2   8          8.36          6.94         1.49 o                         
 -10   2   8         72.02         62.68         3.09 o                         
  -9   2   8         10.42          8.28         1.27 o                         
  -8   2   8          0.99         -0.35         0.64 o                         
  -7   2   8         23.14         22.94         1.58 o                         
  -6   2   8        629.29        618.38         7.20 o                         
  -5   2   8        600.91        592.75         5.76 o                         
  -4   2   8        160.60        150.17         2.40 o                         
  -3   2   8         18.03          9.49         0.81 o                         
  -2   2   8         15.93         13.34         1.02 o                         
  -1   2   8          0.73          3.26         0.71 o                         
   0   2   8          0.75          1.70         0.66 o                         
   1   2   8         47.90         43.58         1.99 o                         
   2   2   8         61.40         65.92         2.35 o                         
   3   2   8        261.87        263.77         4.56 o                         
   4   2   8        155.13        163.62         3.91 o                         
   5   2   8          6.11          4.55         1.24 o                         
   6   2   8         53.04         54.46         3.25 o                         
   7   2   8        159.27        190.09         5.54 o                         
 -13   3   8          0.00         -1.18         1.99 o                         
 -12   3   8          2.31          0.21         1.23 o                         
 -11   3   8          9.25          7.37         1.71 o                         
 -10   3   8          1.59          1.72         1.13 o                         
  -9   3   8        143.76        147.37         6.01 o                         
  -8   3   8        103.15        104.94         2.86 o                         
  -7   3   8        718.11        690.00         7.96 o                         
  -6   3   8          8.90          7.12         1.00 o                         
  -5   3   8         53.53         44.80         1.52 o                         
  -4   3   8        215.91        185.21         2.77 o                         
  -3   3   8          3.10          2.05         0.58 o                         
  -2   3   8         19.17         15.16         1.20 o                         
  -1   3   8         19.42         13.62         1.24 o                         
   0   3   8         73.37         67.60         2.26 o                         
   1   3   8         46.20         39.38         1.83 o                         
   2   3   8        154.31        146.28         3.31 o                         
   3   3   8        158.11        164.24         3.90 o                         
   4   3   8         15.99         15.57         1.63 o                         
   5   3   8         25.61         29.95         2.39 o                         
   6   3   8         19.53         16.65         2.23 o                         
   7   3   8          0.35         -0.37         2.15 o                         
 -13   4   8          6.67          0.16         1.49 o                         
 -12   4   8          1.08          0.48         1.24 o                         
 -11   4   8          1.81          1.15         1.14 o                         
 -10   4   8         33.42         35.45         2.83 o                         
  -9   4   8         24.23         20.00         2.09 o                         
  -8   4   8        236.51        237.56         4.96 o                         
  -7   4   8         44.76         50.59         2.55 o                         
  -6   4   8         70.30         71.61         2.01 o                         
  -5   4   8        204.05        199.27         2.97 o                         
  -4   4   8          0.42          0.84         0.50 o                         
  -3   4   8         51.60         53.66         1.99 o                         
  -2   4   8        148.96        135.94         2.97 o                         
  -1   4   8        256.10        241.51         4.13 o                         
   0   4   8         63.12         63.53         2.38 o                         
   1   4   8        363.73        363.43         5.21 o                         
   2   4   8          0.04         -0.63         0.63 o                         
   3   4   8          2.36          2.68         1.16 o                         
   4   4   8         21.52         23.99         2.53 o                         
   5   4   8         40.10         41.22         3.26 o                         
   6   4   8         18.13         20.14         2.83 o                         
 -13   5   8         24.40         18.87         2.66 o                         
 -12   5   8         21.63         19.18         2.43 o                         
 -11   5   8         18.04         20.41         2.38 o                         
 -10   5   8        124.21        129.10         5.73 o                         
  -9   5   8         26.54         30.57         2.57 o                         
  -8   5   8         89.16         90.76         5.26 o                         
  -7   5   8        158.63        153.92         3.53 o                         
  -6   5   8         80.43         78.62         2.32 o                         
  -5   5   8          7.05          5.13         1.08 o                         
  -4   5   8          0.17         -0.09         0.69 o                         
  -3   5   8        281.70        242.01         4.13 o                         
  -2   5   8         21.21         18.24         1.66 o                         
  -1   5   8         14.97         14.66         1.35 o                         
   0   5   8         42.47         39.52         2.53 o                         
   1   5   8        104.18        103.27         4.00 o                         
   2   5   8         61.20         58.80         5.49 o                         
   3   5   8          8.93          8.04         1.72 o                         
   4   5   8         96.76        100.43         6.95 o                         
   5   5   8         11.84         12.06         3.20 o                         
 -12   6   8          0.04         -0.50         1.26 o                         
 -11   6   8         25.78         21.32         2.42 o                         
 -10   6   8          9.45          8.23         1.69 o                         
  -9   6   8         32.72         31.20         2.62 o                         
  -8   6   8          7.10          8.34         1.61 o                         
  -7   6   8          1.99          1.22         0.85 o                         
  -6   6   8         44.23         36.01         2.36 o                         
  -5   6   8        451.88        410.32         6.24 o                         
  -4   6   8         21.64         19.01         2.52 o                         
  -3   6   8          1.99          1.78         0.96 o                         
  -2   6   8        106.48        105.74         3.96 o                         
  -1   6   8        164.06        172.04         4.49 o                         
   0   6   8         18.06         14.62         1.75 o                         
   1   6   8          0.92          1.78         1.20 o                         
   2   6   8          0.55          0.40         1.13 o                         
   3   6   8          4.22          5.84         2.45 o                         
   4   6   8        146.20        178.85         9.66 o                         
 -12   7   8          8.74          9.62         1.96 o                         
 -11   7   8          0.05          0.66         1.53 o                         
 -10   7   8          6.49          3.85         1.48 o                         
  -9   7   8          0.71         -0.36         1.22 o                         
  -8   7   8        103.66        108.08         3.94 o                         
  -7   7   8          0.03         -0.73         0.73 o                         
  -6   7   8         53.28         48.12         3.23 o                         
  -5   7   8          1.40          3.28         1.17 o                         
  -4   7   8        158.59        162.93         6.43 o                         
  -3   7   8         49.83         46.64         3.24 o                         
  -2   7   8        135.36        135.23         4.56 o                         
  -1   7   8          1.41         -0.03         0.98 o                         
   0   7   8          8.73         15.01         1.93 o                         
   1   7   8         24.74         25.12         3.07 o                         
   2   7   8          2.66          3.98         2.21 o                         
 -11   8   8          2.94          2.02         2.71 o                         
 -10   8   8          0.13          1.38         2.22 o                         
  -9   8   8        125.95        132.88         5.58 o                         
  -8   8   8          0.00          1.03         1.32 o                         
  -7   8   8         43.94         42.93         3.55 o                         
  -6   8   8         66.64         67.63         4.68 o                         
  -5   8   8          2.94          1.72         1.47 o                         
  -4   8   8          1.25          0.53         1.11 o                         
  -3   8   8         88.16         96.91         6.99 o                         
  -2   8   8         83.12         97.99         4.65 o                         
  -1   8   8         93.40        102.36         4.95 o                         
   0   8   8          1.30         -0.15         1.62 o                         
   1   8   8          5.58          6.59         2.49 o                         
 -10   9   8        120.43        142.91         7.30 o                         
  -9   9   8         20.23         24.10         2.93 o                         
  -8   9   8         79.86         78.80         6.80 o                         
  -7   9   8          0.36          1.05         3.18 o                         
  -6   9   8          2.00          3.40         1.27 o                         
  -5   9   8         47.42         45.19         3.30 o                         
  -4   9   8        162.07        161.72         5.82 o                         
  -3   9   8         82.67         80.48         4.23 o                         
  -2   9   8          1.68          4.09         1.28 o                         
  -1   9   8          0.54          2.61         1.87 o                         
  -8  10   8         19.50         20.90         4.56 o                         
  -7  10   8          0.32          2.32         1.56 o                         
  -6  10   8         23.22         28.94         2.70 o                         
  -5  10   8         12.67          9.62         2.65 o                         
  -4  10   8         80.28         82.56         4.47 o                         
   0 -14   9         55.81         56.62         3.78 o                         
   1 -14   9          9.74          5.76         1.36 o                         
   2 -14   9          0.53          0.76         0.96 o                         
   3 -14   9         12.60          9.95         1.55 o                         
   4 -14   9          2.06          0.31         1.15 o                         
   5 -14   9         35.41         34.85         2.23 o                         
   6 -14   9        126.21        121.14         3.79 o                         
   7 -14   9          0.07          0.22         0.94 o                         
  -2 -13   9          1.41          0.11         1.08 o                         
  -1 -13   9         74.92         75.46         3.91 o                         
   0 -13   9          5.30          3.33         1.17 o                         
   1 -13   9          3.27          4.22         1.06 o                         
   2 -13   9          0.48          0.47         0.85 o                         
   3 -13   9          0.96          2.01         0.96 o                         
   4 -13   9         47.84         50.06         2.52 o                         
   5 -13   9          2.21          3.71         0.92 o                         
   6 -13   9          0.00          0.13         0.69 o                         
   7 -13   9         11.34         10.25         1.27 o                         
   8 -13   9         38.87         35.02         3.38 o                         
   9 -13   9          6.05          3.38         1.25 o                         
  -4 -12   9         93.28        100.97         4.64 o                         
  -3 -12   9         13.32          9.90         1.45 o                         
  -2 -12   9          4.92          4.42         1.14 o                         
  -1 -12   9          0.03          0.08         0.75 o                         
   0 -12   9         27.32         23.25         1.94 o                         
   1 -12   9         23.36         24.94         1.92 o                         
   2 -12   9         39.96         36.84         2.29 o                         
   3 -12   9          9.41          7.35         1.04 o                         
   4 -12   9          7.85          7.65         0.99 o                         
   5 -12   9         31.42         30.27         1.65 o                         
   6 -12   9         58.51         52.81         2.27 o                         
   7 -12   9        111.60        108.97         3.04 o                         
   8 -12   9         17.05         17.81         1.76 o                         
   9 -12   9          2.12          1.27         1.12 o                         
  -5 -11   9          2.94          2.25         1.09 o                         
  -4 -11   9         74.05         81.74         3.51 o                         
  -3 -11   9         10.35          9.78         1.85 o                         
  -2 -11   9          0.73          0.44         0.75 o                         
  -1 -11   9          4.71          2.29         0.81 o                         
   0 -11   9         95.21         80.12         2.65 o                         
   1 -11   9         88.98         88.85         2.61 o                         
   2 -11   9        133.55        133.56         3.35 o                         
   3 -11   9         11.66         10.50         1.02 o                         
   4 -11   9          1.25          1.03         0.47 o                         
   5 -11   9         35.69         33.05         1.47 o                         
   6 -11   9          6.59          4.62         0.83 o                         
   7 -11   9         11.16         12.68         1.79 o                         
   8 -11   9         55.39         48.77         2.53 o                         
   9 -11   9          1.29          1.24         0.88 o                         
  10 -11   9          4.47          2.96         1.23 o                         
  -6 -10   9          2.37          3.18         1.17 o                         
  -5 -10   9         20.01         19.15         1.86 o                         
  -4 -10   9         10.60          7.87         1.29 o                         
  -3 -10   9          2.65          1.21         0.79 o                         
  -2 -10   9         61.61         57.07         2.76 o                         
  -1 -10   9          7.54          5.06         0.98 o                         
   0 -10   9          0.94          0.63         0.64 o                         
   1 -10   9        141.33        136.15         4.08 o                         
   2 -10   9         21.28         20.59         1.21 o                         
   3 -10   9         21.69         19.99         0.85 o                         
   4 -10   9         65.65         63.49         1.30 o                         
   5 -10   9         23.30         22.27         1.05 o                         
   6 -10   9         45.56         41.12         1.82 o                         
   7 -10   9          2.42          0.94         0.75 o                         
   8 -10   9         10.08          9.82         1.56 o                         
   9 -10   9          2.26          2.80         0.95 o                         
  10 -10   9          7.81          7.08         1.24 o                         
  -7  -9   9          1.47          0.20         1.16 o                         
  -6  -9   9          3.07          3.77         1.56 o                         
  -5  -9   9          0.57          0.31         0.83 o                         
  -4  -9   9          3.27          1.14         0.76 o                         
  -3  -9   9         24.25         15.11         1.85 o                         
  -2  -9   9        128.45        121.79         4.06 o                         
  -1  -9   9         27.68         31.65         1.91 o                         
   0  -9   9         18.50         17.74         1.22 o                         
   1  -9   9         34.01         26.84         1.45 o                         
   2  -9   9         81.31         80.65         1.41 o                         
   3  -9   9        192.23        202.06         2.18 o                         
   4  -9   9         16.59         16.35         0.74 o                         
   5  -9   9          1.86          1.96         0.48 o                         
   6  -9   9        150.57        159.28         3.25 o                         
   7  -9   9         18.49         13.80         1.38 o                         
   8  -9   9         52.36         54.44         2.90 o                         
   9  -9   9        283.82        309.47         6.16 o                         
  10  -9   9         24.34         24.40         2.19 o                         
  -8  -8   9         29.07         29.99         2.97 o                         
  -7  -8   9        105.59        137.12         9.19 o                         
  -6  -8   9          3.19          2.15         0.87 o                         
  -5  -8   9          2.49          0.38         0.74 o                         
  -4  -8   9          0.09          0.20         0.62 o                         
  -3  -8   9         29.99         22.22         1.48 o                         
  -2  -8   9        237.05        228.34         3.91 o                         
  -1  -8   9          8.72          7.87         0.90 o                         
   0  -8   9          1.20          0.16         0.51 o                         
   1  -8   9          1.97          1.49         0.36 o                         
   2  -8   9         78.75         81.37         1.29 o                         
   3  -8   9         11.61         11.77         0.61 o                         
   4  -8   9          1.41          1.31         0.37 o                         
   5  -8   9        157.71        161.29         2.54 o                         
   6  -8   9          1.74          1.83         0.61 o                         
   7  -8   9          1.42         -0.30         0.58 o                         
   8  -8   9        468.76        489.53         7.08 o                         
   9  -8   9          4.80          5.97         1.31 o                         
  10  -8   9          9.15         10.38         1.66 o                         
  -9  -7   9          0.69          0.13         1.18 o                         
  -8  -7   9        215.54        252.92         6.72 o                         
  -7  -7   9         14.57         17.91         2.37 o                         
  -6  -7   9          0.85          1.60         0.85 o                         
  -5  -7   9          0.08          0.65         0.63 o                         
  -4  -7   9         13.87         10.50         1.07 o                         
  -3  -7   9         32.56         26.08         1.56 o                         
  -2  -7   9         17.65         18.21         1.26 o                         
  -1  -7   9         20.60         17.80         1.24 o                         
   0  -7   9         14.33         12.33         0.88 o                         
   1  -7   9        259.68        273.52         2.65 o                         
   2  -7   9         27.90         24.26         0.88 o                         
   3  -7   9        317.09        328.65         2.84 o                         
   4  -7   9          2.08          1.88         0.43 o                         
   5  -7   9         37.96         42.86         1.69 o                         
   6  -7   9        127.12        122.17         2.87 o                         
   7  -7   9          9.18          9.74         1.10 o                         
   8  -7   9        146.45        139.69         3.65 o                         
   9  -7   9        181.71        185.10         4.56 o                         
  10  -7   9        305.10        336.08         6.17 o                         
 -10  -6   9         12.10         11.72         2.88 o                         
  -9  -6   9          2.49          1.59         1.23 o                         
  -8  -6   9          3.89          4.89         1.14 o                         
  -7  -6   9          0.16          0.12         0.77 o                         
  -6  -6   9          0.32          0.77         0.78 o                         
  -5  -6   9         14.05          8.34         1.25 o                         
  -4  -6   9         26.04         29.18         3.04 o                         
  -3  -6   9          8.44          6.28         0.82 o                         
  -2  -6   9          5.93          4.09         0.65 o                         
  -1  -6   9        151.93        145.44         2.42 o                         
   0  -6   9        359.44        349.55         3.11 o                         
   1  -6   9       1188.66       1234.07         7.49 o                         
   2  -6   9          6.43          5.20         0.43 o                         
   3  -6   9         87.51         89.68         1.56 o                         
   4  -6   9         26.68         28.53         1.28 o                         
   5  -6   9          9.99          8.79         0.91 o                         
   6  -6   9          2.70          1.48         0.79 o                         
   7  -6   9         15.59         15.52         1.41 o                         
   8  -6   9        419.58        462.36         6.95 o                         
   9  -6   9         44.58         48.65         2.68 o                         
  10  -6   9          1.72          2.48         1.00 o                         
 -10  -5   9         21.05         24.20         2.25 o                         
  -9  -5   9          8.01          7.64         1.44 o                         
  -8  -5   9         26.65         32.41         3.09 o                         
  -7  -5   9        175.23        169.79         4.36 o                         
  -6  -5   9         55.46         52.27         2.80 o                         
  -5  -5   9        971.20        806.62        10.16 o                         
  -4  -5   9        356.29        316.45         5.12 o                         
  -3  -5   9          3.83          1.36         0.50 o                         
  -2  -5   9        297.59        296.77         4.30 o                         
  -1  -5   9        424.48        436.45         5.45 o                         
   0  -5   9        154.00        152.82         2.19 o                         
   1  -5   9         22.71         25.36         0.96 o                         
   2  -5   9          4.62          3.68         0.49 o                         
   3  -5   9         68.78         68.15         1.55 o                         
   4  -5   9         15.61         20.18         1.18 o                         
   5  -5   9        100.66         91.60         3.47 o                         
   6  -5   9         21.98         20.71         1.47 o                         
   7  -5   9        375.74        405.31         6.21 o                         
   8  -5   9          0.10          0.24         0.70 o                         
   9  -5   9          1.89          1.19         0.97 o                         
  10  -5   9          6.73          7.81         1.30 o                         
 -11  -4   9        102.68        123.58         4.78 o                         
 -10  -4   9          0.34          1.82         1.13 o                         
  -9  -4   9          1.28          0.83         0.89 o                         
  -8  -4   9          1.77          1.79         0.81 o                         
  -7  -4   9        159.81        140.68         3.52 o                         
  -6  -4   9         22.45         21.86         1.61 o                         
  -5  -4   9         24.58         17.56         1.47 o                         
  -4  -4   9          6.69          5.54         0.79 o                         
  -3  -4   9         56.86         50.03         1.83 o                         
  -2  -4   9        208.35        206.96         3.42 o                         
  -1  -4   9        579.42        582.60         5.26 o                         
   0  -4   9         44.91         37.22         1.20 o                         
   1  -4   9        100.53         99.66         1.89 o                         
   2  -4   9         26.89         30.43         1.42 o                         
   3  -4   9          4.97          6.54         0.70 o                         
   4  -4   9         69.92         59.21         1.79 o                         
   5  -4   9        248.51        231.30         3.66 o                         
   6  -4   9         88.59         88.22         2.50 o                         
   7  -4   9        449.43        477.08         8.98 o                         
   8  -4   9        156.72        159.56         4.30 o                         
   9  -4   9         73.12         73.90         3.20 o                         
  10  -4   9          0.39         -0.24         1.00 o                         
 -11  -3   9          0.56         -0.26         1.34 o                         
 -10  -3   9         30.17         42.10         3.84 o                         
  -9  -3   9          2.43          2.32         0.88 o                         
  -8  -3   9         10.97          9.30         1.29 o                         
  -7  -3   9         12.22          9.48         1.17 o                         
  -6  -3   9          0.26          0.07         0.52 o                         
  -5  -3   9         23.08         13.88         1.12 o                         
  -4  -3   9        129.33        116.33         2.57 o                         
  -3  -3   9         39.74         31.29         1.57 o                         
  -2  -3   9        138.04        148.86         4.26 o                         
  -1  -3   9        297.99        274.80         3.24 o                         
   0  -3   9          2.67          2.57         0.45 o                         
   1  -3   9         19.10         17.09         1.09 o                         
   2  -3   9          0.22         -0.43         0.43 o
[truncated: 130,006 more chars]
