# Supplementary material for: 6,6′-[(1E,1′E)-Oxybis(4,1-phenyl­ene)bis­(aza­nylyl­idene)bis­(methanylyl­idene)]bis­(2-methyl­phenol): supra­molecular assemblies in two dimensions mediated by weak C—H⋯N, C—H⋯O and C—H⋯π inter­actions
Source: Acta Crystallogr E Crystallogr Commun. 2018 Apr 24;74(Pt 5):687–90. doi: 10.1107/S2056989018005959 (PMC5947488; doi:10.1107/S2056989018005959)
Supplement: Supplementary file 3 [file e-74-00687-Isup3.cml]

<?xml version="1.0" ?>
<cml>
<molecule id="m1">
  <atomArray>
    <atom id="a1" elementType="C"
          x2="-3.3550000190734863" y2="4.675033871581338" />
    <atom id="a2" elementType="C"
          x2="-4.688669360121745" y2="3.9050169310222973" />
    <atom id="a3" elementType="C"
          x2="-4.688669360121745" y2="2.3649830499042164" />
    <atom id="a4" elementType="C"
          x2="-3.3550000190734863" y2="1.594966109345176" />
    <atom id="a5" elementType="C"
          x2="-2.021330678025228" y2="2.3649830499042164" />
    <atom id="a6" elementType="C"
          x2="-2.021330678025228" y2="3.9050169310222973" />
    <atom id="a7" elementType="C"
          x2="2.5850000381469727" y2="4.675033871581338" />
    <atom id="a8" elementType="C"
          x2="1.2513306970987141" y2="3.9050169310222973" />
    <atom id="a9" elementType="C"
          x2="1.2513306970987141" y2="2.3649830499042164" />
    <atom id="a10" elementType="C"
          x2="2.5850000381469727" y2="1.594966109345176" />
    <atom id="a11" elementType="C"
          x2="3.918669379195231" y2="2.3649830499042164" />
    <atom id="a12" elementType="C"
          x2="3.918669379195231" y2="3.9050169310222973" />
    <atom id="a13" elementType="C"
          x2="-8.194999694824219" y2="-1.0999662237860939" />
    <atom id="a14" elementType="C"
          x2="-9.528669035872477" y2="-1.8699831643451343" />
    <atom id="a15" elementType="C"
          x2="-9.528669035872477" y2="-3.4100170454632153" />
    <atom id="a16" elementType="C"
          x2="-8.194999694824219" y2="-4.180033986022256" />
    <atom id="a17" elementType="C"
          x2="-6.86133035377596" y2="-3.4100170454632153" />
    <atom id="a18" elementType="C"
          x2="-6.86133035377596" y2="-1.8699831643451343" />
    <atom id="a19" elementType="C"
          x2="7.039999961853027" y2="-1.0999662237860939" />
    <atom id="a20" elementType="C"
          x2="5.706330620804769" y2="-1.8699831643451343" />
    <atom id="a21" elementType="C"
          x2="5.706330620804769" y2="-3.4100170454632153" />
    <atom id="a22" elementType="C"
          x2="7.039999961853027" y2="-4.180033986022256" />
    <atom id="a23" elementType="C"
          x2="8.373669302901286" y2="-3.4100170454632153" />
    <atom id="a24" elementType="C"
          x2="8.373669302901286" y2="-1.8699831643451343" />
    <atom id="a25" elementType="O"
          x2="-0.6876515561971921" y2="4.675016931022297" />
    <atom id="a26" elementType="N"
          x2="-6.17619513260691" y2="1.966401720446334" />
    <atom id="a27" elementType="C"
          x2="-6.17619513260691" y2="0.42640172044633395" />
    <atom id="a28" elementType="N"
          x2="5.4061951516803965" y2="1.9664017204463344" />
    <atom id="a29" elementType="C"
          x2="5.4061951516803965" y2="0.4264017204463344" />
    <atom id="a30" elementType="O"
          x2="7.039999961853027" y2="0.44003377621390616" />
    <atom id="a31" elementType="C"
          x2="9.861195075386451" y2="-1.4714018348872524" />
    <atom id="a32" elementType="C"
          x2="-11.016194808357643" y2="-1.471401834887252" />
    <atom id="a33" elementType="O"
          x2="-8.194999694824219" y2="0.44003377621390616" />
  </atomArray>
  <bondArray>
    <bond atomRefs2="a1 a2" order="1" />
    <bond atomRefs2="a1 a6" order="2" />
    <bond atomRefs2="a2 a3" order="2" />
    <bond atomRefs2="a3 a4" order="1" />
    <bond atomRefs2="a4 a5" order="2" />
    <bond atomRefs2="a5 a6" order="1" />
    <bond atomRefs2="a7 a8" order="1" />
    <bond atomRefs2="a7 a12" order="2" />
    <bond atomRefs2="a8 a9" order="2" />
    <bond atomRefs2="a9 a10" order="1" />
    <bond atomRefs2="a10 a11" order="2" />
    <bond atomRefs2="a11 a12" order="1" />
    <bond atomRefs2="a13 a14" order="1" />
    <bond atomRefs2="a13 a18" order="2" />
    <bond atomRefs2="a14 a15" order="2" />
    <bond atomRefs2="a15 a16" order="1" />
    <bond atomRefs2="a16 a17" order="2" />
    <bond atomRefs2="a17 a18" order="1" />
    <bond atomRefs2="a19 a20" order="1" />
    <bond atomRefs2="a19 a24" order="2" />
    <bond atomRefs2="a20 a21" order="2" />
    <bond atomRefs2="a21 a22" order="1" />
    <bond atomRefs2="a22 a23" order="2" />
    <bond atomRefs2="a23 a24" order="1" />
    <bond atomRefs2="a6 a25" order="1" />
    <bond atomRefs2="a25 a8" order="1" />
    <bond atomRefs2="a3 a26" order="1" />
    <bond atomRefs2="a26 a27" order="2" />
    <bond atomRefs2="a11 a28" order="1" />
    <bond atomRefs2="a28 a29" order="2" />
    <bond atomRefs2="a27 a18" order="1" />
    <bond atomRefs2="a29 a20" order="1" />
    <bond atomRefs2="a19 a30" order="1" />
    <bond atomRefs2="a24 a31" order="1" />
    <bond atomRefs2="a14 a32" order="1" />
    <bond atomRefs2="a13 a33" order="1" />
  </bondArray>
</molecule>
</cml>
